# Supplementary material for: Nosocomial surveillance of multidrug-resistant Acinetobacter baumannii: a genomic epidemiological study
Source: Microbiol Spectr. 2024 Jan 10;12(2):e02207-23. doi: 10.1128/spectrum.02207-23 (PMC10846281; doi:10.1128/spectrum.02207-23)
Supplement: Supplemental tables — Tables S1 to S21. [file spectrum.02207-23-s0002.xlsx]

## Sheet: Content
	Table	Description
	Table S1	Detailed information of isolated strains in this study.
	Table S2a	Detailed AST results of 634 A. baumannii isolates.
	Table S2b	Identification of MDR and XDR in different sequence types.
	Table S2c	Statistical result of the antibiotic sensitivity tests.
	Table S3	The sequencing data, assembled genomes and annotations.
	Table S4	Detailed Information of genomes used for joint analysis.
	Table S5	cSNP based grouping of ST2 isolates.
	Table S6a	OCL typing of all A. baumannii isolates
	Table S6b	KL typing of all A. baumannii isolates
	Table S6c	Statistics of OCL and KL type of all A. baumannii isolates
	Table S7a	Statistics of SNP annotations.
	Table S7b	Detailed statistic results of variants associated genes.
	Table S8	Detailed statistic result of genes involved with SNP variants in ST2 isolates.
	Table S9	GO and KEGG pathway enrichment of highly mutated genes in ST2 isolates.
	Table S10	The absence and presence of ARGs in all isolates.
	Table S11	Comparison of SNP variants within different regions.
	Table S12	The absence and presence of VFGs in all isolates.
	Table S13	Highly variant virulence factors and antibiotics resistant genes.
	Table S14a	MLST analysis of A. baumannii from different continents.
	Table S14b	MLST analysis of A. baumannii from six countries.
	Table S14c	Comparison of MLSTs between this study and public data.
	Table S15	The cSNP divergence of each isolate.
	Table S16a	Annotations of the SNPs within each group.
	Table S16b	KEGG pathway enrichment of genes associated variations within ST2 subtypes.
	Table S16c	GO enrichment of genes associated variations within ST2 subtypes.
	Table S17	The reliable calculated infection possibility of 65 patients
	Table S18	SNPs related to adaptive evolution of hospital environment.
	Table S19	Genes related to adaptive evolution of hospital environment.
	Table S20a	Epitopes of A. baumannii.
	Table S20b	Variation information of epitopes.
	Table S21	GWAS identified SNP variants that associated with antibiotic resistance.

## Sheet: Table S1
Table S1 Detailed information of isolated strains in this study
Sample No.	Ward	Case no.	Sex	Age	Sampled strains	Origin of separation	Isolate Date	Hospitalstay(>28days)	Sequence Types	Class	ST2-typing	Grouping
1	NICU	K0074647	Male	65	1	Sputum	2018-01-01	Yes	2	XDR	ST2-28	LPG
2	RICU	A861412	Male	68	1	Sputum	2018-01-01	No	2	MDR	ST2-28	LPG
3	RICU	815174	Female	15	1	Tracheal aspirates	2018-01-03	Yes	2	MDR	ST2-28	LPG
5	CCU1	601448	Male	87	1	Sputum	2018-01-03	No	2	MDR	ST2-12	LPG
6	SICU	K0184054	Male	64	1	Tracheal aspirates	2018-01-06	No	2	MDR	ST2-28	LPG
7	RICU	B257396	Male	65	1	Sputum	2018-01-04	No	25	MDR
8	SICU	K0195892	Female	30	1	Sputum	2018-01-06	Yes	2	XDR	ST2-5	LPG
9	SICU	K0187105	Male	44	1	Drainage fluid	2018-01-07	Yes	2	MDR	ST2-28	LPG
10	RICU	600401	Male	87	1	Sputum	2018-01-08	No	2	XDR	ST2-22
11	SICU	K0191765	Male	42	1	Sputum	2018-01-10	Yes	2	XDR	ST2-28	LPG
12	CSICU	Y3151185	Male	75	1	Tracheal aspirates	2018-01-12	Yes	2	MDR	ST2-12	LPG
13	RICU	600372	Male	90	1	Sputum	2018-01-10	No	2	MDR	ST2-9
14	RICU	616342	Male	61	2	Sputum	2018-01-11	Yes	2	MDR	ST2-28	LPG
15	SICU	K0091624	Female	54	1	Sputum	2018-01-13	No	2	MDR	ST2-25	LPG
16	SICU	Y3085522	Male	71	3	Drainage fluid	2018-01-15	Yes	2	MDR
17	NICU	K0198284	Male	52	1	Sputum	2018-01-06	No	2	MDR	ST2-7	SPG
18	RICU	603397	Male	89	1	Sputum	2018-01-13	No	25	MDR
19	NICU	K0194416	Male	32	1	Sputum	2018-01-15	No	2	XDR	ST2-28	LPG
20	NICU	K0197658	Male	68	1	Sputum	2018-01-15	No	25	MDR
22	RICU	59241	Male	87	1	Sputum	2018-01-16	Yes	2	XDR	ST2-9
23	CCU1	K0201284	Male	50	1	Sputum	2018-01-16	Yes	2	MDR	ST2-3	LPG
24	RICU	603404	Male	89	1	Sputum	2018-01-17	No	2	MDR	ST2-3	LPG
25	RICU	K0206286	Male	73	1	Sputum	2018-01-20	No	2	MDR	ST2-28	LPG
26	CCU1	A375087	Male	88	1	Sputum	2018-01-22	Yes	2	XDR	ST2-3	LPG
27	SICU	Y3085522	Male	71	3	Sputum	2018-01-24	Yes	2	MDR	ST2-28	LPG
28	RICU	69412	Male	87	1	Urine	2018-01-22	Yes	25	MDR
29	CCU2	F711295	Male	43	1	Sputum	2018-01-22	No	2	MDR	ST2-7	SPG
30	CCU1	957143	Female	74	1	Catheter	2018-01-23	No	2	XDR	ST2-12	LPG
31	SICU	Y3085522	Male	71	3	Catheter	2018-01-27	Yes	2	MDR	ST2-9
32	NICU	D193314	Male	53	1	Sputum	2018-01-26	No	2	MDR	ST2-28	LPG
33	CCU1	604979	Male	84	1	Sputum	2018-01-27	Yes	2	XDR	ST2-7	SPG
34	RICU	68308	Male	82	1	Sputum	2018-01-28	Yes	2	XDR	ST2-9
35	RICU	K0201295	Male	61	1	BALF	2018-01-28	No	2	MDR	ST2-28	LPG
36	NICU	66781	Male	87	2	Sputum	2018-01-29	Yes	2	MDR	ST2-28	LPG
37	NICU	600359	Male	89	1	Sputum	2018-01-29	Yes	2	MDR	ST2-2	LPG
38	NICU	66781	Male	87	2	Urine	2018-01-29	Yes	2	MDR	ST2-28	LPG
39	SICU	K0208336	Male	63	1	Sputum	2018-02-01	No	2	MDR	ST2-5	LPG
40	NSICU	K0203037	Female	53	1	Sputum	2018-02-05	No	2	MDR	ST2-5	LPG
41	CCU1	Y3194458	Female	44	1	Sputum	2018-02-05	Yes	2	MDR	ST2-7	SPG
42	CSICU	Y3059319	Female	72	1	Tracheal aspirates	2018-02-08	Yes	2	XDR	ST2-28	LPG
43	RICU	65898	Male	82	1	BALF	2018-02-06	Yes	2	MDR	ST2-3	LPG
44	RICU	616342	Male	61	2	Skin swab	2018-02-06	Yes	2	XDR	ST2-9
45	NICU	K0217915	Male	79	1	Sputum	2018-02-09	No	2	MDR	ST2-17
46	SICU	Y3248177	Male	29	5	Drainage fluid	2018-02-14	Yes	2	XDR	ST2-3	LPG
47	SICU	Y3248177	Male	29	5	Blood	2018-02-13	Yes	2	XDR	ST2-3	LPG
48	SICU	Y3248177	Male	29	5	Pleural fluid	2018-02-13	Yes	2	XDR	ST2-3	LPG
49	NICU	K0216741	Female	26	1	Sputum	2018-02-12	Yes	2	MDR	ST2-28	LPG
50	RICU	D353650	Female	31	1	Sputum	2018-02-12	No	25	XDR
51	CCU2	68507	Male	92	1	Sputum	2018-02-12	Yes	2	XDR	ST2-28	LPG
52	RICU	K0210804	Male	74	1	Sputum	2018-02-13	No	2	MDR	ST2-28	LPG
53	CCU2	602677	Male	90	1	Tracheal aspirates	2018-02-13	Yes	2	XDR	ST2-28	LPG
54	RICU	A930321	Female	85	1	Sputum	2018-02-17	No	2	MDR	ST2-28	LPG
56	CCU2	A248047	Female	91	1	Sputum	2018-02-18	No	2	XDR	ST2-3	LPG
57	SICU	Y3246258	Female	68	1	Sputum	2018-02-20	No	2	MDR	ST2-25	LPG
58	SICU	K0199886	Female	75	6	Sputum	2018-02-22	Yes	2	MDR	ST2-28	LPG
59	SICU	Y3197847	Male	62	2	Drainage fluid	2018-02-23	No	2	MDR	ST2-28	LPG
60	CCU2	67110	Male	89	1	Sputum	2018-02-21	Yes	2	MDR	ST2-28	LPG
61	CCU2	K0220578	Female	79	1	Sputum	2018-02-22	No	2	MDR	ST2-28	LPG
62	SICU	Y3248177	Male	30	5	Sputum	2018-02-24	Yes	2	MDR	ST2-3	LPG
64	NICU	K0220881	Male	49	2	Sputum	2018-02-22	Yes	25	MDR
65	SICU	Y3197847	Male	62	2	Sputum	2018-02-24	No	2	XDR	ST2-3	LPG
66	SICU	K0214814	Male	51	1	Sputum	2018-02-24	No	2	XDR	ST2-3	LPG
67	RICU	K0222939	Female	57	1	Sputum	2018-02-24	Yes	2	MDR	ST2-28	LPG
68	RICU	K0218880	Male	84	1	Sputum	2018-02-24	Yes	2	XDR	ST2-22
69	NSICU	F854219	Female	80	2	Sputum	2018-02-27	-	2	MDR	ST2-28	LPG
70	NICU	69078	Male	88	1	Sputum	2018-02-26	Yes	2	MDR	ST2-28	LPG
71	NICU	K0223224	Female	61	1	Sputum	2018-02-27	No	25	MDR
72	RICU	600956	Male	85	1	Tracheal aspirates	2018-02-27	Yes	2	MDR	ST2-28	LPG
73	NSICU	K0223595	Male	52	1	Sputum	2018-03-02	No	2	MDR	ST2-28	LPG
74	RICU	602717	Male	85	1	Sputum	2018-03-04	No	2	MDR	ST2-28	LPG
75	SICU	Y3248177	Male	30	5	Catheter	2018-03-06	Yes	2	MDR	ST2-3	LPG
76	NICU	K0220881	Male	49	2	Sputum	2018-03-05	Yes	2	MDR	ST2-28	LPG
77	SICU	K0199886	Female	75	6	Sputum	2018-03-08	Yes	2	MDR	ST2-3	LPG
78	RICU	K0222323	Female	70	1	Tracheal aspirates	2018-03-09	Yes	2	XDR	ST2-3	LPG
79	CCU2	603317	Male	79	1	Sputum	2018-03-09	No	2	XDR	ST2-23
80	NICU	K0229199	Male	18	1	Sputum	2018-03-11	Yes	2	MDR	ST2-28	LPG
82	NICU	K0227778	Male	59	1	Sputum	2018-03-12	No	2	MDR	ST2-28	LPG
83	RICU	Y3302458	Male	50	1	BALF	2018-03-13	No	2	MDR
84	NSICU	F854219	Female	80	2	Sputum	2018-03-17	-	2	MDR	ST2-28	LPG
86	RICU	66959	Male	92	1	Tracheal aspirates	2018-03-14	Yes	2	MDR	ST2-3	LPG
87	SICU	D247063	Female	21	3	Abscess	2018-03-16	Yes	2	MDR	ST2-28	LPG
89	NICU	Y2854189	Male	80	2	Sputum	2018-03-15	Yes	40	MDR
90	SICU	K0230366	Male	49	4	Sputum	2018-03-18	Yes	2	MDR	ST2-3	LPG
91	SICU	Y3280208	Male	70	1	Sputum	2018-03-18	Yes	2	MDR	ST2-3	LPG
92	SICU	K0230366	Male	49	4	Sputum	2018-03-19	Yes	2	MDR	ST2-3	LPG
93	NSICU	K0232279	Male	62	1	Sputum	2018-03-22	Yes	2	MDR	ST2-17
95	RICU	K0230600	Male	56	1	Sputum	2018-03-20	No	2	XDR	ST2-23
96	SICU	D247063	Female	21	3	Drainage fluid	2018-03-22	Yes	2	MDR	ST2-28	LPG
97	NICU	K0234568	Male	80	1	Sputum	2018-03-22	No	2	MDR	ST2-28	LPG
99	SICU	C674539	Male	84	1	Sputum	2018-03-30	Yes	2	MDR	ST2-9
100	NICU	34478	Female	89	1	Sputum	2018-03-30	No	2	MDR	ST2-28	LPG
101	SICU	K0230366	Male	49	4	Urine	2018-04-01	Yes	2	MDR	ST2-3	LPG
102	NICU	K0243605	Male	41	1	Sputum	2018-04-01	Yes	2	MDR
103	CSICU	Y3343913	Male	63	1	Tracheal aspirates	2018-04-03	No	2	MDR	ST2-28	LPG
105	SICU	K0230366	Male	49	4	Urine	2018-04-09	Yes	2	XDR	ST2-3	LPG
106	CSICU	A0013765	Male	28	1	Tracheal aspirates	2018-04-10	Yes	2	MDR	ST2-28	LPG
108	SICU	D247063	Female	21	3	Drainage fluid	2018-04-10	Yes	2	MDR	ST2-28	LPG
109	NICU	K0187546	Male	61	1	Sputum	2018-04-09	Yes	25	MDR
110	CCU1	G075535	Female	76	2	Sputum	2018-04-09	Yes	40	MDR
111	NICU	K0243225	Male	66	1	Sputum	2018-04-10	Yes	2	MDR	ST2-28	LPG
114	RICU	Y3196602	Male	68	1	Tracheal aspirates	2018-04-11	Yes	2	MDR	ST2-2	LPG
115	RICU	Y3299515	Male	78	1	Tracheal aspirates	2018-04-11	Yes	2	MDR	ST2-3	LPG
116	SICU	K0252506	Female	35	1	Secretion	2018-04-17	No	2	MDR	ST2-28	LPG
117	SICU	K0246887	Male	46	3	Sputum	2018-04-18	Yes	2	MDR	ST2-16	SPG
118	SICU	K0246887	Male	46	3	Drainage fluid	2018-04-19	Yes	2	MDR	ST2-16	SPG
119	SICU	K0249276	Male	62	3	Sputum	2018-04-18	Yes	2	MDR	ST2-7	SPG
120	SICU	Y3368475	Female	49	1	Blood	2018-04-26	Yes	Unknown	0
122	SICU	K0246887	Male	46	3	Blood	2018-04-26	Yes	2	MDR	ST2-16	SPG
124	SICU	B878070	Male	71	2	Sputum	2018-04-26	Yes	2	MDR	ST2-16	SPG
126	SICU	K0249276	Male	62	3	Secretion	2018-04-29	Yes	2	MDR	ST2-7	SPG
127	NICU	Y3395680	Male	32	1	Sputum	2018-04-30	Yes	2	MDR	ST2-28	LPG
128	SICU	K0257037	Male	47	3	Sputum	2018-05-02	No	2	XDR	ST2-16	SPG
129	SICU	K0257037	Male	47	3	Blood	2018-05-04	No	2	MDR	ST2-3	LPG
130	NICU	K0254828	Male	56	1	Sputum	2018-05-02	Yes	2	MDR	ST2-22
131	SICU	Y3420868	Male	43	1	Sputum	2018-05-04	No	2	MDR	ST2-28	LPG
132	SICU	K0199886	Female	75	6	Urine	2018-05-08	Yes	2	XDR	ST2-3	LPG
133	SICU	B878070	Male	71	2	Drainage fluid	2018-05-06	Yes	2	MDR	ST2-14	SPG
134	SICU	719900	Male	63	3	Pleural fluid	2018-05-07	Yes	2	MDR	ST2-17
135	SICU	K0257037	Male	47	3	Catheter	2018-05-06	No	2	MDR	ST2-3	LPG
136	CCU1	Y1472798	Female	69	1	Sputum	2018-05-05	No	2	XDR	ST2-24	LPG
137	NICU	Y3395915	Male	54	1	Sputum	2018-05-06	No	2	XDR	ST2-3	LPG
138	NICU	K0261868	Female	66	1	Sputum	2018-05-07	Yes	2	MDR	ST2-28	LPG
139	SICU	K0265677	Male	55	1	Sputum	2018-05-11	No	2	MDR
140	SICU	K0259313	Male	27	11	Sputum	2018-05-12	Yes	2	XDR	ST2-16	SPG
141	RICU	D432444	Male	76	1	Tracheal aspirates	2018-05-10	Yes	2	MDR	ST2-23
142	SICU	719900	Male	63	3	Sputum	2018-05-12	Yes	2	MDR	ST2-16	SPG
143	CCU1	G075535	Female	76	2	Sputum	2018-05-12	Yes	2	MDR	ST2-3	LPG
144	RICU	C292949	Male	72	1	Sputum	2018-05-15	No	2	MDR	ST2-3	LPG
145	SICU	719900	Male	63	3	Drainage fluid	2018-05-19	Yes	2	MDR	ST2-16	SPG
146	SICU	K0199886	Female	76	6	Urine	2018-05-20	Yes	2	XDR	ST2-3	LPG
147	CCU2	Y3310097	Male	42	1	Sputum	2018-05-21	No	149	0
150	SICU	K0263473	Male	67	2	Catheter	2018-05-23	No	2	XDR	ST2-16	SPG
151	SICU	K0263473	Male	67	2	Blood	2018-05-25	No	2	MDR	ST2-16	SPG
152	SICU	K0267089	Male	48	2	Sputum	2018-05-24	No	2	MDR	ST2-7	SPG
153	NSICU	K0272070	Male	65	1	Sputum	2018-05-26	Yes	2	MDR	ST2-7	SPG
155	CSICU	D855169	Male	75	2	Tracheal aspirates	2018-05-31	Yes	Unknown	0
156	SICU	K0199886	Female	76	6	Urine	2018-06-01	Yes	2	MDR	ST2-3	LPG
158	SICU	K0267089	Male	48	2	Sputum	2018-06-02	No	2	MDR	ST2-7	SPG
159	SICU	K0259313	Male	27	11	Sputum	2018-06-02	Yes	2	MDR	ST2-16	SPG
160	RICU	K0275227	Male	69	1	Sputum	2018-05-31	No	2	MDR	ST2-7	SPG
162	NSICU	Y3483045	Male	54	1	Sputum	2018-06-02	No	2	MDR	ST2-28	LPG
163	NSICU	K0277744	Female	64	1	Sputum	2018-06-03	No	2	MDR	ST2-23
165	NICU	K0274565	Male	55	2	Sputum	2018-06-05	No	2	MDR	ST2-28	LPG
167	CSICU	D855169	Male	75	2	Tracheal aspirates	2018-06-10	Yes	2	MDR	ST2-28	LPG
168	CSICU	Y0600211	Female	49	3	Catheter	2018-06-12	Yes	Unknown	0
169	NICU	K0274565	Male	55	2	Blood	2018-06-08	No	2	MDR	ST2-28	LPG
170	RICU	Y2391206	Male	70	1	Sputum	2018-06-09	No	2	MDR	ST2-12	LPG
171	SICU	K0199886	Female	76	6	Sputum	2018-06-12	Yes	2	MDR	ST2-3	LPG
172	SICU	K0259313	Male	27	11	Sputum	2018-06-13	Yes	2	MDR	ST2-3	LPG
173	RICU	924133	Female	72	1	Sputum	2018-06-10	Yes	2	MDR	ST2-3	LPG
174	SICU	K0249276	Male	62	3	Blood	2018-06-15	Yes	2	MDR	ST2-7	SPG
175	SICU	K0259313	Male	27	11	Secretion	2018-06-14	Yes	2	MDR	ST2-16	SPG
176	CSICU	Y3447972	Male	74	1	Tracheal aspirates	2018-06-14	Yes	2	MDR	ST2-28	LPG
177	NICU	K0283128	Male	51	1	Sputum	2018-06-12	No	2	MDR	ST2-3	LPG
178	SICU	F417702	Male	75	2	Sputum	2018-06-16	Yes	2	MDR	ST2-12	LPG
180	NICU	Y0146338	Male	63	1	Sputum	2018-06-13	Yes	2	MDR	ST2-3	LPG
182	SICU	K0282483	Male	31	1	Sputum	2018-06-17	Yes	2	MDR	ST2-12	LPG
183	CSICU	Y3482389	Male	58	2	Blood	2018-06-20	Yes	2	MDR	ST2-28	LPG
184	NICU	K0280771	Male	20	1	Sputum	2018-06-18	Yes	2	MDR	ST2-3	LPG
186	NSICU	K0276894	Male	36	1	Abscess	2018-06-21	No	2	MDR	ST2-28	LPG
187	SICU	K0259313	Male	27	11	Peritoneal fluid	2018-06-22	Yes	2	MDR	ST2-3	LPG
188	SICU	K0259313	Male	27	11	Pleural fluid	2018-06-23	Yes	2	MDR	ST2-3	LPG
190	CSICU	Y3482389	Male	58	2	Blood	2018-06-23	Yes	2	MDR	ST2-28	LPG
191	CSICU	736870	Female	72	2	Tracheal aspirates	2018-06-23	Yes	2	MDR	ST2-28	LPG
192	SICU	Y3335360	Female	69	2	Blood	2018-06-25	Yes	2	MDR	ST2-12	LPG
193	SICU	C486656	Female	36	2	Sputum	2018-06-26	Yes	2	MDR	ST2-16	SPG
194	CSICU	Y3494411	Female	72	1	Tracheal aspirates	2018-06-27	No	40	0
196	NICU	Y3524041	Male	26	1	Sputum	2018-06-26	Yes	2	MDR
197	SICU	Y3335360	Female	69	2	Drainage fluid	2018-06-30	Yes	2	MDR	ST2-12	LPG
198	RICU	K0286809	Female	60	1	Sputum	2018-06-27	No	2	MDR	ST2-14	SPG
199	SICU	K0286238	Male	39	2	Other	2018-06-30	No	2	MDR	ST2-9
200	SICU	K0286238	Male	39	2	Throat swab	2018-06-30	No	2	MDR	ST2-3	LPG
201	SICU	K0259313	Male	28	11	Drainage fluid	2018-06-30	Yes	2	XDR	ST2-16	SPG
202	CSICU	Y0600211	Female	49	3	Tracheal aspirates	2018-06-30	Yes	2	MDR	ST2-28	LPG
203	SICU	K0286168	Male	50	3	Drainage fluid	2018-06-30	No	2	MDR	ST2-12	LPG
204	SICU	K0286168	Male	50	3	Drainage fluid	2018-06-30	No	2	MDR	ST2-12	LPG
205	CSICU	Y3479231	Female	65	3	Tracheal aspirates	2018-07-01	Yes	2	MDR	ST2-28	LPG
207	CSICU	Y3476741	Female	61	2	Tracheal aspirates	2018-07-01	Yes	2	MDR	ST2-17
208	CSICU	736870	Female	72	2	Tracheal aspirates	2018-07-03	Yes	2	MDR	ST2-28	LPG
209	SICU	Y3304475	Female	68	1	Peritoneal fluid	2018-07-03	No	2	MDR	ST2-16	SPG
210	SICU	C662554	Male	72	2	Sputum	2018-07-06	Yes	2	MDR	ST2-7	SPG
212	CSICU	K0290690	Male	53	1	Tracheal aspirates	2018-07-08	No	2	MDR	ST2-28	LPG
213	SICU	F417702	Male	75	2	Drainage fluid	2018-07-09	Yes	2	MDR	ST2-3	LPG
214	SICU	K0259313	Male	28	11	Drainage fluid	2018-07-11	Yes	2	XDR	ST2-3	LPG
215	CSICU	Y3476741	Female	61	2	Sputum	2018-07-11	Yes	2	MDR	ST2-28	LPG
216	SICU	K0259313	Male	28	11	Tissue	2018-07-14	Yes	2	MDR	ST2-3	LPG
217	CSICU	Y3460275	Male	66	1	Tracheal aspirates	2018-07-13	No	2	MDR	ST2-28	LPG
218	NSICU	Y3532497	Female	57	1	Sputum	2018-07-14	Yes	2	MDR	ST2-28	LPG
222	SICU	K0281355	Female	65	1	Sputum	2018-07-14	Yes	2	MDR	ST2-12	LPG
223	RICU	A397079	Female	75	1	Sputum	2018-07-12	No	40	0
225	SICU	K0286168	Male	50	3	Sputum	2018-07-16	No	2	MDR	ST2-16	SPG
226	SICU	K0289164	Male	69	1	Sputum	2018-07-14	Yes	2	XDR	ST2-3	LPG
227	CSICU	Y3479231	Female	65	3	Tracheal aspirates	2018-07-16	Yes	2	XDR	ST2-28	LPG
228	SICU	C662554	Male	72	2	Blood	2018-07-17	Yes	2	MDR	ST2-12	LPG
229	SICU	K0259313	Male	28	11	Catheter	2018-07-17	Yes	2	MDR	ST2-16	SPG
231	NSICU	Y3386275	Male	13	1	Abscess	2018-07-19	Yes	2	MDR	ST2-28	LPG
232	CSICU	Y3479231	Female	65	3	Peritoneal fluid	2018-07-19	Yes	2	MDR	ST2-28	LPG
233	NICU	68229	Male	89	1	Sputum	2018-07-17	Yes	2	MDR	ST2-28	LPG
234	CSICU	K0283935	Male	43	6	Tracheal aspirates	2018-07-19	Yes	2	MDR	ST2-28	LPG
235	RICU	K0297698	Male	33	1	Sputum	2018-07-18	No	2	XDR	ST2-3	LPG
236	CSICU	Y0600211	Female	49	3	Tracheal aspirates	2018-07-22	Yes	2	MDR	ST2-28	LPG
237	CSICU	K0283935	Male	43	6	Blood	2018-07-23	Yes	2	MDR	ST2-28	LPG
239	SICU	K0259313	Male	28	11	Urine	2018-07-22	Yes	2	MDR	ST2-16	SPG
240	NICU	K0299550	Male	46	1	Sputum	2018-07-21	No	2	MDR	ST2-3	LPG
242	RICU	A189584	Male	81	1	Sputum	2018-07-28	Yes	2	XDR	ST2-3	LPG
243	CSICU	K0283935	Male	44	6	Tracheal aspirates	2018-07-31	Yes	2	XDR	ST2-28	LPG
244	SICU	Y3537991	Female	35	1	Sputum	2018-07-31	Yes	Unknown	XDR
246	SICU	C486656	Female	36	2	Urine	2018-08-03	Yes	2	MDR	ST2-16	SPG
248	RICU	Y0744874	Male	66	1	Sputum	2018-08-01	Yes	2	XDR	ST2-28	LPG
249	RICU	D166417	Male	79	1	Sputum	2018-08-02	No	2	MDR	ST2-24	LPG
250	NSICU	K0303379	Male	62	1	Sputum	2018-08-05	Yes	2	MDR	ST2-28	LPG
251	SICU	Y3472024	Female	42	1	Drainage fluid	2018-08-10	Yes	2	XDR	ST2-16	SPG
252	NICU	K0308142	Male	28	1	Sputum	2018-08-13	Yes	25	MDR
253	CCU1	Y1385053	Male	60	1	Sputum	2018-08-15	No	2	XDR	ST2-3	LPG
255	CCU1	A002864	Female	86	1	Sputum	2018-08-15	Yes	2	MDR	ST2-3	LPG
256	CCU2	Y3597267	Male	72	1	Sputum	2018-08-16	No	2	MDR	ST2-28	LPG
257	SICU	Y3566842	Male	67	1	Sputum	2018-08-18	No	2	XDR	ST2-23
258	NSICU	Y2545444	Female	83	1	Sputum	2018-08-22	No	2	MDR	ST2-28	LPG
259	SICU	K0307117	Male	24	6	Urine	2018-08-25	Yes	2	XDR	ST2-16	SPG
260	NICU	777891	Female	86	1	Sputum	2018-08-22	Yes	2	MDR	ST2-28	LPG
261	RICU	34089	Female	84	1	Tracheal aspirates	2018-08-23	No	2	XDR	ST2-3	LPG
262	NICU	K0319010	Female	77	1	Sputum	2018-08-24	Yes	2	MDR
263	CSICU	K0283935	Male	44	6	Tracheal aspirates	2018-08-28	Yes	2	MDR	ST2-28	LPG
264	NSICU	Y2854189	Male	80	2	Sputum	2018-08-30	Yes	2	XDR	ST2-28	LPG
265	RICU	K0316595	Female	72	1	Tracheal aspirates	2018-09-01	No	2	XDR	ST2-16	SPG
266	NICU	K0322366	Female	30	1	Sputum	2018-09-03	Yes	25	MDR
267	CSICU	K0283935	Male	44	6	Tracheal aspirates	2018-09-05	Yes	2	MDR	ST2-28	LPG
268	RICU	Y0901947	Male	55	1	Sputum	2018-09-03	No	2	MDR	ST2-3	LPG
269	NICU	K0323829	Male	58	1	Sputum	2018-09-04	Yes	25	MDR
270	NICU	Y3705667	Male	73	1	Sputum	2018-09-05	Yes	2	MDR	ST2-12	LPG
271	SICU	Y3522401	Male	61	1	Sputum	2018-09-07	Yes	2	XDR	ST2-23
272	SICU	K0322523	Male	47	1	Blood	2018-09-12	No	2	XDR	ST2-3	LPG
273	NICU	K0326619	Female	78	1	Sputum	2018-09-10	Yes	2	XDR	ST2-12	LPG
275	NICU	K0320339	Male	41	1	Sputum	2018-09-11	Yes	2	MDR	ST2-12	LPG
277	NICU	C325620	Male	39	2	Sputum	2018-09-12	Yes	2	MDR
278	NICU	K0240196	Male	35	1	Sputum	2018-09-12	No	2	MDR	ST2-12	LPG
279	SICU	K0307117	Male	24	6	Blood	2018-09-15	Yes	2	XDR	ST2-16	SPG
280	SICU	K0307117	Male	24	6	Tracheal aspirates	2018-09-15	Yes	2	MDR	ST2-16	SPG
281	NICU	K0303608	Female	24	2	Sputum	2018-09-13	Yes	2	MDR
282	RICU	B353565	Female	82	1	Sputum	2018-09-13	Yes	2	MDR	ST2-22
284	CCU1	K0329016	Male	65	1	Sputum	2018-09-14	No	2	MDR	ST2-12	LPG
285	RICU	Y3728502	Male	51	1	Sputum	2018-09-15	Yes	2	XDR	ST2-23
286	RICU	Y3645419	Male	86	2	Tracheal aspirates	2018-09-15	Yes	2	XDR	ST2-3	LPG
287	SICU	K0307117	Male	24	6	Catheter	2018-09-17	Yes	2	XDR	ST2-16	SPG
288	SICU	K0328458	Female	26	2	Sputum	2018-09-19	No	2	MDR	ST2-3	LPG
289	RICU	Y3176391	Male	18	1	Sputum	2018-09-18	Yes	2	MDR	ST2-3	LPG
290	CSICU	K0331232	Male	49	1	Catheter	2018-09-21	No	2	MDR
291	NICU	592649	Male	72	1	Sputum	2018-09-18	Yes	2	XDR	ST2-12	LPG
292	CCU1	Y3749721	Male	61	1	Sputum	2018-09-18	No	2	MDR	ST2-28	LPG
293	CCU1	60897	Male	95	1	Sputum	2018-09-19	No	2	XDR	ST2-12	LPG
294	NICU	C665142	Male	87	1	Sputum	2018-09-20	Yes	2	XDR
295	SICU	K0328458	Female	26	2	Tracheal aspirates	2018-09-23	No	2	MDR	ST2-3	LPG
296	NICU	C325620	Male	39	2	Sputum	2018-09-21	Yes	2	MDR	ST2-23
297	NICU	A393728	Female	64	1	Sputum	2018-09-22	Yes	2	MDR
298	SICU	Y3721323	Female	44	1	Secretion	2018-09-26	Yes	2	MDR	ST2-3	LPG
299	CCU1	64985	Male	74	1	Sputum	2018-09-24	No	2	MDR	ST2-28	LPG
300	CCU1	605628	Male	87	1	Sputum	2018-09-24	Yes	132	MDR
302	NICU	K0303608	Female	24	2	Catheter	2018-09-27	Yes	2	MDR
303	SICU	K0317557	Female	26	1	Drainage fluid	2018-10-01	Yes	2	XDR	ST2-23
304	NICU	K0335198	Female	44	1	Sputum	2018-09-30	Yes	2	MDR	ST2-22
308	NSICU	K0335225	Male	64	1	Sputum	2018-10-07	No	2	MDR	ST2-9
311	NSICU	601169	Male	82	1	Sputum	2018-10-12	Yes	2	MDR	ST2-28	LPG
312	SICU	608737	Male	75	3	Sputum	2018-10-14	Yes	2	XDR	ST2-16	SPG
313	NSICU	Y3476761	Male	22	2	Sputum	2018-10-14	Yes	2	MDR	ST2-28	LPG
314	SICU	G070169	Male	55	2	Sputum	2018-10-15	No	2	XDR	ST2-19	LPG
315	RICU	Y0793337	Male	87	1	Sputum	2018-10-14	Yes	2	MDR
316	RICU	835996	Male	64	1	Sputum	2018-10-15	Yes	2	XDR	ST2-9
317	RICU	64079	Male	77	1	Sputum	2018-10-15	Yes	2	MDR	ST2-3	LPG
318	SICU	K0335538	Male	37	1	Skin swab	2018-10-18	No	2	XDR	ST2-19	LPG
319	SICU	K0283935	Male	44	6	Sputum	2018-10-19	Yes	2	MDR	ST2-3	LPG
320	NICU	K0341826	Male	28	1	Sputum	2018-10-17	No	2	XDR	ST2-12	LPG
321	CCU1	Y3726029	Male	72	1	Sputum	2018-10-17	No	2	MDR	ST2-28	LPG
322	SICU	K0307117	Male	24	6	Paracentesis Fluid	2018-10-19	Yes	2	XDR	ST2-16	SPG
323	NICU	K0339623	Female	78	1	Sputum	2018-10-18	No	2	MDR	ST2-28	LPG
324	RICU	K0341832	Male	46	1	Tracheal aspirates	2018-10-18	No	2	MDR
325	SICU	K0307117	Male	24	6	Drainage fluid	2018-10-21	Yes	2	MDR	ST2-16	SPG
326	SICU	G070169	Male	55	2	Tracheal aspirates	2018-10-21	No	2	MDR	ST2-19	LPG
327	NSICU	Y3476761	Male	22	2	Sputum	2018-10-23	Yes	2	MDR	ST2-28	LPG
328	SICU	K0342640	Female	27	1	Sputum	2018-10-23	No	2	MDR	ST2-12	LPG
330	NICU	K0338627	Male	55	1	Sputum	2018-10-26	No	25	XDR
332	RICU	Y3833079	Male	77	1	Sputum	2018-10-30	No	2	MDR	ST2-27	SPG
333	SICU	Y3764452	Male	46	2	Sputum	2018-11-08	Yes	2	MDR	ST2-2	LPG
334	NICU	Y3788242	Male	55	1	Sputum	2018-11-09	Yes	2	MDR	ST2-3	LPG
335	CSICU	F782093	Male	48	1	Sputum	2018-11-12	Yes	2	MDR	ST2-12	LPG
336	CCU1	59948	Male	92	1	Sputum	2018-11-12	Yes	2	MDR	ST2-28	LPG
337	RICU	A004430	Female	60	1	Sputum	2018-11-14	Yes	2	MDR	ST2-25	LPG
338	SICU	Y3764452	Male	46	2	Urine	2018-11-17	Yes	2	MDR	ST2-23
339	SICU	G171787	Male	66	1	Blood	2018-11-18	No	2	MDR	ST2-28	LPG
341	NICU	Y3195395	Male	77	1	Sputum	2018-11-16	Yes	2	MDR	ST2-26	LPG
342	RICU	59232	Male	100	1	Tracheal aspirates	2018-11-17	No	2	XDR	ST2-5	LPG
343	RICU	Y3863149	Male	86	1	Tracheal aspirates	2018-11-18	No	2	MDR	ST2-3	LPG
344	RICU	68218	Male	86	1	Tracheal aspirates	2018-11-20	Yes	2	MDR	ST2-17
347	SICU	C846741	Male	66	3	Sputum	2018-11-25	No	2	MDR	ST2-28	LPG
348	RICU	834655	Male	45	1	Pleural fluid	2018-11-24	No	2	MDR
349	SICU	C846741	Male	66	3	Drainage fluid	2018-11-26	No	2	MDR	ST2-28	LPG
350	RICU	612555	Male	87	1	Sputum	2018-11-24	Yes	2	MDR	ST2-17
351	SICU	Y3518546	Male	63	1	Drainage fluid	2018-11-29	Yes	2	MDR	ST2-24	LPG
354	CCU1	D461448	Male	57	2	Sputum	2018-11-28	Yes	2	MDR
355	SICU	C846741	Male	66	3	Drainage fluid	2018-12-02	No	2	MDR	ST2-28	LPG
356	SICU	D690048	Male	55	1	Sputum	2018-11-30	No	2	MDR	ST2-21
357	NSICU	Y3694301	Female	79	1	Sputum	2018-12-01	Yes	2	MDR	ST2-28	LPG
358	CSICU	K0347121	Female	0	1	Tracheal aspirates	2018-12-03	Yes	40	MDR
359	SICU	K0360301	Male	59	2	Drainage fluid	2018-12-05	No	2	MDR	ST2-27	SPG
360	NICU	Y3891547	Male	47	1	Sputum	2018-12-03	No	33	MDR
362	SICU	Y3903575	Male	41	2	Sputum	2018-12-05	Yes	2	MDR
363	NICU	K0360852	Female	74	1	Sputum	2018-12-05	No	2	XDR	ST2-23
364	RICU	Y3645419	Male	86	2	Skin swab	2018-12-05	Yes	2	XDR	ST2-3	LPG
365	RICU	Y3775013	Male	21	1	Tracheal aspirates	2018-12-06	No	2	XDR	ST2-3	LPG
366	RICU	67552	Male	85	1	Skin swab	2018-12-06	Yes	2	XDR	ST2-3	LPG
369	NICU	450219	Female	84	1	Urine	2018-12-10	Yes	25	XDR
372	NICU	K0361718	Male	76	1	Sputum	2018-12-11	Yes	2	MDR
373	SICU	Y3903575	Male	41	2	Urine	2018-12-15	Yes	2	XDR	ST2-3	LPG
376	SICU	K0360301	Male	60	2	Secretion	2018-12-21	No	2	XDR	ST2-23
377	CCU1	D984605	Male	62	1	Blood	2018-12-20	No	40	MDR
378	RICU	K0368200	Male	53	1	Sputum	2018-12-23	No	2	XDR	ST2-3	LPG
379	CSICU	D461448	Male	57	2	Tracheal aspirates	2018-12-25	Yes	2	XDR
380	SICU	D609905	Male	87	1	Drainage fluid	2018-12-27	Yes	2	XDR	ST2-3	LPG
381	NSICU	K0369345	Male	54	1	Sputum	2018-12-27	No	2	MDR	ST2-3	LPG
383	RICU	C051829	Male	80	1	Tracheal aspirates	2018-12-26	No	2	XDR	ST2-22
384	NSICU	K0369953	Male	55	1	Sputum	2018-12-30	No	2	XDR	ST2-15	RP
385	NSICU	K0370525	Male	25	1	Sputum	2018-12-30	-	2	MDR	ST2-28	LPG
387	CCU1	5464	Female	88	1	Sputum	2018-12-28	Yes	2	XDR	ST2-3	LPG
388	SICU	Y3861536	Female	48	2	Drainage fluid	2019-01-03	Yes	2	XDR	ST2-23
389	NSICU	Y3930251	Female	42	1	Sputum	2019-01-09	Yes	2	MDR	ST2-3	LPG
390	CSICU	K0374354	Female	29	1	Tracheal aspirates	2019-01-11	No	2	MDR	ST2-6	RP
391	SICU	Y3861536	Female	48	2	Drainage fluid	2019-01-11	Yes	2	MDR	ST2-23
392	SICU	K0373417	Male	46	1	Sputum	2019-01-12	No	2	XDR	ST2-8	SPG
393	RICU	K0364016	Male	58	1	Sputum	2019-01-11	Yes	2	XDR	ST2-15	RP
394	RICU	68719	Male	85	1	Sputum	2019-01-12	No	2	MDR	ST2-3	LPG
395	SICU	Y3978387	Male	70	2	Blood	2019-01-15	No	33	0
396	SICU	Y3978387	Male	70	2	Sputum	2019-01-16	No	2	XDR	ST2-8	SPG
397	SICU	K0377022	Male	73	3	Sputum	2019-01-18	No	2	MDR	ST2-12	LPG
398	CSICU	Y3955268	Male	48	1	Tracheal aspirates	2019-01-19	Yes	2	MDR	ST2-12	LPG
399	SICU	K0377022	Male	73	3	Sputum	2019-01-19	No	2	MDR	ST2-12	LPG
402	SICU	K0377022	Male	73	3	Drainage fluid	2019-01-21	No	2	MDR	ST2-12	LPG
403	RICU	601707	Male	91	1	Tracheal aspirates	2019-01-18	Yes	2	MDR
404	CSICU	Y3956366	Male	55	1	Tracheal aspirates	2019-01-21	Yes	2	XDR	ST2-3	LPG
405	NSICU	Y3970336	Male	65	1	Sputum	2019-01-25	Yes	2	MDR	ST2-3	LPG
406	NICU	67288	Male	90	1	Sputum	2019-01-23	Yes	2	XDR	ST2-23
407	SICU	Y3925286	Male	32	1	Blood	2019-01-27	Yes	2	MDR	ST2-12	LPG
408	NICU	K0382695	Male	90	1	Sputum	2019-01-25	No	2	MDR	ST2-23
409	NICU	603262	Male	89	1	Sputum	2019-01-26	Yes	2	XDR	ST2-23
411	SICU	Y3952417	Male	72	1	Sputum	2019-01-31	Yes	2	XDR	ST2-15	RP
412	NICU	K0383534	Male	18	1	Sputum	2019-01-30	No	2	XDR	ST2-23
413	RICU	606655	Male	75	1	Sputum	2019-01-30	Yes	2	MDR	ST2-28	LPG
414	CCU2	Y4034631	Male	61	1	Sputum	2019-01-31	No	2	XDR	ST2-23
415	CCU1	616688	Male	64	1	Sputum	2019-01-31	No	221	MDR
416	NSICU	K0382045	Female	80	1	Sputum	2019-02-03	Yes	2	XDR	ST2-6	RP
417	NSICU	F743235	Male	76	1	Sputum	2019-02-04	Yes	2	XDR	ST2-6	RP
419	SICU	Y4010011	Male	66	1	Sputum	2019-02-05	Yes	2	XDR	ST2-19	LPG
420	RICU	744318	Female	95	1	Sputum	2019-02-03	Yes	2	MDR	ST2-28	LPG
421	CCU1	Y0554950	Male	65	1	Sputum	2019-02-04	No	2	XDR	ST2-12	LPG
423	SICU	A146759	Male	85	1	Drainage fluid	2019-02-11	Yes	216	MDR
424	RICU	K0383969	Male	74	1	Sputum	2019-02-08	No	2	MDR	ST2-1	SPG
425	CCU1	F205216	Male	63	1	Sputum	2019-02-11	No	2	MDR	ST2-12	LPG
426	NICU	Y4036641	Male	51	1	Sputum	2019-02-13	Yes	2	XDR	ST2-23
428	NSICU	Y4012682	Female	63	1	Sputum	2019-02-18	Yes	2	MDR	ST2-6	RP
429	CCU2	B290704	Male	78	1	Sputum	2019-02-19	No	2	XDR	ST2-23
430	NICU	Y3597417	Male	66	1	Urine	2019-02-22	Yes	2	XDR	ST2-23
431	NICU	Y3901857	Male	41	1	CSF	2019-02-25	Yes	33	MDR
432	RICU	K0391448	Male	78	1	Sputum	2019-02-25	Yes	2	XDR	ST2-6	RP
433	RICU	K0390276	Male	72	1	Sputum	2019-02-26	No	2	MDR	ST2-28	LPG
434	RICU	614549	Male	86	1	Sputum	2019-03-01	Yes	2	XDR	ST2-3	LPG
435	RICU	K0393512	Female	47	1	Tracheal aspirates	2019-03-01	Yes	2	XDR
436	NICU	Y1450135	Female	67	1	Sputum	2019-03-04	Yes	2	MDR	ST2-23
437	SICU	Y3995537	Male	52	1	Paracentesis Fluid	2019-03-09	Yes	2	MDR	ST2-28	LPG
438	SICU	963500	Female	89	2	Sputum	2019-03-09	Yes	2	XDR	ST2-15	RP
439	CSICU	K0351728	Male	6	2	Tracheal aspirates	2019-03-11	Yes	2	MDR	ST2-28	LPG
440	NICU	Y4070921	Male	60	1	Sputum	2019-03-10	Yes	25	XDR
441	CSICU	K0351728	Male	6	2	Blood	2019-03-16	Yes	1159	MDR
443	SICU	Y4100321	Male	65	2	Drainage fluid	2019-03-15	No	2	MDR	ST2-20	SPG
444	RICU	Y2990501	Male	64	1	Sputum	2019-03-12	No	2	MDR	ST2-28	LPG
446	NICU	K0398154	Female	47	2	Sputum	2019-03-14	No	2	XDR	ST2-12	LPG
447	NICU	K0398154	Female	47	2	Catheter	2019-03-14	No	2	XDR	ST2-12	LPG
448	NSICU	Y4074669	Male	40	1	Sputum	2019-03-17	Yes	Unknown	MDR
450	RICU	A114461	Male	77	1	Sputum	2019-03-16	Yes	2	XDR	ST2-3	LPG
451	SICU	Y4031400	Male	54	1	Sputum	2019-03-19	Yes	23	MDR
452	SICU	Y4100321	Male	66	2	Peritoneal fluid	2019-03-19	No	2	XDR	ST2-20	SPG
453	NICU	D182733	Male	27	1	Sputum	2019-03-19	No	2	XDR	ST2-23
454	SICU	B732248	Male	79	2	Sputum	2019-03-21	Yes	2	XDR	ST2-20	SPG
455	SICU	Y3540350	Male	66	3	Sputum	2019-03-22	Yes	2	XDR	ST2-12	LPG
456	SICU	Y3540350	Male	66	3	Drainage fluid	2019-03-23	Yes	2	MDR	ST2-12	LPG
457	SICU	963500	Female	89	2	Sputum	2019-03-23	Yes	2	XDR	ST2-15	RP
458	NICU	Y2550817	Female	41	1	Sputum	2019-03-21	Yes	2	MDR	ST2-28	LPG
460	SICU	B732248	Male	79	2	Urine	2019-03-26	Yes	2	MDR	ST2-12	LPG
461	SICU	Y3540350	Male	66	3	Tissue	2019-03-28	Yes	2	XDR	ST2-12	LPG
462	CSICU	Y4077317	Male	39	1	Sputum	2019-03-28	Yes	2	MDR	ST2-28	LPG
463	RICU	57920	Male	93	1	Sputum	2019-03-25	No	2	MDR	ST2-28	LPG
464	NICU	Y4104321	Male	29	1	Sputum	2019-03-26	No	2	MDR	ST2-28	LPG
465	SICU	Y3235218	Male	61	1	Drainage fluid	2019-03-31	Yes	2	XDR	ST2-15	RP
466	NICU	D968511	Male	54	1	Sputum	2019-03-29	No	2	MDR	ST2-28	LPG
468	NSICU	K0406668	Male	56	1	Sputum	2019-04-03	No	25	XDR
469	SICU	K0407562	Male	58	1	Sputum	2019-04-04	Yes	2	XDR	ST2-12	LPG
470	RICU	Y4131604	Male	62	1	Sputum	2019-04-02	No	2	XDR	ST2-3	LPG
471	NSICU	A022602	Female	51	1	Sputum	2019-04-04	Yes	25	XDR
472	RICU	Y4150823	Female	61	1	Sputum	2019-04-03	No	2	XDR	ST2-3	LPG
473	RICU	600128	Male	90	1	Sputum	2019-04-04	Yes	2	MDR	ST2-3	LPG
474	SICU	Y4022391	Male	63	1	Sputum	2019-04-11	No	2	XDR	ST2-20	SPG
477	CSICU	G135829	Male	66	1	Tracheal aspirates	2019-04-10	Yes	2	MDR	ST2-28	LPG
478	RICU	67125	Male	88	1	Sputum	2019-04-10	Yes	2	XDR	ST2-12	LPG
480	RICU	C166637	Male	68	1	Sputum	2019-04-10	No	2	MDR	ST2-3	LPG
481	CSICU	K0408021	Female	69	1	Blood	2019-04-15	No	2	MDR	ST2-28	LPG
482	NSICU	K0414096	Male	32	1	Sputum	2019-04-15	No	2	XDR	ST2-28	LPG
483	SICU	K0413747	Male	55	3	Secretion	2019-04-15	Yes	2	XDR	ST2-20	SPG
484	SICU	G194213	Female	64	1	Sputum	2019-04-15	No	2	XDR	ST2-20	SPG
485	CSICU	Y3878274	Female	72	1	Tracheal aspirates	2019-04-16	No	40	MDR
487	SICU	K0413747	Male	55	3	Sputum	2019-04-18	Yes	2	MDR	ST2-20	SPG
488	NSICU	Y4125971	Female	62	1	Sputum	2019-04-19	Yes	2	MDR	ST2-28	LPG
489	RICU	K0415499	Male	70	1	Blood	2019-04-17	No	2	MDR	ST2-12	LPG
491	NICU	Y4209605	Male	41	1	Sputum	2019-04-19	No	2	MDR	ST2-28	LPG
492	SICU	K0401816	Male	49	2	Catheter	2019-04-21	Yes	2	MDR	ST2-25	LPG
493	RICU	K0421361	Male	23	1	Tracheal aspirates	2019-04-21	No	2	MDR	ST2-1	SPG
494	SICU	K0401816	Male	49	2	Secretion	2019-04-24	Yes	2	XDR	ST2-15	RP
495	RICU	K0402417	Male	89	2	Tracheal aspirates	2019-04-24	Yes	2	MDR	ST2-28	LPG
496	NICU	602859	Male	82	1	Sputum	2019-04-25	No	2	XDR	ST2-26	LPG
497	SICU	K0413747	Male	55	3	Secretion	2019-05-02	Yes	2	XDR	ST2-20	SPG
499	NICU	Y4242387	Female	68	1	Sputum	2019-05-01	No	2	XDR	ST2-23
501	RICU	67396	Male	88	1	Urine	2019-05-03	Yes	2	MDR	ST2-28	LPG
502	NSICU	D438723	Male	81	1	Sputum	2019-05-07	Yes	25	XDR
503	RICU	Y0810258	Male	71	1	Tracheal aspirates	2019-05-07	Yes	2	MDR	ST2-2	LPG
504	CSICU	K0082062	Male	53	1	Throat swab	2019-05-10	Yes	131	MDR
506	RICU	603460	Male	90	1	Sputum	2019-05-10	No	2	MDR	ST2-1	SPG
507	RICU	Y4241413	Male	64	1	Sputum	2019-05-11	No	2	MDR	ST2-12	LPG
508	NICU	B153762	Male	72	1	Sputum	2019-05-11	Yes	2	MDR	ST2-28	LPG
509	NICU	K0424316	Male	85	1	Sputum	2019-05-13	No	2	MDR	ST2-28	LPG
510	NICU	Y4252174	Male	25	1	Sputum	2019-05-13	Yes	2	MDR	ST2-2	LPG
512	NICU	K0428356	Male	42	2	Urine	2019-05-18	Yes	2	XDR	ST2-19	LPG
513	NICU	K0428356	Male	42	2	Sputum	2019-05-19	Yes	25	XDR
514	SICU	K0431662	Female	50	1	Sputum	2019-05-23	Yes	2	XDR	ST2-12	LPG
515	RICU	K0432582	Male	49	3	Sputum	2019-05-21	Yes	2	XDR	ST2-28	LPG
516	SICU	K0424324	Male	53	1	Sputum	2019-05-24	Yes	2	XDR	ST2-3	LPG
517	SICU	Y0482273	Male	36	1	Urine	2019-05-24	No	2	MDR	ST2-28	LPG
518	RICU	600595	Male	88	1	Tracheal aspirates	2019-05-23	No	2	MDR	ST2-10	RP
519	RICU	A831369	Male	73	1	Sputum	2019-05-25	No	2	MDR	ST2-28	LPG
520	SICU	K0434729	Male	70	1	Sputum	2019-05-29	Yes	2	MDR	ST2-25	LPG
521	RICU	Y4309813	Female	78	1	Tracheal aspirates	2019-05-27	No	2	MDR	ST2-28	LPG
522	SICU	K0436655	Female	24	4	Sputum	2019-05-30	Yes	2	MDR	ST2-28	LPG
523	SICU	K0436655	Female	24	4	Urine	2019-06-01	Yes	2	MDR	ST2-28	LPG
525	CCU1	603486	Male	81	1	Sputum	2019-05-30	No	2	MDR	ST2-28	LPG
526	RICU	K0432582	Male	49	3	Pleural fluid	2019-05-30	Yes	2	MDR	ST2-28	LPG
529	RICU	30391	Male	79	1	Tracheal aspirates	2019-05-31	No	2	XDR	ST2-28	LPG
530	SICU	K0440184	Female	29	2	Pleural fluid	2019-06-04	No	2	MDR	ST2-27	SPG
533	RICU	K0432582	Male	49	3	Secretion	2019-06-03	Yes	2	XDR	ST2-28	LPG
534	RICU	Y2374724	Male	62	1	BALF	2019-06-04	Yes	2	XDR	ST2-10	RP
535	RICU	C242923	Male	84	1	Tracheal aspirates	2019-06-04	No	2	MDR	ST2-10	RP
536	NSICU	Y4327888	Male	54	1	Sputum	2019-06-07	Yes	2	MDR	ST2-28	LPG
537	NICU	A211136	Male	75	1	Sputum	2019-06-06	Yes	2	XDR	ST2-11	RP
538	SICU	K0436655	Female	24	4	Sputum	2019-06-08	Yes	2	MDR	ST2-28	LPG
539	SICU	K0436655	Female	24	4	Drainage fluid	2019-06-08	Yes	2	MDR	ST2-28	LPG
540	SICU	K0440184	Female	29	2	Drainage fluid	2019-06-09	No	2	MDR	ST2-27	SPG
541	NICU	K0434277	Male	74	1	Sputum	2019-06-07	Yes	2	MDR	ST2-2	LPG
543	SICU	K0383927	Male	80	4	Sputum	2019-06-11	Yes	2	MDR	ST2-25	LPG
544	NICU	Y4307946	Male	63	1	Sputum	2019-06-10	Yes	2	XDR	ST2-11	RP
545	RICU	Y1334172	Male	40	1	Tracheal aspirates	2019-06-10	Yes	2	XDR	ST2-23
546	RICU	K0444653	Female	60	1	Sputum	2019-06-12	No	2	MDR	ST2-28	LPG
547	CSICU	K0440926	Male	45	2	Blood	2019-06-15	Yes	2	MDR	ST2-10	RP
549	NICU	Y4253092	Male	64	1	Urine	2019-06-15	No	2	XDR
550	CSICU	K0440926	Male	45	2	Tracheal aspirates	2019-06-17	Yes	2	MDR	ST2-10	RP
551	CSICU	Y4336165	Male	47	1	Tracheal aspirates	2019-06-18	No	2	MDR	ST2-10	RP
552	NSICU	K0442796	Male	56	1	Urine	2019-06-19	Yes	2	XDR	ST2-28	LPG
553	SICU	K0446626	Female	69	2	Sputum	2019-06-20	No	2	MDR	ST2-28	LPG
554	SICU	K0446626	Female	69	2	Catheter	2019-06-21	No	2	MDR	ST2-28	LPG
555	NSICU	Y4354728	Male	31	1	Sputum	2019-06-20	Yes	2	MDR	ST2-2	LPG
556	NSICU	69258	Male	86	2	Sputum	2019-06-21	Yes	2	MDR	ST2-28	LPG
558	SICU	Y4024435	Male	60	1	Drainage fluid	2019-06-22	Yes	2	MDR	ST2-24	LPG
559	CSICU	Y4325301	Male	71	1	Tracheal aspirates	2019-06-22	Yes	216	MDR
560	RICU	B618037	Female	58	1	Tracheal aspirates	2019-06-19	No	2	MDR	ST2-28	LPG
561	RICU	Y4344123	Male	81	1	Tracheal aspirates	2019-06-20	No	2	MDR	ST2-28	LPG
562	NICU	K0394681	Male	60	4	Catheter	2019-06-20	Yes	2	MDR	ST2-28	LPG
563	NICU	769623	Male	75	1	Sputum	2019-06-21	No	2	MDR	ST2-28	LPG
564	NICU	K0448522	Female	42	1	Sputum	2019-06-24	Yes	2	MDR	ST2-2	LPG
566	RICU	K0450864	Male	31	1	Body fluid	2019-06-25	Yes	2	MDR	ST2-13	RP
567	SICU	K0383927	Male	80	4	Peritoneal fluid	2019-06-28	Yes	2	MDR	ST2-25	LPG
568	SICU	K0383927	Male	80	4	Blood	2019-06-29	Yes	2	MDR	ST2-25	LPG
569	SICU	C997859	Male	37	1	Sputum	2019-06-28	Yes	2	MDR	ST2-25	LPG
570	RICU	Y4247333	Female	64	1	Tracheal aspirates	2019-06-26	No	2	MDR	ST2-3	LPG
572	RICU	Y3362465	Female	68	1	Sputum	2019-06-28	No	2	MDR	ST2-12	LPG
573	NICU	K0441121	Male	21	1	Sputum	2019-06-30	Yes	2	MDR	ST2-28	LPG
574	SICU	Y4343393	Male	59	1	Sputum	2019-07-03	Yes	2	MDR	ST2-25	LPG
575	RICU	K0402417	Male	89	2	Sputum	2019-07-02	Yes	2	MDR	ST2-28	LPG
576	SICU	Y2407543	Male	88	1	Sputum	2019-07-07	No	2	MDR	ST2-10	RP
577	NICU	K0437471	Female	55	1	Sputum	2019-07-04	No	2	MDR	ST2-2	LPG
578	RICU	Y4363594	Male	77	1	Sputum	2019-07-04	No	2	MDR	ST2-13	RP
579	SICU	K0383927	Male	80	4	Peritoneal fluid	2019-07-10	Yes	2	MDR	ST2-25	LPG
580	RICU	605506	Female	77	1	Tracheal aspirates	2019-07-07	Yes	2	MDR	ST2-28	LPG
581	NICU	K0394681	Male	60	4	Sputum	2019-07-08	Yes	2	XDR	ST2-11	RP
582	SICU	K0459509	Male	25	2	Sputum	2019-07-12	Yes	2	XDR	ST2-26	LPG
583	NICU	K0394681	Male	60	4	Blood	2019-07-10	Yes	2	XDR	ST2-11	RP
584	NICU	K0394681	Male	60	4	CSF	2019-07-10	Yes	2	XDR	ST2-11	RP
585	SICU	K0458827	Male	37	2	Sputum	2019-07-15	No	2	MDR	ST2-12	LPG
586	RICU	Y1383776	Male	87	1	Tracheal aspirates	2019-07-11	No	2	MDR	ST2-2	LPG
587	RICU	K0460050	Male	82	1	Tracheal aspirates	2019-07-15	No	2	MDR	ST2-28	LPG
589	NICU	K0447899	Female	48	1	CSF	2019-07-20	Yes	40	MDR
591	SICU	K0458827	Male	37	2	Blood	2019-07-27	No	2	XDR	ST2-12	LPG
594	NICU	K0468835	Male	35	1	Sputum	2019-07-30	No	150	MDR
595	CCU2	K0465426	Male	51	1	Sputum	2019-07-30	No	2	XDR	ST2-6	RP
597	SICU	K0459509	Male	25	2	Sputum	2019-08-08	Yes	2	XDR	ST2-26	LPG
598	RICU	K0473386	Female	33	1	Sputum	2019-08-09	No	2	XDR	ST2-15	RP
599	CCU2	K0396670	Male	67	1	Sputum	2019-08-10	No	2	XDR	ST2-6	RP
602	SICU	K0472326	Male	46	2	Sputum	2019-08-14	No	2	MDR	ST2-10	RP
603	RICU	A0036125	Male	22	1	Sputum	2019-08-13	No	2	XDR	ST2-3	LPG
605	SICU	K0474782	Male	81	4	Drainage fluid	2019-08-23	No	2	MDR	ST2-10	RP
606	NSICU	Y4451759	Female	62	2	Sputum	2019-08-21	Yes	2	XDR	ST2-28	LPG
607	RICU	68495	Male	90	1	Sputum	2019-08-20	No	2	MDR	ST2-28	LPG
608	SICU	K0474782	Male	81	4	Drainage fluid	2019-08-23	No	2	MDR	ST2-10	RP
609	SICU	K0474782	Male	81	4	Peritoneal fluid	2019-08-23	No	2	MDR	ST2-10	RP
610	RICU	Y4539946	Male	87	1	Tracheal aspirates	2019-08-21	No	2	XDR	ST2-3	LPG
611	NICU	K0452476	Male	25	1	Sputum	2019-08-23	Yes	2	XDR	ST2-11	RP
612	RICU	Y3191422	Female	52	2	Sputum	2019-08-23	Yes	2	XDR	ST2-25	LPG
613	CCU2	66719	Male	86	1	Sputum	2019-08-24	Yes	2	XDR	ST2-6	RP
615	SICU	Y4510493	Male	59	1	Secretion	2019-08-29	No	2	MDR	ST2-24	LPG
616	NICU	B231464	Male	77	1	Sputum	2019-08-28	Yes	2	XDR	ST2-28	LPG
617	SICU	K0472326	Male	46	2	Sputum	2019-08-31	No	2	MDR	ST2-10	RP
618	NICU	K0483881	Male	52	1	Sputum	2019-08-29	No	2	MDR	ST2-5	LPG
620	SICU	K0474782	Male	82	4	Drainage fluid	2019-09-02	No	2	MDR	ST2-10	RP
621	RICU	Y4204354	Male	33	1	Sputum	2019-09-01	Yes	372	MDR
622	RICU	Y3191422	Female	52	2	Catheter	2019-09-02	Yes	2	XDR	ST2-25	LPG
623	RICU	K0486996	Male	86	1	BALF	2019-09-02	Yes	2	XDR	ST2-25	LPG
624	NSICU	69258	Male	86	2	Urine	2019-09-05	Yes	2	XDR	ST2-19	LPG
625	NSICU	Y2594412	Male	66	1	Sputum	2019-09-06	Yes	1014	MDR
626	SICU	K0485130	Male	50	1	Sputum	2019-09-08	No	2	MDR	ST2-25	LPG
628	SICU	K0486055	Male	40	2	Sputum	2019-09-10	Yes	Unknown	XDR
629	RICU	K0487365	Male	51	1	Sputum	2019-09-08	Yes	2	XDR	ST2-25	LPG
630	RICU	Y4596941	Female	14	1	BALF	2019-09-08	Yes	2	XDR	ST2-24	LPG
631	NICU	K0486348	Female	64	1	Sputum	2019-09-09	No	2	XDR	ST2-19	LPG
632	SICU	Y4594012	Female	50	1	Drainage fluid	2019-09-13	No	2	MDR	ST2-25	LPG
633	NSICU	A0050323	Male	20	1	Sputum	2019-09-13	Yes	2	MDR	ST2-24	LPG
634	NSICU	Y3720130	Male	72	1	Sputum	2019-09-15	No	2	XDR	ST2-28	LPG
635	SICU	58402	Male	88	2	Peritoneal fluid	2019-09-17	Yes	2	MDR	ST2-15	RP
636	SICU	58402	Male	88	2	Drainage fluid	2019-09-16	Yes	2	XDR	ST2-15	RP
638	SICU	K0492390	Male	44	2	Drainage fluid	2019-09-18	Yes	2	MDR	ST2-12	LPG
639	RICU	K0266020	Male	52	1	Tracheal aspirates	2019-09-15	No	2	XDR	ST2-25	LPG
641	SICU	K0486055	Male	40	2	Sputum	2019-09-20	Yes	Unknown	MDR
642	NICU	K0492497	Male	48	1	Sputum	2019-09-17	No	2	MDR	ST2-10	RP
643	RICU	C983004	Male	57	1	Sputum	2019-09-18	No	2	XDR
644	NICU	Y4612674	Male	66	2	Catheter	2019-09-19	No	2	XDR	ST2-3	LPG
645	SICU	K0469804	Male	32	1	Urine	2019-09-26	Yes	2	MDR	ST2-25	LPG
647	RICU	62319	Male	94	2	Tracheal aspirates	2019-09-23	Yes	2	MDR	ST2-18	RP
648	SICU	K0486464	Female	40	1	Sputum	2019-09-25	Yes	2	XDR	ST2-3	LPG
649	RICU	357571	Female	86	2	Tracheal aspirates	2019-09-24	Yes	2	MDR	ST2-25	LPG
650	NSICU	Y4551809	Male	60	1	Sputum	2019-09-28	Yes	25	XDR
651	SICU	K0489091	Male	44	1	Catheter	2019-09-30	Yes	2	XDR	ST2-3	LPG
652	NICU	Y4640277	Female	74	1	Sputum	2019-09-27	Yes	2	XDR	ST2-28	LPG
653	SICU	K0454069	Male	76	1	Sputum	2019-10-01	Yes	372	MDR
654	NICU	Y4612674	Male	66	2	Sputum	2019-09-28	No	2	MDR	ST2-3	LPG
655	NICU	67458	Male	93	1	Sputum	2019-09-28	Yes	2	XDR	ST2-3	LPG
656	SICU	K0493915	Male	63	1	Secretion	2019-10-01	No	1336	MDR
657	NSICU	Y4451759	Female	62	2	Sputum	2019-10-03	Yes	2	XDR	ST2-28	LPG
660	SICU	K0500826	Male	64	1	Sputum	2019-10-08	No	2	XDR	ST2-28	LPG
661	RICU	62319	Male	94	2	Tracheal aspirates	2019-10-08	Yes	2	XDR	ST2-18	RP
662	NSICU	Y4593435	Female	72	2	Sputum	2019-10-11	Yes	25	MDR
663	SICU	K0501407	Male	43	3	Catheter	2019-10-12	No	2	MDR	ST2-10	RP
664	RICU	357571	Female	86	2	Tracheal aspirates	2019-10-09	Yes	2	XDR	ST2-15	RP
666	SICU	608737	Male	76	3	Tissue	2019-10-13	Yes	2	MDR	ST2-28	LPG
667	NSICU	Y4591366	Female	64	2	CSF	2019-10-13	Yes	25	MDR
668	RICU	C076085	Female	80	1	Tracheal aspirates	2019-10-10	No	2	XDR
669	SICU	Y4665511	Male	26	2	Sputum	2019-10-14	Yes	2	MDR	ST2-10	RP
670	SICU	K0501407	Male	43	3	Secretion	2019-10-14	No	2	MDR	ST2-10	RP
671	SICU	K0501407	Male	43	3	Sputum	2019-10-14	No	2	MDR	ST2-10	RP
672	SICU	Y4665511	Male	26	2	Sputum	2019-10-15	Yes	2	MDR	ST2-10	RP
673	CCU1	B059321	Male	87	1	Sputum	2019-10-12	Yes	2	MDR	ST2-10	RP
674	SICU	K0492390	Male	44	2	Catheter	2019-10-15	Yes	2	XDR	ST2-12	LPG
676	NICU	K0119532	Male	65	1	Sputum	2019-10-13	Yes	2	MDR	ST2-19	LPG
678	RICU	Y4675648	Male	71	2	Tracheal aspirates	2019-10-15	Yes	2	MDR	ST2-15	RP
679	NICU	K0506214	Male	27	2	Sputum	2019-10-16	Yes	2	XDR	ST2-12	LPG
680	SICU	K0502458	Female	45	1	Sputum	2019-10-20	Yes	2	XDR	ST2-28	LPG
682	NICU	Y3511934	Male	36	1	Sputum	2019-10-17	No	2	XDR	ST2-19	LPG
685	RICU	68730	Male	91	4	Sputum	2019-10-18	Yes	2	MDR	ST2-28	LPG
686	RICU	K0501927	Male	71	1	BALF	2019-10-18	Yes	2	XDR	ST2-18	RP
688	CCU2	67317	Male	87	1	Sputum	2019-10-19	No	2	XDR	ST2-6	RP
690	SICU	Y4660074	Male	50	1	Sputum	2019-10-24	Yes	2	MDR	ST2-28	LPG
691	SICU	F477682	Female	76	3	Sputum	2019-10-26	No	2	XDR	ST2-21
694	RICU	67282	Male	94	1	Sputum	2019-10-24	No	2	XDR	ST2-15	RP
695	RICU	Y4618115	Female	78	1	Sputum	2019-10-25	No	2	XDR	ST2-15	RP
696	NICU	K0506972	Male	34	1	Sputum	2019-10-28	No	2	MDR	ST2-28	LPG
697	NSICU	Y2788538	Male	76	2	Sputum	2019-10-31	Yes	25	MDR
698	CCU2	67165	Male	90	1	Sputum	2019-10-29	Yes	2	XDR	ST2-6	RP
700	SICU	Y4605302	Male	79	2	Drainage fluid	2019-11-02	Yes	2	MDR	ST2-28	LPG
701	SICU	Y4605302	Male	79	2	Sputum	2019-11-02	Yes	2	MDR	ST2-28	LPG
702	RICU	68730	Male	91	4	Sputum	2019-10-31	Yes	2	XDR	ST2-26	LPG
703	RICU	Y4675648	Male	71	2	Catheter	2019-10-31	Yes	2	MDR	ST2-15	RP
707	NSICU	A0031132	Male	40	1	Sputum	2019-11-05	No	25	MDR
708	NSICU	Y4591366	Female	65	2	Blood	2019-11-05	Yes	25	MDR
709	CCU1	68882	Male	85	1	Sputum	2019-11-03	No	2	MDR	ST2-10	RP
710	NICU	Y4701410	Male	30	1	Sputum	2019-11-05	No	2	MDR	ST2-12	LPG
711	NICU	Y2346067	Male	67	1	Sputum	2019-11-05	Yes	2	MDR	ST2-2	LPG
712	NSICU	Y4593435	Female	72	2	Sputum	2019-11-08	Yes	25	XDR
713	SICU	K0511078	Male	62	1	Drainage fluid	2019-11-07	No	2	XDR	ST2-21
714	SICU	608737	Male	76	3	Drainage fluid	2019-11-09	Yes	2	MDR	ST2-28	LPG
715	RICU	Y4455116	Male	71	1	Sputum	2019-11-06	No	25	XDR
716	NICU	K0515850	Female	80	1	Sputum	2019-11-07	No	2	XDR	ST2-28	LPG
717	SICU	A0026950	Male	34	1	Drainage fluid	2019-11-10	Yes	2	MDR	ST2-10	RP
718	RICU	K0516521	Female	54	1	Tracheal aspirates	2019-11-07	No	2	XDR	ST2-15	RP
719	SICU	Y3191969	Male	71	1	Sputum	2019-11-09	Yes	2	MDR	ST2-28	LPG
720	NICU	Y4716173	Male	71	1	Sputum	2019-11-10	No	2	XDR	ST2-28	LPG
721	NSICU	Y2788538	Male	76	2	Urine	2019-11-15	Yes	25	XDR
722	SICU	F477682	Female	76	3	Drainage fluid	2019-11-13	No	2	MDR	ST2-21
723	SICU	F477682	Female	76	3	Drainage fluid	2019-11-13	No	2	XDR	ST2-15	RP
724	RICU	K0466958	Male	83	1	Tracheal aspirates	2019-11-12	Yes	2	XDR	ST2-15	RP
725	SICU	K0521856	Male	33	1	Sputum	2019-11-16	Yes	2	MDR	ST2-13	RP
726	NICU	525963	Female	74	2	Sputum	2019-11-17	Yes	2	MDR	ST2-2	LPG
727	SICU	K0516112	Male	53	1	Sputum	2019-11-20	No	2	MDR	ST2-28	LPG
729	RICU	586201	Male	58	1	Sputum	2019-11-19	Yes	2	XDR	ST2-26	LPG
730	RICU	68730	Male	91	4	Urine	2019-11-20	Yes	2	MDR	ST2-28	LPG
732	CCU1	K0516476	Female	88	1	Sputum	2019-11-21	No	2	XDR	ST2-10	RP
733	SICU	K0521154	Female	20	1	Sputum	2019-11-23	No	2	MDR	ST2-4	RP
735	SICU	Y3745965	Female	65	1	Drainage fluid	2019-11-28	No	2	MDR	ST2-28	LPG
736	NICU	K0523750	Male	72	1	Secretion	2019-11-26	Yes	2	XDR	ST2-3	LPG
737	NICU	525963	Female	74	2	Sputum	2019-11-27	Yes	2	MDR	ST2-2	LPG
739	NSICU	K0526675	Male	60	1	Sputum	2019-11-30	No	25	MDR
740	NSICU	K0528562	Male	51	1	Sputum	2019-11-30	Yes	2	XDR	ST2-3	LPG
741	SICU	Y4717830	Male	53	1	Drainage fluid	2019-12-03	Yes	2	MDR	ST2-28	LPG
742	NICU	Y4765383	Male	55	1	Sputum	2019-12-01	No	2	MDR	ST2-4	RP
744	RICU	K0526183	Male	82	1	Sputum	2019-12-01	No	25	XDR
745	SICU	K0526698	Male	66	2	Tracheal aspirates	2019-12-06	Yes	2	MDR	ST2-4	RP
746	NICU	K0506214	Male	28	2	Urine	2019-12-07	Yes	2	MDR	ST2-12	LPG
747	SICU	K0526652	Male	67	1	Sputum	2019-12-10	No	2	MDR	ST2-28	LPG
748	SICU	K0526698	Male	66	2	Sputum	2019-12-10	Yes	2	MDR	ST2-4	RP
751	SICU	Y4772988	Male	74	2	Drainage fluid	2019-12-12	No	2	MDR	ST2-4	RP
752	CCU1	Y4596610	Female	78	1	Sputum	2019-12-10	No	2	MDR	ST2-4	RP
753	SICU	Y3422362	Female	81	1	Sputum	2019-12-12	Yes	2	XDR	ST2-3	LPG
754	NICU	K0533163	Female	69	1	Sputum	2019-12-10	No	2	MDR	ST2-4	RP
755	SICU	Y4772988	Male	74	2	Peritoneal fluid	2019-12-14	No	2	MDR	ST2-4	RP
756	NICU	K0537235	Female	29	2	Sputum	2019-12-14	No	2	MDR	ST2-10	RP
757	SICU	G170017	Female	41	1	Sputum	2019-12-18	Yes	2	MDR	ST2-4	RP
758	NICU	K0537235	Female	29	2	Urine	2019-12-18	No	2	MDR	ST2-10	RP
759	NICU	F198456	Male	59	1	Sputum	2019-12-18	No	2	MDR	ST2-3	LPG
760	NICU	K0539632	Male	21	1	Sputum	2019-12-18	No	2	XDR	ST2-12	LPG
761	RICU	K0536530	Male	54	1	Tracheal aspirates	2019-12-18	No	2	XDR	ST2-28	LPG
762	SICU	Y4685698	Male	46	1	Secretion	2019-12-21	Yes	2	MDR	ST2-21
763	NICU	K0538732	Female	50	1	Sputum	2019-12-20	Yes	2	MDR	ST2-3	LPG
764	RICU	K0537781	Male	45	1	Sputum	2019-12-20	No	2	XDR	ST2-28	LPG
767	CCU2	K0540870	Male	68	1	Sputum	2019-12-26	No	2	MDR	ST2-12	LPG
768	RICU	68730	Male	91	4	Secretion	2019-12-26	Yes	2	XDR	ST2-26	LPG

## Sheet: Table S2a
Table S2a Detailed AST results of 634 A. baumannii isolates.
Isolates	Fluoroquinolones		Carbapenems	Cephems						β-lactam combination agents		Penams	Monobactams	Aminoglycosides		Folate Pathway Antagonists	Nitrofuran	Tetracyclines	MLST	Resistant classes	Class
	Levofloxacin	Ciprofloxacin	Imipenem	Cefepime	Ceftriaxone	Ceftazidime	Cefuroxime	Cefazolin	Cefotetan	Ampicillin-sulbactam	*Cefoperazone-Sulbactam	Ampicillin	Aztreonam	Gentamicin	Tobramycin	Trimethoprim-Sulfamethoxazole	Nitrofurantoin	*Tigecycline
1	4.0 (I)	>=4.0 (R)	>=16.0 (R)	>=64.0 (R)	>=64.0 (R)	>=64.0 (R)		>=64.0 (R)	>=64.0 (R)	>=32.0 (R)	15 (R)	>=32.0 (R)	>=64.0 (R)	>=16.0 (R)	>=16.0 (R)	>=320.0 (R)	>=512.0 (R)	14 (I)	2	10	XDR
2	>=8.0 (R)	>=4.0 (R)	>=16.0 (R)	>=64.0 (R)	>=64.0 (R)	>=64.0 (R)	>=64.0 (R)	>=64.0 (R)	>=64.0 (R)	>=32.0 (R)	12 (R)	>=32.0 (R)	>=64.0 (R)	8.0 (I)	>=16.0 (R)	<=20.0 (S)	>=512.0 (R)	6 (R)	2	9	MDR
3	>=8.0 (R)	>=4.0 (R)	>=16.0 (R)	>=64.0 (R)	>=64.0 (R)	>=64.0 (R)	>=64.0 (R)	>=64.0 (R)	>=64.0 (R)	>=32.0 (R)	13 (R)	>=32.0 (R)	>=64.0 (R)	2.0 (S)	>=16.0 (R)	<=20.0 (S)	>=512.0 (R)	10 (R)	2	9	MDR		NA
5	>=8.0 (R)	>=4.0 (R)	>=16.0 (R)	>=64.0 (R)	>=64.0 (R)	>=64.0 (R)		>=64.0 (R)	>=64.0 (R)	>=32.0 (R)	16 (I)	>=32.0 (R)	>=64.0 (R)	>=16.0 (R)	>=16.0 (R)	<=20.0 (S)	>=512.0 (R)	13 (I)	2	9	MDR
6	>=8.0 (R)	>=4.0 (R)	>=16.0 (R)	>=64.0 (R)	>=64.0 (R)	>=64.0 (R)				>=32.0 (R)	NA			>=16.0 (R)		<=20.0 (S)			2	5	MDR
7	>=8.0 (R)	>=4.0 (R)	>=16.0 (R)	>=64.0 (R)	>=64.0 (R)	>=64.0 (R)				>=32.0 (R)				>=16.0 (R)		>=320.0 (R)			25	6	MDR
8	>=8.0 (R)	>=4.0 (R)	>=16.0 (R)	>=64.0 (R)	>=64.0 (R)	>=64.0 (R)	>=64.0 (R)	>=64.0 (R)	>=64.0 (R)	>=32.0 (R)	15 (R)	>=32.0 (R)	>=64.0 (R)	>=16.0 (R)	>=16.0 (R)	>=320.0 (R)	>=512.0 (R)	11 (R)	2	10	XDR
9	>=8.0 (R)	>=4.0 (R)	>=16.0 (R)	>=64.0 (R)	>=64.0 (R)	>=64.0 (R)				>=32.0 (R)				>=16.0 (R)		<=20.0 (S)			2	5	MDR
10	>=8.0 (R)	>=4.0 (R)	>=16.0 (R)	>=64.0 (R)	>=64.0 (R)	>=64.0 (R)	>=64.0 (R)	>=64.0 (R)	>=64.0 (R)	>=32.0 (R)	10 (R)	>=32.0 (R)	>=64.0 (R)	>=16.0 (R)	>=16.0 (R)	>=320.0 (R)	>=512.0 (R)	13 (I)	2	10	XDR
11	>=8.0 (R)	>=4.0 (R)	>=16.0 (R)	>=64.0 (R)	>=64.0 (R)	>=64.0 (R)		>=64.0 (R)	>=64.0 (R)	>=32.0 (R)	15 (R)	>=32.0 (R)	>=64.0 (R)	>=16.0 (R)	>=16.0 (R)	80.0 (R)	>=512.0 (R)	9 (R)	2	10	XDR
12	>=8.0 (R)	>=4.0 (R)	>=16.0 (R)	>=64.0 (R)	>=64.0 (R)	>=64.0 (R)	>=64.0 (R)	>=64.0 (R)	>=64.0 (R)	>=32.0 (R)	17 (I)	>=32.0 (R)	>=64.0 (R)	>=16.0 (R)	>=16.0 (R)	<=20.0 (S)	>=512.0 (R)	13 (I)	2	9	MDR
13	>=8.0 (R)	>=4.0 (R)	>=16.0 (R)	>=64.0 (R)	>=64.0 (R)	>=64.0 (R)				16.0 (I)				>=16.0 (R)		>=320.0 (R)			2	6	MDR
14	>=8.0 (R)	>=4.0 (R)	>=16.0 (R)	>=64.0 (R)	>=64.0 (R)	>=64.0 (R)				>=32.0 (R)				8.0 (I)		<=20.0 (S)			2	5	MDR
15	>=8.0 (R)	>=4.0 (R)	>=16.0 (R)	>=64.0 (R)	>=64.0 (R)	>=64.0 (R)				>=32.0 (R)				>=16.0 (R)		>=320.0 (R)			2	6	MDR
16	>=8.0 (R)	>=4.0 (R)	>=16.0 (R)	>=64.0 (R)	>=64.0 (R)	>=64.0 (R)	>=64.0 (R)	>=64.0 (R)	>=64.0 (R)	>=32.0 (R)	6 (R)	>=32.0 (R)	>=64.0 (R)	>=16.0 (R)	>=16.0 (R)	<=20.0 (S)	>=512.0 (R)	11 (R)	2	9	MDR
17	>=8.0 (R)	>=4.0 (R)	>=16.0 (R)	>=64.0 (R)	>=64.0 (R)	>=64.0 (R)	>=64.0 (R)	>=64.0 (R)	>=64.0 (R)	>=32.0 (R)	18 (I)	>=32.0 (R)	>=64.0 (R)	4.0 (S)	>=16.0 (R)	<=20.0 (S)	>=512.0 (R)	17 (S)	2	8	MDR
18	>=8.0 (R)	>=4.0 (R)	>=16.0 (R)	>=64.0 (R)	>=64.0 (R)	>=64.0 (R)	>=64.0 (R)	>=64.0 (R)	>=64.0 (R)	>=32.0 (R)	14 (R)	>=32.0 (R)	>=64.0 (R)	>=16.0 (R)	>=16.0 (R)	>=320.0 (R)	>=512.0 (R)	16 (S)	25	9	MDR
19	>=8.0 (R)	>=4.0 (R)	>=16.0 (R)	>=64.0 (R)	>=64.0 (R)	>=64.0 (R)	>=64.0 (R)	>=64.0 (R)	>=64.0 (R)	>=32.0 (R)	10 (R)	>=32.0 (R)	>=64.0 (R)	>=16.0 (R)	>=16.0 (R)	>=320.0 (R)	>=512.0 (R)	15 (I)	2	10	XDR
20	>=8.0 (R)	>=4.0 (R)	>=16.0 (R)	>=64.0 (R)	>=64.0 (R)	>=64.0 (R)	>=64.0 (R)	>=64.0 (R)	>=64.0 (R)	>=32.0 (R)	13 (R)	>=32.0 (R)	>=64.0 (R)	2.0 (S)	>=16.0 (R)	<=20.0 (S)	>=512.0 (R)	15 (I)	25	9	MDR
22	>=8.0 (R)	>=4.0 (R)	>=16.0 (R)	>=64.0 (R)	>=64.0 (R)	>=64.0 (R)	>=64.0 (R)	>=64.0 (R)	>=64.0 (R)	>=32.0 (R)	11 (R)	>=32.0 (R)	>=64.0 (R)	>=16.0 (R)	>=16.0 (R)	>=320.0 (R)	>=512.0 (R)	12 (R)	2	10	XDR
23	4.0 (I)	>=4.0 (R)	>=16.0 (R)	>=64.0 (R)	>=64.0 (R)	>=64.0 (R)				>=32.0 (R)				>=16.0 (R)		>=320.0 (R)			2	6	MDR
24	>=8.0 (R)	>=4.0 (R)	>=16.0 (R)	>=64.0 (R)	>=64.0 (R)	>=64.0 (R)				>=32.0 (R)				>=16.0 (R)		>=320.0 (R)			2	6	MDR
25	4.0 (I)	>=4.0 (R)	>=16.0 (R)	>=64.0 (R)	>=64.0 (R)	>=64.0 (R)				>=32.0 (R)				>=16.0 (R)		<=20.0 (S)			2	5	MDR
26	4.0 (I)	>=4.0 (R)	>=16.0 (R)	>=64.0 (R)	>=64.0 (R)	>=64.0 (R)	>=64.0 (R)	>=64.0 (R)	>=64.0 (R)	>=32.0 (R)	11 (R)	>=32.0 (R)	>=64.0 (R)	>=16.0 (R)	>=16.0 (R)	>=320.0 (R)	>=512.0 (R)	15 (I)	2	10	XDR
27	>=8.0 (R)	>=4.0 (R)	>=16.0 (R)	>=64.0 (R)	>=64.0 (R)	>=64.0 (R)	>=64.0 (R)	>=64.0 (R)	>=64.0 (R)	>=32.0 (R)	6 (R)	>=32.0 (R)	>=64.0 (R)	>=16.0 (R)	>=16.0 (R)	<=20.0 (S)	>=512.0 (R)	14 (I)	2	9	MDR
28	>=8.0 (R)	>=4.0 (R)	>=16.0 (R)	32.0 (R)	32.0 (I)	16.0 (I)				16.0 (I)				<=1.0 (S)		>=320.0 (R)			25	5	MDR
29	>=8.0 (R)	>=4.0 (R)	>=16.0 (R)	>=64.0 (R)	>=64.0 (R)	>=64.0 (R)	>=64.0 (R)	>=64.0 (R)	>=64.0 (R)	>=32.0 (R)	13 (R)	>=32.0 (R)	>=64.0 (R)	4.0 (S)	>=16.0 (R)	<=20.0 (S)	>=512.0 (R)	10 (R)	2	9	MDR
30	>=8.0 (R)	>=4.0 (R)	>=16.0 (R)	>=64.0 (R)	>=64.0 (R)	>=64.0 (R)	>=64.0 (R)	>=64.0 (R)	>=64.0 (R)	>=32.0 (R)	27 (S)	>=32.0 (R)	>=64.0 (R)	>=16.0 (R)	>=16.0 (R)	>=320.0 (R)	>=512.0 (R)	15 (I)	2	10	XDR
31	>=8.0 (R)	>=4.0 (R)	>=16.0 (R)	>=64.0 (R)	>=64.0 (R)	>=64.0 (R)				>=32.0 (R)				>=16.0 (R)		>=320.0 (R)			2	6	MDR
32	>=8.0 (R)	>=4.0 (R)	>=16.0 (R)	>=64.0 (R)	>=64.0 (R)	>=64.0 (R)				>=32.0 (R)				>=16.0 (R)		<=20.0 (S)			2	5	MDR
33	>=8.0 (R)	>=4.0 (R)	>=16.0 (R)	>=64.0 (R)	>=64.0 (R)	>=64.0 (R)	>=64.0 (R)	>=64.0 (R)	>=64.0 (R)	>=32.0 (R)	10 (R)	>=32.0 (R)	>=64.0 (R)	8.0 (I)	>=16.0 (R)	>=320.0 (R)	>=512.0 (R)	10 (R)	2	10	XDR
34	>=8.0 (R)	>=4.0 (R)	>=16.0 (R)	>=64.0 (R)	>=64.0 (R)	>=64.0 (R)	>=64.0 (R)	>=64.0 (R)	>=64.0 (R)	>=32.0 (R)	20 (I)	>=32.0 (R)	>=64.0 (R)	>=16.0 (R)	>=16.0 (R)	>=320.0 (R)	>=512.0 (R)	12 (R)	2	10	XDR
35	4.0 (I)	>=4.0 (R)	>=16.0 (R)	>=64.0 (R)	>=64.0 (R)	>=64.0 (R)				>=32.0 (R)				>=16.0 (R)		<=20.0 (S)			2	5	MDR
36	>=8.0 (R)	>=4.0 (R)	>=16.0 (R)	>=64.0 (R)	>=64.0 (R)	>=64.0 (R)	>=64.0 (R)	>=64.0 (R)	>=64.0 (R)	>=32.0 (R)	11 (R)	>=32.0 (R)	>=64.0 (R)	>=16.0 (R)	>=16.0 (R)	<=20.0 (S)	>=512.0 (R)	10 (R)	2	9	MDR
37	4.0 (I)	>=4.0 (R)	>=16.0 (R)	>=64.0 (R)	>=64.0 (R)	>=64.0 (R)	>=64.0 (R)	>=64.0 (R)	>=64.0 (R)	>=32.0 (R)	10 (R)	>=32.0 (R)	>=64.0 (R)	>=16.0 (R)	>=16.0 (R)	<=20.0 (S)	>=512.0 (R)	11 (R)	2	9	MDR
38	>=8.0 (R)	>=4.0 (R)	>=16.0 (R)	>=64.0 (R)	>=64.0 (R)	>=64.0 (R)				>=32.0 (R)				>=16.0 (R)		<=20.0 (S)			2	5	MDR
39	4.0 (I)	>=4.0 (R)	>=16.0 (R)	>=64.0 (R)	>=64.0 (R)	>=64.0 (R)	>=64.0 (R)	>=64.0 (R)	>=64.0 (R)	>=32.0 (R)	26 (S)	>=32.0 (R)	>=64.0 (R)	>=16.0 (R)	>=16.0 (R)	>=320.0 (R)	>=512.0 (R)	18 (S)	2	9	MDR
40	>=8.0 (R)	>=4.0 (R)	>=16.0 (R)	>=64.0 (R)	>=64.0 (R)	>=64.0 (R)	>=64.0 (R)	>=64.0 (R)	>=64.0 (R)	>=32.0 (R)	13 (R)	>=32.0 (R)	>=64.0 (R)	>=16.0 (R)	>=16.0 (R)	<=20.0 (S)	>=512.0 (R)	9 (R)	2	9	MDR
41	>=8.0 (R)	>=4.0 (R)	>=16.0 (R)	>=64.0 (R)	>=64.0 (R)	>=64.0 (R)				>=32.0 (R)				>=16.0 (R)		>=320.0 (R)			2	6	MDR
42	>=8.0 (R)	>=4.0 (R)	>=16.0 (R)	>=64.0 (R)	>=64.0 (R)	>=64.0 (R)	>=64.0 (R)	>=64.0 (R)	>=64.0 (R)	>=32.0 (R)	15 (R)	>=32.0 (R)	>=64.0 (R)	>=16.0 (R)	>=16.0 (R)	40.0 (I)	>=512.0 (R)	12 (R)	2	10	XDR
43	4.0 (I)	>=4.0 (R)	>=16.0 (R)	>=64.0 (R)	>=64.0 (R)	>=64.0 (R)				>=32.0 (R)				>=16.0 (R)		>=320.0 (R)			2	6	MDR
44	>=8.0 (R)	>=4.0 (R)	>=16.0 (R)	>=64.0 (R)	>=64.0 (R)	>=64.0 (R)	>=64.0 (R)	>=64.0 (R)	>=64.0 (R)	>=32.0 (R)	14 (R)	>=32.0 (R)	>=64.0 (R)	>=16.0 (R)	>=16.0 (R)	>=320.0 (R)	>=512.0 (R)	12 (R)	2	10	XDR
45	>=8.0 (R)	>=4.0 (R)	>=16.0 (R)	>=64.0 (R)	>=64.0 (R)	>=64.0 (R)				>=32.0 (R)				>=16.0 (R)		>=320.0 (R)			2	6	MDR
46	4.0 (I)	>=4.0 (R)	>=16.0 (R)	>=64.0 (R)	>=64.0 (R)	>=64.0 (R)	>=64.0 (R)	>=64.0 (R)	>=64.0 (R)	>=32.0 (R)	13 (R)	>=32.0 (R)	>=64.0 (R)	>=16.0 (R)	>=16.0 (R)	>=320.0 (R)	>=512.0 (R)	12 (R)	2	10	XDR
47	4.0 (I)	>=4.0 (R)	>=16.0 (R)	>=64.0 (R)	>=64.0 (R)	>=64.0 (R)	>=64.0 (R)	>=64.0 (R)	>=64.0 (R)	>=32.0 (R)	15 (R)	>=32.0 (R)	>=64.0 (R)	>=16.0 (R)	>=16.0 (R)	>=320.0 (R)	>=512.0 (R)	15 (I)	2	10	XDR
48	4.0 (I)	>=4.0 (R)	>=16.0 (R)	>=64.0 (R)	>=64.0 (R)	>=64.0 (R)	>=64.0 (R)	>=64.0 (R)	>=64.0 (R)	>=32.0 (R)	15 (R)	>=32.0 (R)	>=64.0 (R)	>=16.0 (R)	>=16.0 (R)	>=320.0 (R)	>=512.0 (R)	14 (I)	2	10	XDR
49	>=8.0 (R)	>=4.0 (R)	>=16.0 (R)	>=64.0 (R)	>=64.0 (R)	>=64.0 (R)				>=32.0 (R)				>=16.0 (R)		<=20.0 (S)			2	5	MDR
50	>=8.0 (R)	>=4.0 (R)	>=16.0 (R)	>=64.0 (R)	>=64.0 (R)	>=64.0 (R)	>=64.0 (R)	>=64.0 (R)	>=64.0 (R)	>=32.0 (R)	13 (R)	>=32.0 (R)	>=64.0 (R)	>=16.0 (R)	>=16.0 (R)	>=320.0 (R)	>=512.0 (R)	11 (R)	25	10	XDR
51	4.0 (I)	>=4.0 (R)	>=16.0 (R)	>=64.0 (R)	>=64.0 (R)	>=64.0 (R)	>=64.0 (R)	>=64.0 (R)	>=64.0 (R)	>=32.0 (R)	14 (R)	>=32.0 (R)	>=64.0 (R)	>=16.0 (R)	>=16.0 (R)	>=320.0 (R)	>=512.0 (R)	13 (I)	2	10	XDR
52	>=8.0 (R)	>=4.0 (R)	>=16.0 (R)	>=64.0 (R)	>=64.0 (R)	>=64.0 (R)				>=32.0 (R)				>=16.0 (R)		<=20.0 (S)			2	5	MDR
53	4.0 (I)	>=4.0 (R)	>=16.0 (R)	>=64.0 (R)	>=64.0 (R)	>=64.0 (R)	>=64.0 (R)	>=64.0 (R)	>=64.0 (R)	>=32.0 (R)	9 (R)	>=32.0 (R)	>=64.0 (R)	>=16.0 (R)	>=16.0 (R)	>=320.0 (R)	>=512.0 (R)	11 (R)	2	10	XDR
54	4.0 (I)	>=4.0 (R)	>=16.0 (R)	>=64.0 (R)	>=64.0 (R)	>=64.0 (R)				>=32.0 (R)				>=16.0 (R)		>=320.0 (R)			2	6	MDR
56	4.0 (I)	>=4.0 (R)	>=16.0 (R)	>=64.0 (R)	>=64.0 (R)	>=64.0 (R)	>=64.0 (R)	>=64.0 (R)	>=64.0 (R)	>=32.0 (R)	13 (R)	>=32.0 (R)	>=64.0 (R)	>=16.0 (R)	<=1.0 (S)	>=320.0 (R)	>=512.0 (R)	11 (R)	2	10	XDR
57	>=8.0 (R)	>=4.0 (R)	>=16.0 (R)	>=64.0 (R)	>=64.0 (R)	>=64.0 (R)	32.0 (R)	>=64.0 (R)	>=64.0 (R)	>=32.0 (R)	30 (S)	16.0 (I)	16.0 (R)	>=16.0 (R)	<=1.0 (S)	>=320.0 (R)	>=512.0 (R)	21 (S)	2	9	MDR
58	4.0 (I)	>=4.0 (R)	>=16.0 (R)	>=64.0 (R)	>=64.0 (R)	>=64.0 (R)				>=32.0 (R)				8.0 (I)		<=20.0 (S)			2	5	MDR
59	4.0 (I)	>=4.0 (R)	>=16.0 (R)	>=64.0 (R)	>=64.0 (R)	>=64.0 (R)				>=32.0 (R)				>=16.0 (R)		>=320.0 (R)			2	6	MDR
60	4.0 (I)	>=4.0 (R)	>=16.0 (R)	>=64.0 (R)	>=64.0 (R)	>=64.0 (R)				>=32.0 (R)				>=16.0 (R)		>=320.0 (R)			2	6	MDR
61	4.0 (I)	>=4.0 (R)	>=16.0 (R)	>=64.0 (R)	>=64.0 (R)	>=64.0 (R)				>=32.0 (R)				>=16.0 (R)		>=320.0 (R)			2	6	MDR
62	>=8.0 (R)	>=4.0 (R)	>=16.0 (R)	>=64.0 (R)	>=64.0 (R)	>=64.0 (R)				>=32.0 (R)				>=16.0 (R)		>=320.0 (R)			2	6	MDR
64	>=8.0 (R)	>=4.0 (R)	>=16.0 (R)	32.0 (R)	32.0 (I)	16.0 (I)				16.0 (I)				>=16.0 (R)		>=320.0 (R)			25	6	MDR
65	4.0 (I)	>=4.0 (R)	>=16.0 (R)	>=64.0 (R)	>=64.0 (R)	>=64.0 (R)	>=64.0 (R)	>=64.0 (R)	>=64.0 (R)	>=32.0 (R)	16 (I)	>=32.0 (R)	>=64.0 (R)	>=16.0 (R)	>=16.0 (R)	>=320.0 (R)	>=512.0 (R)	13 (I)	2	10	XDR
66	4.0 (I)	>=4.0 (R)	>=16.0 (R)	>=64.0 (R)	>=64.0 (R)	>=64.0 (R)	>=64.0 (R)	>=64.0 (R)	>=64.0 (R)	>=32.0 (R)	16 (I)	>=32.0 (R)	>=64.0 (R)	>=16.0 (R)	>=16.0 (R)	>=320.0 (R)	>=512.0 (R)	12 (R)	2	10	XDR
67	>=8.0 (R)	>=4.0 (R)	>=16.0 (R)	>=64.0 (R)	>=64.0 (R)	>=64.0 (R)				>=32.0 (R)				>=16.0 (R)		<=20.0 (S)			2	5	MDR
68	>=8.0 (R)	>=4.0 (R)	>=16.0 (R)	>=64.0 (R)	>=64.0 (R)	>=64.0 (R)	>=64.0 (R)	>=64.0 (R)	>=64.0 (R)	>=32.0 (R)	21 (S)	>=32.0 (R)	>=64.0 (R)	>=16.0 (R)	>=16.0 (R)	>=320.0 (R)	>=512.0 (R)	12 (R)	2	10	XDR
69	>=8.0 (R)	>=4.0 (R)	>=16.0 (R)	>=64.0 (R)	>=64.0 (R)	>=64.0 (R)				>=32.0 (R)				>=16.0 (R)		<=20.0 (S)			2	5	MDR
70	>=8.0 (R)	>=4.0 (R)	>=16.0 (R)	>=64.0 (R)	>=64.0 (R)	>=64.0 (R)	>=64.0 (R)	>=64.0 (R)	>=64.0 (R)	>=32.0 (R)	18 (I)	>=32.0 (R)	>=64.0 (R)	>=16.0 (R)	>=16.0 (R)	<=20.0 (S)	>=512.0 (R)	11 (R)	2	9	MDR
71	>=8.0 (R)	>=4.0 (R)	>=16.0 (R)	32.0 (R)	16.0 (I)	16.0 (I)				8.0 (S)				>=16.0 (R)		>=320.0 (R)			25	5	MDR
72	>=8.0 (R)	>=4.0 (R)	>=16.0 (R)	>=64.0 (R)	>=64.0 (R)	>=64.0 (R)				>=32.0 (R)				>=16.0 (R)		>=320.0 (R)			2	6	MDR
73	>=8.0 (R)	>=4.0 (R)	>=16.0 (R)	>=64.0 (R)	>=64.0 (R)	>=64.0 (R)				>=32.0 (R)				>=16.0 (R)		<=20.0 (S)			2	5	MDR
74	>=8.0 (R)	>=4.0 (R)	>=16.0 (R)	>=64.0 (R)	>=64.0 (R)	>=64.0 (R)				>=32.0 (R)				>=16.0 (R)		<=20.0 (S)			2	5	MDR
75	>=8.0 (R)	>=4.0 (R)	>=16.0 (R)	32.0 (R)	>=64.0 (R)	>=64.0 (R)				>=32.0 (R)				>=16.0 (R)		>=320.0 (R)			2	6	MDR
76	>=8.0 (R)	>=4.0 (R)	>=16.0 (R)	>=64.0 (R)	>=64.0 (R)	>=64.0 (R)	>=64.0 (R)	>=64.0 (R)	>=64.0 (R)	>=32.0 (R)	21 (S)	>=32.0 (R)	>=64.0 (R)	>=16.0 (R)	<=1.0 (S)	<=20.0 (S)	>=512.0 (R)	15 (I)	2	9	MDR
77	4.0 (I)	>=4.0 (R)	>=16.0 (R)	>=64.0 (R)	>=64.0 (R)	>=64.0 (R)	>=64.0 (R)	>=64.0 (R)	>=64.0 (R)	>=32.0 (R)	31 (S)	16.0 (I)	32.0 (R)	>=16.0 (R)	<=1.0 (S)	>=320.0 (R)	>=512.0 (R)	23 (S)	2	9	MDR
78	4.0 (I)	>=4.0 (R)	>=16.0 (R)	>=64.0 (R)	>=64.0 (R)	>=64.0 (R)	>=64.0 (R)	>=64.0 (R)	>=64.0 (R)	>=32.0 (R)	20 (I)	>=32.0 (R)	>=64.0 (R)	>=16.0 (R)	>=16.0 (R)	>=320.0 (R)	>=512.0 (R)	12 (R)	2	10	XDR
79	>=8.0 (R)	>=4.0 (R)	>=16.0 (R)	>=64.0 (R)	>=64.0 (R)	>=64.0 (R)	>=64.0 (R)	>=64.0 (R)	>=64.0 (R)	>=32.0 (R)	12 (R)	>=32.0 (R)	>=64.0 (R)	>=16.0 (R)	>=16.0 (R)	>=320.0 (R)	>=512.0 (R)	10 (R)	2	10	XDR
80	>=8.0 (R)	>=4.0 (R)	>=16.0 (R)	>=64.0 (R)	>=64.0 (R)	>=64.0 (R)	>=64.0 (R)	>=64.0 (R)	>=64.0 (R)	>=32.0 (R)	6 (R)	>=32.0 (R)	>=64.0 (R)	8.0 (I)	>=16.0 (R)	<=20.0 (S)	256.0 (R)	15 (I)	2	9	MDR
82	>=8.0 (R)	>=4.0 (R)	>=16.0 (R)	>=64.0 (R)	>=64.0 (R)	>=64.0 (R)	>=64.0 (R)	>=64.0 (R)	>=64.0 (R)	>=32.0 (R)	6 (R)	>=32.0 (R)	>=64.0 (R)	>=16.0 (R)	>=16.0 (R)	<=20.0 (S)	>=512.0 (R)	11 (R)	2	9	MDR
83	>=8.0 (R)	>=4.0 (R)	>=16.0 (R)	>=64.0 (R)	>=64.0 (R)	>=64.0 (R)				>=32.0 (R)				>=16.0 (R)		>=320.0 (R)			2	6	MDR
84	>=8.0 (R)	>=4.0 (R)	>=16.0 (R)	>=64.0 (R)	>=64.0 (R)	>=64.0 (R)				>=32.0 (R)				>=16.0 (R)		<=20.0 (S)			2	5	MDR
86	4.0 (I)	>=4.0 (R)	>=16.0 (R)	>=64.0 (R)	>=64.0 (R)	>=64.0 (R)				>=32.0 (R)				>=16.0 (R)		>=320.0 (R)			2	6	MDR
87	>=8.0 (R)	>=4.0 (R)	>=16.0 (R)	>=64.0 (R)	>=64.0 (R)	>=64.0 (R)				>=32.0 (R)				>=16.0 (R)		>=320.0 (R)			2	6	MDR
89	<=0.25 (S)	<=0.25 (S)	<=1.0 (S)	2.0 (S)	16.0 (I)	4.0 (S)	>=64.0 (R)	>=64.0 (R)	>=64.0 (R)	<=2.0 (S)	18 (I)	>=32.0 (R)	>=64.0 (R)	<=1.0 (S)	>=16.0 (R)	<=20.0 (S)	>=512.0 (R)	14 (I)	40	7	MDR
90	>=8.0 (R)	>=4.0 (R)	>=16.0 (R)	>=64.0 (R)	>=64.0 (R)	>=64.0 (R)				>=32.0 (R)				>=16.0 (R)		>=320.0 (R)			2	6	MDR
91	4.0 (I)	>=4.0 (R)	>=16.0 (R)	>=64.0 (R)	>=64.0 (R)	>=64.0 (R)				>=32.0 (R)				>=16.0 (R)		>=320.0 (R)			2	6	MDR
92	>=8.0 (R)	>=4.0 (R)	>=16.0 (R)	>=64.0 (R)	>=64.0 (R)	>=64.0 (R)				>=32.0 (R)				>=16.0 (R)		>=320.0 (R)			2	6	MDR
93	>=8.0 (R)	>=4.0 (R)	>=16.0 (R)	>=64.0 (R)	>=64.0 (R)	>=64.0 (R)				>=32.0 (R)				>=16.0 (R)		>=320.0 (R)			2	6	MDR
95	4.0 (I)	>=4.0 (R)	>=16.0 (R)	>=64.0 (R)	>=64.0 (R)	>=64.0 (R)	>=64.0 (R)	>=64.0 (R)	>=64.0 (R)	>=32.0 (R)	15 (R)	>=32.0 (R)	>=64.0 (R)	<=1.0 (S)	>=16.0 (R)	>=320.0 (R)	>=512.0 (R)	12 (R)	2	10	XDR
96	>=8.0 (R)	>=4.0 (R)	>=16.0 (R)	>=64.0 (R)	>=64.0 (R)	>=64.0 (R)				>=32.0 (R)				>=16.0 (R)		>=320.0 (R)			2	6	MDR
97	>=8.0 (R)	>=4.0 (R)	>=16.0 (R)	>=64.0 (R)	>=64.0 (R)	>=64.0 (R)				>=32.0 (R)				>=16.0 (R)		<=20.0 (S)			2	5	MDR
99	>=8.0 (R)	>=4.0 (R)	>=16.0 (R)	>=64.0 (R)	>=64.0 (R)	>=64.0 (R)				>=32.0 (R)				>=16.0 (R)		>=320.0 (R)			2	6	MDR
100	>=8.0 (R)	>=4.0 (R)	>=16.0 (R)	>=64.0 (R)	>=64.0 (R)	>=64.0 (R)				>=32.0 (R)				>=16.0 (R)		<=20.0 (S)			2	5	MDR
101	>=8.0 (R)	>=4.0 (R)	>=16.0 (R)	>=64.0 (R)	>=64.0 (R)	>=64.0 (R)				>=32.0 (R)				>=16.0 (R)		>=320.0 (R)			2	6	MDR
102	>=8.0 (R)	>=4.0 (R)	>=16.0 (R)	>=64.0 (R)	>=64.0 (R)	>=64.0 (R)				>=32.0 (R)				8.0 (I)		<=20.0 (S)			2	5	MDR
103	>=8.0 (R)	>=4.0 (R)	>=16.0 (R)	>=64.0 (R)	>=64.0 (R)	>=64.0 (R)				>=32.0 (R)				>=16.0 (R)		<=20.0 (S)			2	5	MDR
105	>=8.0 (R)	>=4.0 (R)	>=16.0 (R)	>=64.0 (R)	>=64.0 (R)	>=64.0 (R)	>=64.0 (R)	>=64.0 (R)	>=64.0 (R)	>=32.0 (R)	13 (R)	>=32.0 (R)	>=64.0 (R)	>=16.0 (R)	>=16.0 (R)	>=320.0 (R)	>=512.0 (R)	13 (I)	2	10	XDR
106	>=8.0 (R)	>=4.0 (R)	>=16.0 (R)	>=64.0 (R)	>=64.0 (R)	>=64.0 (R)	>=64.0 (R)	>=64.0 (R)	>=64.0 (R)	>=32.0 (R)	6 (R)	>=32.0 (R)	>=64.0 (R)	>=16.0 (R)	<=1.0 (S)	<=20.0 (S)	>=512.0 (R)	14 (I)	2	9	MDR
108	>=8.0 (R)	>=4.0 (R)	>=16.0 (R)	>=64.0 (R)	>=64.0 (R)	>=64.0 (R)				>=32.0 (R)				>=16.0 (R)		>=320.0 (R)			2	6	MDR
109	>=8.0 (R)	>=4.0 (R)	>=16.0 (R)	32.0 (R)	16.0 (I)	16.0 (I)				8.0 (S)				<=1.0 (S)		>=320.0 (R)			25	4	MDR
110	<=0.25 (S)	<=0.25 (S)	<=1.0 (S)	4.0 (S)	16.0 (I)	4.0 (S)	>=64.0 (R)	>=64.0 (R)	>=64.0 (R)	<=2.0 (S)	8 (R)	>=32.0 (R)	>=64.0 (R)	<=1.0 (S)	>=16.0 (R)	<=20.0 (S)	>=512.0 (R)	18 (S)	40	6	MDR
111	>=8.0 (R)	>=4.0 (R)	>=16.0 (R)	>=64.0 (R)	>=64.0 (R)	>=64.0 (R)				16.0 (I)				>=16.0 (R)		<=20.0 (S)			2	5	MDR
114	>=8.0 (R)	>=4.0 (R)	>=16.0 (R)	>=64.0 (R)	>=64.0 (R)	>=64.0 (R)				>=32.0 (R)				>=16.0 (R)		<=20.0 (S)			2	5	MDR
115	4.0 (I)	>=4.0 (R)	>=16.0 (R)	>=64.0 (R)	>=64.0 (R)	>=64.0 (R)				>=32.0 (R)				>=16.0 (R)		>=320.0 (R)			2	6	MDR
116	>=8.0 (R)	>=4.0 (R)	>=16.0 (R)	>=64.0 (R)	>=64.0 (R)	>=64.0 (R)	>=64.0 (R)	>=64.0 (R)	>=64.0 (R)	>=32.0 (R)	32 (S)	16.0 (I)	32.0 (R)	>=16.0 (R)	<=1.0 (S)	<=20.0 (S)	>=512.0 (R)	21 (S)	2	8	MDR
117	>=8.0 (R)	>=4.0 (R)	>=16.0 (R)	>=64.0 (R)	>=64.0 (R)	>=64.0 (R)				>=32.0 (R)				>=16.0 (R)		>=320.0 (R)			2	6	MDR
118	>=8.0 (R)	>=4.0 (R)	>=16.0 (R)	>=64.0 (R)	>=64.0 (R)	>=64.0 (R)				>=32.0 (R)				>=16.0 (R)		>=320.0 (R)			2	6	MDR
119	>=8.0 (R)	>=4.0 (R)	>=16.0 (R)	>=64.0 (R)	>=64.0 (R)	>=64.0 (R)				>=32.0 (R)				4.0 (S)		<=20.0 (S)			2	4	MDR
120	<=0.25 (S)	<=0.25 (S)	<=1.0 (S)	2.0 (S)	16.0 (I)	4.0 (S)				16.0 (I)				<=1.0 (S)		<=20.0 (S)			Unknown	2
122	>=8.0 (R)	>=4.0 (R)	>=16.0 (R)	>=64.0 (R)	>=64.0 (R)	>=64.0 (R)				>=32.0 (R)				>=16.0 (R)		>=320.0 (R)			2	6	MDR
124	>=8.0 (R)	>=4.0 (R)	>=16.0 (R)	>=64.0 (R)	>=64.0 (R)	>=64.0 (R)				>=32.0 (R)				>=16.0 (R)		>=320.0 (R)			2	6	MDR
126	>=8.0 (R)	>=4.0 (R)	>=16.0 (R)	>=64.0 (R)	>=64.0 (R)	>=64.0 (R)				>=32.0 (R)				4.0 (S)		<=20.0 (S)			2	4	MDR
127	>=8.0 (R)	>=4.0 (R)	>=16.0 (R)	>=64.0 (R)	>=64.0 (R)	>=64.0 (R)	>=64.0 (R)	>=64.0 (R)	>=64.0 (R)	>=32.0 (R)	13 (R)	>=32.0 (R)	>=64.0 (R)	8.0 (I)	>=16.0 (R)	<=20.0 (S)	>=512.0 (R)	16 (S)	2	8	MDR
128	>=8.0 (R)	>=4.0 (R)	>=16.0 (R)	>=64.0 (R)	>=64.0 (R)	>=64.0 (R)	>=64.0 (R)	>=64.0 (R)	>=64.0 (R)	>=32.0 (R)	14 (R)	>=32.0 (R)	>=64.0 (R)	>=16.0 (R)	>=16.0 (R)	>=320.0 (R)	256.0 (R)	12 (R)	2	10	XDR
129	>=8.0 (R)	>=4.0 (R)	>=16.0 (R)	>=64.0 (R)	>=64.0 (R)	>=64.0 (R)				>=32.0 (R)				>=16.0 (R)		>=320.0 (R)			2	6	MDR
130	>=8.0 (R)	>=4.0 (R)	>=16.0 (R)	>=64.0 (R)	>=64.0 (R)	>=64.0 (R)				>=32.0 (R)				>=16.0 (R)		>=320.0 (R)			2	6	MDR
131	>=8.0 (R)	>=4.0 (R)	>=16.0 (R)	>=64.0 (R)	>=64.0 (R)	>=64.0 (R)	>=64.0 (R)	>=64.0 (R)	>=64.0 (R)	>=32.0 (R)	22 (S)	>=32.0 (R)	>=64.0 (R)	>=16.0 (R)	<=1.0 (S)	<=20.0 (S)	>=512.0 (R)	22 (S)	2	8	MDR
132	4.0 (I)	>=4.0 (R)	>=16.0 (R)	>=64.0 (R)	>=64.0 (R)	>=64.0 (R)	>=64.0 (R)	>=64.0 (R)	>=64.0 (R)	>=32.0 (R)	15 (R)	>=32.0 (R)	>=64.0 (R)	>=16.0 (R)	>=16.0 (R)	>=320.0 (R)	>=512.0 (R)	13 (I)	2	10	XDR
133	>=8.0 (R)	>=4.0 (R)	>=16.0 (R)	>=64.0 (R)	>=64.0 (R)	>=64.0 (R)				>=32.0 (R)				>=16.0 (R)		>=320.0 (R)			2	6	MDR
134	>=8.0 (R)	>=4.0 (R)	>=16.0 (R)	32.0 (R)	>=64.0 (R)	>=64.0 (R)				>=32.0 (R)				>=16.0 (R)		>=320.0 (R)			2	6	MDR
135	>=8.0 (R)	>=4.0 (R)	>=16.0 (R)	>=64.0 (R)	>=64.0 (R)	>=64.0 (R)				>=32.0 (R)				>=16.0 (R)		>=320.0 (R)			2	6	MDR
136	4.0 (I)	>=4.0 (R)	>=16.0 (R)	>=64.0 (R)	>=64.0 (R)	>=64.0 (R)	>=64.0 (R)	>=64.0 (R)	>=64.0 (R)	>=32.0 (R)	15 (R)	>=32.0 (R)	>=64.0 (R)	>=16.0 (R)	<=1.0 (S)	>=320.0 (R)	256.0 (R)	14 (I)	2	10	XDR
137	4.0 (I)	>=4.0 (R)	>=16.0 (R)	>=64.0 (R)	>=64.0 (R)	>=64.0 (R)	>=64.0 (R)	>=64.0 (R)	>=64.0 (R)	>=32.0 (R)	18 (I)	>=32.0 (R)	>=64.0 (R)	2.0 (S)	>=16.0 (R)	>=320.0 (R)	>=512.0 (R)	13 (I)	2	10	XDR
138	>=8.0 (R)	>=4.0 (R)	>=16.0 (R)	>=64.0 (R)	>=64.0 (R)	>=64.0 (R)				>=32.0 (R)				8.0 (I)		<=20.0 (S)			2	5	MDR
139	0.5 (S)	<=0.25 (S)	<=1.0 (S)	<=1.0 (S)	>=64.0 (R)	32.0 (R)				>=32.0 (R)				<=1.0 (S)		>=320.0 (R)			2	3	MDR
140	>=8.0 (R)	>=4.0 (R)	>=16.0 (R)	>=64.0 (R)	>=64.0 (R)	>=64.0 (R)	>=64.0 (R)	>=64.0 (R)	>=64.0 (R)	>=32.0 (R)	18 (I)	>=32.0 (R)	>=64.0 (R)	>=16.0 (R)	>=16.0 (R)	>=320.0 (R)	>=512.0 (R)	13 (I)	2	10	XDR
141	>=8.0 (R)	>=4.0 (R)	>=16.0 (R)	>=64.0 (R)	>=64.0 (R)	>=64.0 (R)				>=32.0 (R)				>=16.0 (R)		>=320.0 (R)			2	6	MDR
142	>=8.0 (R)	>=4.0 (R)	>=16.0 (R)	>=64.0 (R)	>=64.0 (R)	>=64.0 (R)				>=32.0 (R)				>=16.0 (R)		>=320.0 (R)			2	6	MDR
143	>=8.0 (R)	>=4.0 (R)	>=16.0 (R)	>=64.0 (R)	>=64.0 (R)	>=64.0 (R)				>=32.0 (R)				>=16.0 (R)		>=320.0 (R)			2	6	MDR
144	4.0 (I)	>=4.0 (R)	>=16.0 (R)	>=64.0 (R)	>=64.0 (R)	>=64.0 (R)	>=64.0 (R)	>=64.0 (R)	>=64.0 (R)	>=32.0 (R)	20 (I)	>=32.0 (R)	>=64.0 (R)	>=16.0 (R)	>=16.0 (R)	>=320.0 (R)	>=512.0 (R)	16 (S)	2	9	MDR
145	>=8.0 (R)	>=4.0 (R)	>=16.0 (R)	>=64.0 (R)	>=64.0 (R)	>=64.0 (R)				>=32.0 (R)				>=16.0 (R)		>=320.0 (R)			2	6	MDR
146	>=8.0 (R)	>=4.0 (R)	>=16.0 (R)	>=64.0 (R)	>=64.0 (R)	>=64.0 (R)	>=64.0 (R)	>=64.0 (R)	>=64.0 (R)	>=32.0 (R)	16 (I)	>=32.0 (R)	>=64.0 (R)	>=16.0 (R)	<=1.0 (S)	>=320.0 (R)	>=512.0 (R)	15 (I)	2	10	XDR
147	<=0.25 (S)	<=0.25 (S)	<=1.0 (S)	4.0 (S)	16.0 (I)	4.0 (S)				<=2.0 (S)				<=1.0 (S)		<=20.0 (S)			149	1
150	>=8.0 (R)	>=4.0 (R)	>=16.0 (R)	>=64.0 (R)	>=64.0 (R)	>=64.0 (R)	>=64.0 (R)	>=64.0 (R)	>=64.0 (R)	>=32.0 (R)	14 (R)	>=32.0 (R)	>=64.0 (R)	>=16.0 (R)	<=1.0 (S)	>=320.0 (R)	>=512.0 (R)	14 (I)	2	10	XDR
151	>=8.0 (R)	>=4.0 (R)	>=16.0 (R)	>=64.0 (R)	>=64.0 (R)	>=64.0 (R)				>=32.0 (R)				>=16.0 (R)		>=320.0 (R)			2	6	MDR
152	>=8.0 (R)	>=4.0 (R)	>=16.0 (R)	>=64.0 (R)	>=64.0 (R)	>=64.0 (R)				>=32.0 (R)				4.0 (S)		<=20.0 (S)			2	4	MDR
153	>=8.0 (R)	>=4.0 (R)	>=16.0 (R)	>=64.0 (R)	>=64.0 (R)	>=64.0 (R)				>=32.0 (R)				2.0 (S)		<=20.0 (S)			2	4	MDR
155	<=0.25 (S)	<=0.25 (S)	<=1.0 (S)	2.0 (S)	16.0 (I)	4.0 (S)				16.0 (I)				<=1.0 (S)		<=20.0 (S)			Unknown	2
156	>=8.0 (R)	>=4.0 (R)	>=16.0 (R)	>=64.0 (R)	>=64.0 (R)	>=64.0 (R)				>=32.0 (R)				>=16.0 (R)		>=320.0 (R)			2	6	MDR
158	0.5 (S)	0.5 (S)	4.0 (I)	<=1.0 (S)	32.0 (I)	32.0 (R)				>=32.0 (R)				<=1.0 (S)		<=20.0 (S)			2	3	MDR
159	>=8.0 (R)	>=4.0 (R)	>=16.0 (R)	>=64.0 (R)	>=64.0 (R)	>=64.0 (R)				>=32.0 (R)				8.0 (I)		>=320.0 (R)			2	6	MDR
160	>=8.0 (R)	>=4.0 (R)	>=16.0 (R)	>=64.0 (R)	>=64.0 (R)	>=64.0 (R)				>=32.0 (R)				>=16.0 (R)		>=320.0 (R)			2	6	MDR
162	>=8.0 (R)	>=4.0 (R)	>=16.0 (R)	>=64.0 (R)	>=64.0 (R)	>=64.0 (R)	>=64.0 (R)	>=64.0 (R)	>=64.0 (R)	>=32.0 (R)	15 (R)	>=32.0 (R)	>=64.0 (R)	>=16.0 (R)	>=16.0 (R)	<=20.0 (S)	>=512.0 (R)	13 (I)	2	9	MDR
163	>=8.0 (R)	>=4.0 (R)	>=16.0 (R)	>=64.0 (R)	>=64.0 (R)	>=64.0 (R)				>=32.0 (R)				>=16.0 (R)		>=320.0 (R)			2	6	MDR
165	>=8.0 (R)	>=4.0 (R)	>=16.0 (R)	>=64.0 (R)	>=64.0 (R)	>=64.0 (R)				>=32.0 (R)				4.0 (S)		<=20.0 (S)			2	4	MDR
167	>=8.0 (R)	>=4.0 (R)	>=16.0 (R)	>=64.0 (R)	>=64.0 (R)	>=64.0 (R)				>=32.0 (R)				>=16.0 (R)		<=20.0 (S)			2	5	MDR
168	<=0.25 (S)	<=0.25 (S)	<=1.0 (S)	2.0 (S)	16.0 (I)	4.0 (S)				16.0 (I)				<=1.0 (S)		<=20.0 (S)			Unknown	2
169	>=8.0 (R)	>=4.0 (R)	>=16.0 (R)	>=64.0 (R)	>=64.0 (R)	>=64.0 (R)				>=32.0 (R)				<=1.0 (S)		<=20.0 (S)			2	4	MDR
170	4.0 (I)	>=4.0 (R)	>=16.0 (R)	>=64.0 (R)	>=64.0 (R)	>=64.0 (R)				>=32.0 (R)				>=16.0 (R)		>=320.0 (R)			2	6	MDR
171	>=8.0 (R)	>=4.0 (R)	>=16.0 (R)	>=64.0 (R)	>=64.0 (R)	>=64.0 (R)				>=32.0 (R)				>=16.0 (R)		>=320.0 (R)			2	6	MDR
172	>=8.0 (R)	>=4.0 (R)	>=16.0 (R)	>=64.0 (R)	>=64.0 (R)	>=64.0 (R)				>=32.0 (R)				>=16.0 (R)		>=320.0 (R)			2	6	MDR
173	4.0 (I)	>=4.0 (R)	>=16.0 (R)	>=64.0 (R)	>=64.0 (R)	>=64.0 (R)				>=32.0 (R)				>=16.0 (R)		>=320.0 (R)			2	6	MDR
174	>=8.0 (R)	>=4.0 (R)	>=16.0 (R)	>=64.0 (R)	>=64.0 (R)	>=64.0 (R)				>=32.0 (R)				4.0 (S)		<=20.0 (S)			2	4	MDR
175	>=8.0 (R)	>=4.0 (R)	>=16.0 (R)	>=64.0 (R)	>=64.0 (R)	>=64.0 (R)				>=32.0 (R)				>=16.0 (R)		>=320.0 (R)			2	6	MDR
176	4.0 (I)	>=4.0 (R)	>=16.0 (R)	>=64.0 (R)	>=64.0 (R)	>=64.0 (R)				>=32.0 (R)				>=16.0 (R)		<=20.0 (S)			2	5	MDR
177	>=8.0 (R)	>=4.0 (R)	>=16.0 (R)	>=64.0 (R)	>=64.0 (R)	>=64.0 (R)				>=32.0 (R)				>=16.0 (R)		>=320.0 (R)			2	6	MDR
178	>=8.0 (R)	>=4.0 (R)	>=16.0 (R)	>=64.0 (R)	>=64.0 (R)	>=64.0 (R)				>=32.0 (R)				>=16.0 (R)		>=320.0 (R)			2	6	MDR
180	4.0 (I)	>=4.0 (R)	>=16.0 (R)	>=64.0 (R)	>=64.0 (R)	>=64.0 (R)				>=32.0 (R)				<=1.0 (S)		>=320.0 (R)			2	5	MDR
182	>=8.0 (R)	>=4.0 (R)	>=16.0 (R)	>=64.0 (R)	>=64.0 (R)	>=64.0 (R)				>=32.0 (R)				>=16.0 (R)		<=20.0 (S)			2	5	MDR
183	4.0 (I)	>=4.0 (R)	>=16.0 (R)	>=64.0 (R)	>=64.0 (R)	>=64.0 (R)				>=32.0 (R)				>=16.0 (R)		<=20.0 (S)			2	5	MDR
184	4.0 (I)	>=4.0 (R)	>=16.0 (R)	>=64.0 (R)	>=64.0 (R)	>=64.0 (R)				>=32.0 (R)				2.0 (S)		>=320.0 (R)			2	5	MDR
186	>=8.0 (R)	>=4.0 (R)	>=16.0 (R)	>=64.0 (R)	>=64.0 (R)	>=64.0 (R)				>=32.0 (R)				>=16.0 (R)		<=20.0 (S)			2	5	MDR
187	>=8.0 (R)	>=4.0 (R)	>=16.0 (R)	>=64.0 (R)	>=64.0 (R)	>=64.0 (R)				>=32.0 (R)				>=16.0 (R)		>=320.0 (R)			2	6	MDR
188	>=8.0 (R)	>=4.0 (R)	>=16.0 (R)	>=64.0 (R)	>=64.0 (R)	>=64.0 (R)				>=32.0 (R)				>=16.0 (R)		>=320.0 (R)			2	6	MDR
190	4.0 (I)	>=4.0 (R)	>=16.0 (R)	>=64.0 (R)	>=64.0 (R)	>=64.0 (R)	32.0 (R)	>=64.0 (R)	>=64.0 (R)	>=32.0 (R)	32 (S)	16.0 (I)	16.0 (R)	>=16.0 (R)	<=1.0 (S)	<=20.0 (S)	>=512.0 (R)	19 (S)	2	8	MDR
191	>=8.0 (R)	>=4.0 (R)	>=16.0 (R)	>=64.0 (R)	>=64.0 (R)	>=64.0 (R)				>=32.0 (R)				>=16.0 (R)		<=20.0 (S)			2	5	MDR
192	>=8.0 (R)	>=4.0 (R)	>=16.0 (R)	>=64.0 (R)	>=64.0 (R)	>=64.0 (R)				>=32.0 (R)				>=16.0 (R)		>=320.0 (R)			2	6	MDR
193	>=8.0 (R)	>=4.0 (R)	>=16.0 (R)	>=64.0 (R)	>=64.0 (R)	>=64.0 (R)				>=32.0 (R)				>=16.0 (R)		>=320.0 (R)			2	6	MDR
194	<=0.25 (S)	<=0.25 (S)	<=1.0 (S)	2.0 (S)	16.0 (I)	4.0 (S)				16.0 (I)				<=1.0 (S)		<=20.0 (S)			40	2
196	>=8.0 (R)	>=4.0 (R)	>=16.0 (R)	>=64.0 (R)	>=64.0 (R)	>=64.0 (R)				>=32.0 (R)				>=16.0 (R)		>=320.0 (R)			2	6	MDR
197	>=8.0 (R)	>=4.0 (R)	>=16.0 (R)	>=64.0 (R)	>=64.0 (R)	>=64.0 (R)				>=32.0 (R)				>=16.0 (R)		>=320.0 (R)			2	6	MDR
198	>=8.0 (R)	>=4.0 (R)	>=16.0 (R)	>=64.0 (R)	>=64.0 (R)	>=64.0 (R)				16.0 (I)				>=16.0 (R)		>=320.0 (R)			2	6	MDR
199	>=8.0 (R)	>=4.0 (R)	>=16.0 (R)	>=64.0 (R)	>=64.0 (R)	>=64.0 (R)		>=64.0 (R)	>=64.0 (R)	>=32.0 (R)	13 (R)	>=32.0 (R)	>=64.0 (R)	>=16.0 (R)	>=16.0 (R)	<=20.0 (S)	>=512.0 (R)	12 (R)	2	9	MDR
200	>=8.0 (R)	>=4.0 (R)	>=16.0 (R)	>=64.0 (R)	>=64.0 (R)	>=64.0 (R)				>=32.0 (R)				>=16.0 (R)		>=320.0 (R)			2	6	MDR
201	>=8.0 (R)	>=4.0 (R)	>=16.0 (R)	>=64.0 (R)	>=64.0 (R)	>=64.0 (R)	>=64.0 (R)	>=64.0 (R)	>=64.0 (R)	>=32.0 (R)	16 (I)	>=32.0 (R)	>=64.0 (R)	>=16.0 (R)	>=16.0 (R)	>=320.0 (R)	>=512.0 (R)	11 (R)	2	10	XDR
202	>=8.0 (R)	>=4.0 (R)	>=16.0 (R)	>=64.0 (R)	>=64.0 (R)	>=64.0 (R)				>=32.0 (R)				>=16.0 (R)		<=20.0 (S)			2	5	MDR
203	>=8.0 (R)	>=4.0 (R)	>=16.0 (R)	>=64.0 (R)	>=64.0 (R)	>=64.0 (R)				>=32.0 (R)				>=16.0 (R)		>=320.0 (R)			2	6	MDR
204	>=8.0 (R)	>=4.0 (R)	>=16.0 (R)	>=64.0 (R)	>=64.0 (R)	>=64.0 (R)				>=32.0 (R)				>=16.0 (R)		>=320.0 (R)			2	6	MDR
205	4.0 (I)	>=4.0 (R)	>=16.0 (R)	>=64.0 (R)	>=64.0 (R)	>=64.0 (R)	>=64.0 (R)	>=64.0 (R)	>=64.0 (R)	>=32.0 (R)	13 (R)	>=32.0 (R)	>=64.0 (R)	>=16.0 (R)	>=16.0 (R)	<=20.0 (S)	>=512.0 (R)	11 (R)	2	9	MDR
207	>=8.0 (R)	>=4.0 (R)	>=16.0 (R)	>=64.0 (R)	>=64.0 (R)	>=64.0 (R)	>=64.0 (R)	>=64.0 (R)	>=64.0 (R)	>=32.0 (R)	33 (S)	16.0 (I)	32.0 (R)	>=16.0 (R)	<=1.0 (S)	>=320.0 (R)	>=512.0 (R)	20 (S)	2	9	MDR
208	>=8.0 (R)	>=4.0 (R)	>=16.0 (R)	>=64.0 (R)	>=64.0 (R)	>=64.0 (R)	>=64.0 (R)	>=64.0 (R)	>=64.0 (R)	>=32.0 (R)	18 (I)	>=32.0 (R)	>=64.0 (R)	>=16.0 (R)	>=16.0 (R)	<=20.0 (S)	>=512.0 (R)	13 (I)	2	9	MDR
209	>=8.0 (R)	>=4.0 (R)	>=16.0 (R)	>=64.0 (R)	>=64.0 (R)	>=64.0 (R)				>=32.0 (R)				>=16.0 (R)		>=320.0 (R)			2	6	MDR
210	>=8.0 (R)	>=4.0 (R)	>=16.0 (R)	>=64.0 (R)	>=64.0 (R)	>=64.0 (R)				>=32.0 (R)				2.0 (S)		<=20.0 (S)			2	4	MDR
212	4.0 (I)	>=4.0 (R)	>=16.0 (R)	>=64.0 (R)	>=64.0 (R)	>=64.0 (R)				>=32.0 (R)				>=16.0 (R)		<=20.0 (S)			2	5	MDR
213	2.0 (S)	>=4.0 (R)	>=16.0 (R)	>=64.0 (R)	>=64.0 (R)	>=64.0 (R)	>=64.0 (R)	>=64.0 (R)	>=64.0 (R)	>=32.0 (R)	16 (I)	>=32.0 (R)	>=64.0 (R)	>=16.0 (R)	<=1.0 (S)	>=320.0 (R)	>=512.0 (R)	20 (S)	2	9	MDR
214	>=8.0 (R)	>=4.0 (R)	>=16.0 (R)	>=64.0 (R)	>=64.0 (R)	>=64.0 (R)	>=64.0 (R)	>=64.0 (R)	>=64.0 (R)	>=32.0 (R)	16 (I)	>=32.0 (R)	>=64.0 (R)	>=16.0 (R)	>=16.0 (R)	>=320.0 (R)	>=512.0 (R)	12 (R)	2	10	XDR
215	>=8.0 (R)	>=4.0 (R)	>=16.0 (R)	>=64.0 (R)	>=64.0 (R)	>=64.0 (R)	>=64.0 (R)	>=64.0 (R)	>=64.0 (R)	>=32.0 (R)	16 (I)	>=32.0 (R)	>=64.0 (R)	>=16.0 (R)	>=16.0 (R)	<=20.0 (S)	>=512.0 (R)	13 (I)	2	9	MDR
216	>=8.0 (R)	>=4.0 (R)	>=16.0 (R)	>=64.0 (R)	>=64.0 (R)	>=64.0 (R)				>=32.0 (R)				>=16.0 (R)		>=320.0 (R)			2	6	MDR
217	4.0 (I)	>=4.0 (R)	>=16.0 (R)	>=64.0 (R)	>=64.0 (R)	>=64.0 (R)				>=32.0 (R)				>=16.0 (R)		<=20.0 (S)			2	5	MDR
218	>=8.0 (R)	>=4.0 (R)	>=16.0 (R)	>=64.0 (R)	>=64.0 (R)	>=64.0 (R)		>=64.0 (R)	>=64.0 (R)	>=32.0 (R)	23 (S)	>=32.0 (R)	>=64.0 (R)	>=16.0 (R)	>=16.0 (R)	>=320.0 (R)	>=512.0 (R)	19 (S)	2	9	MDR
222	>=8.0 (R)	>=4.0 (R)	>=16.0 (R)	>=64.0 (R)	>=64.0 (R)	>=64.0 (R)	>=64.0 (R)	>=64.0 (R)	>=64.0 (R)	>=32.0 (R)	16 (I)	>=32.0 (R)	>=64.0 (R)	>=16.0 (R)	>=16.0 (R)	>=320.0 (R)	>=512.0 (R)	16 (S)	2	9	MDR
223	<=0.25 (S)	<=0.25 (S)	<=1.0 (S)	2.0 (S)	16.0 (I)	4.0 (S)				<=2.0 (S)				<=1.0 (S)		<=20.0 (S)			40	1
225	>=8.0 (R)	>=4.0 (R)	>=16.0 (R)	>=64.0 (R)	>=64.0 (R)	>=64.0 (R)				>=32.0 (R)				>=16.0 (R)		>=320.0 (R)			2	6	MDR
226	>=8.0 (R)	>=4.0 (R)	>=16.0 (R)	>=64.0 (R)	>=64.0 (R)	>=64.0 (R)	>=64.0 (R)	>=64.0 (R)	>=64.0 (R)	>=32.0 (R)	12 (R)	>=32.0 (R)	>=64.0 (R)	>=16.0 (R)	>=16.0 (R)	>=320.0 (R)	>=512.0 (R)	12 (R)	2	10	XDR
227	>=8.0 (R)	>=4.0 (R)	>=16.0 (R)	>=64.0 (R)	>=64.0 (R)	>=64.0 (R)	>=64.0 (R)	>=64.0 (R)	>=64.0 (R)	>=32.0 (R)	15 (R)	>=32.0 (R)	>=64.0 (R)	>=16.0 (R)	>=16.0 (R)	40.0 (I)	>=512.0 (R)	7 (R)	2	10	XDR
228	>=8.0 (R)	>=4.0 (R)	>=16.0 (R)	>=64.0 (R)	>=64.0 (R)	>=64.0 (R)	>=64.0 (R)	>=64.0 (R)	>=64.0 (R)	>=32.0 (R)	14 (R)	>=32.0 (R)	>=64.0 (R)	>=16.0 (R)	8.0 (I)	>=320.0 (R)	>=512.0 (R)	18 (S)	2	9	MDR
229	>=8.0 (R)	>=4.0 (R)	>=16.0 (R)	>=64.0 (R)	>=64.0 (R)	>=64.0 (R)				>=32.0 (R)				>=16.0 (R)		>=320.0 (R)			2	6	MDR
231	>=8.0 (R)	>=4.0 (R)	>=16.0 (R)	>=64.0 (R)	>=64.0 (R)	>=64.0 (R)				>=32.0 (R)				>=16.0 (R)		<=20.0 (S)			2	5	MDR
232	>=8.0 (R)	>=4.0 (R)	>=16.0 (R)	>=64.0 (R)	>=64.0 (R)	>=64.0 (R)	>=64.0 (R)	>=64.0 (R)	>=64.0 (R)	>=32.0 (R)	10 (R)	>=32.0 (R)	>=64.0 (R)	>=16.0 (R)	>=16.0 (R)	<=20.0 (S)	>=512.0 (R)	11 (R)	2	9	MDR
233	>=8.0 (R)	>=4.0 (R)	>=16.0 (R)	>=64.0 (R)	>=64.0 (R)	>=64.0 (R)	>=64.0 (R)	>=64.0 (R)	>=64.0 (R)	>=32.0 (R)	18 (I)	>=32.0 (R)	>=64.0 (R)	>=16.0 (R)	>=16.0 (R)	<=20.0 (S)	>=512.0 (R)	12 (R)	2	9	MDR
234	4.0 (I)	>=4.0 (R)	>=16.0 (R)	>=64.0 (R)	>=64.0 (R)	>=64.0 (R)				>=32.0 (R)				>=16.0 (R)		<=20.0 (S)			2	5	MDR
235	4.0 (I)	>=4.0 (R)	>=16.0 (R)	>=64.0 (R)	>=64.0 (R)	>=64.0 (R)	>=64.0 (R)	>=64.0 (R)	>=64.0 (R)	>=32.0 (R)	16 (I)	>=32.0 (R)	>=64.0 (R)	>=16.0 (R)	>=16.0 (R)	>=320.0 (R)	>=512.0 (R)	10 (R)	2	10	XDR
236	>=8.0 (R)	>=4.0 (R)	>=16.0 (R)	>=64.0 (R)	>=64.0 (R)	>=64.0 (R)	>=64.0 (R)	>=64.0 (R)	>=64.0 (R)	>=32.0 (R)	14 (R)	>=32.0 (R)	>=64.0 (R)	>=16.0 (R)	>=16.0 (R)	<=20.0 (S)	>=512.0 (R)	11 (R)	2	9	MDR
237	4.0 (I)	>=4.0 (R)	>=16.0 (R)	>=64.0 (R)	>=64.0 (R)	>=64.0 (R)	>=64.0 (R)	>=64.0 (R)	>=64.0 (R)	>=32.0 (R)	17 (I)	>=32.0 (R)	>=64.0 (R)	>=16.0 (R)	>=16.0 (R)	<=20.0 (S)	>=512.0 (R)	14 (I)	2	9	MDR
239	>=8.0 (R)	>=4.0 (R)	>=16.0 (R)	>=64.0 (R)	>=64.0 (R)	>=64.0 (R)				>=32.0 (R)				>=16.0 (R)		>=320.0 (R)			2	6	MDR
240	>=8.0 (R)	>=4.0 (R)	>=16.0 (R)	>=64.0 (R)	>=64.0 (R)	>=64.0 (R)				>=32.0 (R)				8.0 (I)		>=320.0 (R)			2	6	MDR
242	4.0 (I)	>=4.0 (R)	>=16.0 (R)	>=64.0 (R)	>=64.0 (R)	>=64.0 (R)	>=64.0 (R)	>=64.0 (R)	>=64.0 (R)	16.0 (I)	13 (R)	>=32.0 (R)	>=64.0 (R)	>=16.0 (R)	>=16.0 (R)	>=320.0 (R)	>=512.0 (R)	12 (R)	2	10	XDR
243	>=8.0 (R)	>=4.0 (R)	>=16.0 (R)	>=64.0 (R)	>=64.0 (R)	>=64.0 (R)	>=64.0 (R)	>=64.0 (R)	>=64.0 (R)	>=32.0 (R)	15 (R)	>=32.0 (R)	>=64.0 (R)	>=16.0 (R)	>=16.0 (R)	80.0 (R)	>=512.0 (R)	15 (I)	2	10	XDR
244	>=8.0 (R)	>=4.0 (R)	>=16.0 (R)	>=64.0 (R)	>=64.0 (R)	>=64.0 (R)	>=64.0 (R)	>=64.0 (R)	>=64.0 (R)	>=32.0 (R)	15 (R)	>=32.0 (R)	>=64.0 (R)	>=16.0 (R)	>=16.0 (R)	>=320.0 (R)	>=512.0 (R)	15 (I)	Unknown	10	XDR
246	2 (S)	>=4.0 (R)	>=16.0 (R)	>=64.0 (R)	>=64.0 (R)	>=64.0 (R)				>=32.0 (R)				>=16.0 (R)		>=320.0 (R)			2	6	MDR
248	>=8.0 (R)	>=4.0 (R)	>=16.0 (R)	>=64.0 (R)	>=64.0 (R)	>=64.0 (R)	>=64.0 (R)	>=64.0 (R)	>=64.0 (R)	>=32.0 (R)	14 (R)	>=32.0 (R)	>=64.0 (R)	>=16.0 (R)	>=16.0 (R)	>=320.0 (R)	>=512.0 (R)	15 (I)	2	10	XDR
249	4.0 (I)	>=4.0 (R)	>=16.0 (R)	>=64.0 (R)	>=64.0 (R)	>=64.0 (R)	>=64.0 (R)	>=64.0 (R)	>=64.0 (R)	>=32.0 (R)	14 (R)	>=32.0 (R)	>=64.0 (R)	>=16.0 (R)	>=16.0 (R)	<=20.0 (S)	>=512.0 (R)	13 (I)	2	9	MDR
250	>=8.0 (R)	>=4.0 (R)	>=16.0 (R)	>=64.0 (R)	>=64.0 (R)	>=64.0 (R)				>=32.0 (R)				>=16.0 (R)		>=320.0 (R)			2	6	MDR
251	>=8.0 (R)	>=4.0 (R)	>=16.0 (R)	>=64.0 (R)	>=64.0 (R)	>=64.0 (R)	>=64.0 (R)	>=64.0 (R)	>=64.0 (R)	>=32.0 (R)	15 (R)	>=32.0 (R)	32.0 (R)	>=16.0 (R)	>=16.0 (R)	>=320.0 (R)	>=512.0 (R)	12 (R)	2	10	XDR
252	>=8.0 (R)	>=4.0 (R)	>=16.0 (R)	>=64.0 (R)	32.0 (I)	16.0 (I)	>=64.0 (R)	>=64.0 (R)	>=64.0 (R)	16.0 (I)	14 (R)	>=32.0 (R)	>=64.0 (R)	>=16.0 (R)	>=16.0 (R)	>=320.0 (R)	>=512.0 (R)	17 (S)	25	9	MDR
253	>=8.0 (R)	>=4.0 (R)	>=16.0 (R)	>=64.0 (R)	>=64.0 (R)	>=64.0 (R)	>=64.0 (R)	>=64.0 (R)	>=64.0 (R)	>=32.0 (R)	18 (I)	>=32.0 (R)	>=64.0 (R)	>=16.0 (R)	>=16.0 (R)	>=320.0 (R)	>=512.0 (R)	15 (I)	2	10	XDR
255	>=8.0 (R)	>=4.0 (R)	>=16.0 (R)	>=64.0 (R)	>=64.0 (R)	>=64.0 (R)				>=32.0 (R)				>=16.0 (R)		>=320.0 (R)			2	6	MDR
256	>=8.0 (R)	>=4.0 (R)	>=16.0 (R)	>=64.0 (R)	>=64.0 (R)	>=64.0 (R)				>=32.0 (R)				>=16.0 (R)		<=20.0 (S)			2	5	MDR
257	>=8.0 (R)	>=4.0 (R)	>=16.0 (R)	>=64.0 (R)	>=64.0 (R)	>=64.0 (R)	>=64.0 (R)	>=64.0 (R)	>=64.0 (R)	>=32.0 (R)	18 (I)	>=32.0 (R)	>=64.0 (R)	>=16.0 (R)	4.0 (S)	>=320.0 (R)	>=512.0 (R)	14 (I)	2	10	XDR
258	>=8.0 (R)	>=4.0 (R)	>=16.0 (R)	>=64.0 (R)	>=64.0 (R)	>=64.0 (R)				>=32.0 (R)				>=16.0 (R)		<=20.0 (S)			2	5	MDR
259	>=8.0 (R)	>=4.0 (R)	>=16.0 (R)	>=64.0 (R)	>=64.0 (R)	>=64.0 (R)	>=64.0 (R)	>=64.0 (R)	>=64.0 (R)	>=32.0 (R)	14 (R)	>=32.0 (R)	>=64.0 (R)	>=16.0 (R)	>=16.0 (R)	>=320.0 (R)	>=512.0 (R)	14 (I)	2	10	XDR
260	>=8.0 (R)	>=4.0 (R)	>=16.0 (R)	>=64.0 (R)	>=64.0 (R)	>=64.0 (R)	>=64.0 (R)	>=64.0 (R)	>=64.0 (R)	>=32.0 (R)	12 (R)	>=32.0 (R)	>=64.0 (R)	>=16.0 (R)	>=16.0 (R)	<=20.0 (S)	>=512.0 (R)	12 (R)	2	9	MDR
261	>=8.0 (R)	>=4.0 (R)	>=16.0 (R)	>=64.0 (R)	>=64.0 (R)	>=64.0 (R)	>=64.0 (R)	>=64.0 (R)	>=64.0 (R)	>=32.0 (R)	15 (R)	>=32.0 (R)	32.0 (R)	>=16.0 (R)	>=16.0 (R)	>=320.0 (R)	>=512.0 (R)	15 (I)	2	10	XDR
262	4.0 (I)	>=4.0 (R)	>=16.0 (R)	>=64.0 (R)	>=64.0 (R)	>=64.0 (R)	>=64.0 (R)	>=64.0 (R)	>=64.0 (R)	>=32.0 (R)	15 (R)	>=32.0 (R)	>=64.0 (R)	>=16.0 (R)	>=16.0 (R)	>=320.0 (R)	>=512.0 (R)	16 (S)	2	9	MDR
263	>=8.0 (R)	>=4.0 (R)	>=16.0 (R)	>=64.0 (R)	>=64.0 (R)	>=64.0 (R)				>=32.0 (R)				>=16.0 (R)		40.0 (I)			2	6	MDR
264	>=8.0 (R)	>=4.0 (R)	>=16.0 (R)	>=64.0 (R)	>=64.0 (R)	>=64.0 (R)	<=1.0 (S)	>=64.0 (R)	<=4.0 (S)	>=32.0 (R)	9 (R)	<=2.0 (S)	16.0 (R)	>=16.0 (R)	<=1.0 (S)	>=320.0 (R)	64.0 (I)	11 (R)	2	9	XDR
265	>=8.0 (R)	>=4.0 (R)	>=16.0 (R)	>=64.0 (R)	>=64.0 (R)	>=64.0 (R)	>=64.0 (R)	>=64.0 (R)	>=64.0 (R)	>=32.0 (R)	15 (R)	>=32.0 (R)	>=64.0 (R)	>=16.0 (R)	>=16.0 (R)	>=320.0 (R)	>=512.0 (R)	15 (I)	2	10	XDR
266	>=8.0 (R)	>=4.0 (R)	>=16.0 (R)	32.0 (R)	>=64.0 (R)	>=64.0 (R)				>=32.0 (R)				>=16.0 (R)		>=320.0 (R)			25	6	MDR
267	>=8.0 (R)	>=4.0 (R)	>=16.0 (R)	>=64.0 (R)	>=64.0 (R)	>=64.0 (R)	>=64.0 (R)	>=64.0 (R)	>=64.0 (R)	>=32.0 (R)	13 (R)	>=32.0 (R)	>=64.0 (R)	>=16.0 (R)	4.0 (S)	<=20.0 (S)	>=512.0 (R)	14 (I)	2	9	MDR
268	>=8.0 (R)	>=4.0 (R)	>=16.0 (R)	>=64.0 (R)	>=64.0 (R)	>=64.0 (R)	32.0 (R)	>=64.0 (R)	>=64.0 (R)	>=32.0 (R)	36 (S)	16.0 (I)	16.0 (R)	>=16.0 (R)	<=1.0 (S)	>=320.0 (R)	>=512.0 (R)	24 (S)	2	9	MDR
269	>=8.0 (R)	>=4.0 (R)	>=16.0 (R)	>=64.0 (R)	>=64.0 (R)	>=64.0 (R)	>=64.0 (R)	>=64.0 (R)	>=64.0 (R)	>=32.0 (R)	15 (R)	>=32.0 (R)	>=64.0 (R)	>=16.0 (R)	>=16.0 (R)	>=320.0 (R)	>=512.0 (R)	16 (S)	25	9	MDR
270	4.0 (I)	>=4.0 (R)	>=16.0 (R)	>=64.0 (R)	>=64.0 (R)	>=64.0 (R)				>=32.0 (R)				>=16.0 (R)		>=320.0 (R)			2	6	MDR
271	>=8.0 (R)	>=4.0 (R)	>=16.0 (R)	>=64.0 (R)	>=64.0 (R)	>=64.0 (R)	>=64.0 (R)	>=64.0 (R)	>=64.0 (R)	>=32.0 (R)	10 (R)	>=32.0 (R)	>=64.0 (R)	>=16.0 (R)	>=16.0 (R)	>=320.0 (R)	>=512.0 (R)	8 (R)	2	10	XDR
272	4.0 (I)	>=4.0 (R)	>=16.0 (R)	>=64.0 (R)	>=64.0 (R)	>=64.0 (R)	>=64.0 (R)	>=64.0 (R)	>=64.0 (R)	>=32.0 (R)	13 (R)	>=32.0 (R)	>=64.0 (R)	>=16.0 (R)	>=16.0 (R)	>=320.0 (R)	>=512.0 (R)	13 (I)	2	10	XDR
273	4.0 (I)	>=4.0 (R)	>=16.0 (R)	>=64.0 (R)	>=64.0 (R)	>=64.0 (R)	>=64.0 (R)	>=64.0 (R)	>=64.0 (R)	>=32.0 (R)	13 (R)	>=32.0 (R)	>=64.0 (R)	>=16.0 (R)	>=16.0 (R)	>=320.0 (R)	>=512.0 (R)	11 (R)	2	10	XDR
275	>=8.0 (R)	>=4.0 (R)	>=16.0 (R)	>=64.0 (R)	>=64.0 (R)	>=64.0 (R)				>=32.0 (R)				>=16.0 (R)		>=320.0 (R)			2	6	MDR
277	>=8.0 (R)	>=4.0 (R)	>=16.0 (R)	>=64.0 (R)	>=64.0 (R)	>=64.0 (R)				>=32.0 (R)				>=16.0 (R)		>=320.0 (R)			2	6	MDR
278	>=8.0 (R)	>=4.0 (R)	>=16.0 (R)	>=64.0 (R)	>=64.0 (R)	>=64.0 (R)				>=32.0 (R)				>=16.0 (R)		>=320.0 (R)			2	6	MDR
279	>=8.0 (R)	>=4.0 (R)	>=16.0 (R)	>=64.0 (R)	>=64.0 (R)	>=64.0 (R)	>=64.0 (R)	>=64.0 (R)	>=64.0 (R)	>=32.0 (R)	10 (R)	>=32.0 (R)	>=64.0 (R)	>=16.0 (R)	2.0 (S)	>=320.0 (R)	256.0 (R)	13 (I)	2	10	XDR
280	>=8.0 (R)	>=4.0 (R)	>=16.0 (R)	>=64.0 (R)	>=64.0 (R)	>=64.0 (R)				>=32.0 (R)				>=16.0 (R)		>=320.0 (R)			2	6	MDR
281	>=8.0 (R)	>=4.0 (R)	>=16.0 (R)	>=64.0 (R)	>=64.0 (R)	>=64.0 (R)				>=32.0 (R)				>=16.0 (R)		>=320.0 (R)			2	6	MDR
282	>=8.0 (R)	>=4.0 (R)	>=16.0 (R)	>=64.0 (R)	>=64.0 (R)	>=64.0 (R)				>=32.0 (R)				>=16.0 (R)		>=320.0 (R)			2	6	MDR
284	4.0 (I)	>=4.0 (R)	>=16.0 (R)	>=64.0 (R)	>=64.0 (R)	>=64.0 (R)				>=32.0 (R)				>=16.0 (R)		>=320.0 (R)			2	6	MDR
285	>=8.0 (R)	>=4.0 (R)	>=16.0 (R)	>=64.0 (R)	>=64.0 (R)	>=64.0 (R)	>=64.0 (R)	>=64.0 (R)	>=64.0 (R)	>=32.0 (R)	18 (I)	>=32.0 (R)	32.0 (R)	>=16.0 (R)	<=1.0 (S)	>=320.0 (R)	>=512.0 (R)	14 (I)	2	10	XDR
286	>=8.0 (R)	>=4.0 (R)	>=16.0 (R)	>=64.0 (R)	>=64.0 (R)	>=64.0 (R)	>=64.0 (R)	>=64.0 (R)	>=64.0 (R)	>=32.0 (R)	16 (I)	>=32.0 (R)	>=64.0 (R)	>=16.0 (R)	>=16.0 (R)	>=320.0 (R)	>=512.0 (R)	15 (I)	2	10	XDR
287	>=8.0 (R)	>=4.0 (R)	>=16.0 (R)	>=64.0 (R)	>=64.0 (R)	>=64.0 (R)	>=64.0 (R)	>=64.0 (R)	>=64.0 (R)	>=32.0 (R)	20 (I)	>=32.0 (R)	>=64.0 (R)	>=16.0 (R)	<=1.0 (S)	>=320.0 (R)	>=512.0 (R)	14 (I)	2	10	XDR
288	>=8.0 (R)	>=4.0 (R)	>=16.0 (R)	>=64.0 (R)	>=64.0 (R)	>=64.0 (R)				>=32.0 (R)				>=16.0 (R)		>=320.0 (R)			2	6	MDR
289	>=8.0 (R)	>=4.0 (R)	>=16.0 (R)	>=64.0 (R)	>=64.0 (R)	>=64.0 (R)				>=32.0 (R)				>=16.0 (R)		>=320.0 (R)			2	6	MDR
290	>=8.0 (R)	>=4.0 (R)	>=16.0 (R)	>=64.0 (R)	>=64.0 (R)	>=64.0 (R)	>=64.0 (R)	>=64.0 (R)	>=64.0 (R)	>=32.0 (R)	17 (I)	>=32.0 (R)	>=64.0 (R)	>=16.0 (R)	>=16.0 (R)	<=20.0 (S)	>=512.0 (R)	14 (I)	2	9	MDR
291	4.0 (I)	>=4.0 (R)	>=16.0 (R)	>=64.0 (R)	>=64.0 (R)	>=64.0 (R)	>=64.0 (R)	>=64.0 (R)	>=64.0 (R)	>=32.0 (R)	13 (R)	>=32.0 (R)	>=64.0 (R)	>=16.0 (R)	>=16.0 (R)	>=320.0 (R)	>=512.0 (R)	15 (I)	2	10	XDR
292	>=8.0 (R)	>=4.0 (R)	>=16.0 (R)	>=64.0 (R)	>=64.0 (R)	>=64.0 (R)				>=32.0 (R)				>=16.0 (R)		<=20.0 (S)			2	5	MDR
293	4.0 (I)	>=4.0 (R)	>=16.0 (R)	>=64.0 (R)	>=64.0 (R)	>=64.0 (R)	>=64.0 (R)	>=64.0 (R)	>=64.0 (R)	>=32.0 (R)	21 (S)	>=32.0 (R)	>=64.0 (R)	>=16.0 (R)	>=16.0 (R)	>=320.0 (R)	>=512.0 (R)	13 (I)	2	10	XDR
294	>=8.0 (R)	>=4.0 (R)	>=16.0 (R)	>=64.0 (R)	>=64.0 (R)	>=64.0 (R)	>=64.0 (R)	>=64.0 (R)	>=64.0 (R)	>=32.0 (R)	17 (I)	>=32.0 (R)	>=64.0 (R)	>=16.0 (R)	>=16.0 (R)	>=320.0 (R)	>=512.0 (R)	12 (R)	2	10	XDR
295	4.0 (I)	>=4.0 (R)	>=16.0 (R)	>=64.0 (R)	>=64.0 (R)	>=64.0 (R)				>=32.0 (R)				>=16.0 (R)		>=320.0 (R)			2	6	MDR
296	<=0.25 (S)	2.0 (I)	>=16.0 (R)	>=64.0 (R)	<=1.0 (S)	4.0 (S)				<=2.0 (S)				<=1.0 (S)		<=20.0 (S)			2	3	MDR
297	>=8.0 (R)	>=4.0 (R)	>=16.0 (R)	>=64.0 (R)	>=64.0 (R)	>=64.0 (R)				>=32.0 (R)				>=16.0 (R)		>=320.0 (R)			2	6	MDR
298	4.0 (I)	>=4.0 (R)	>=16.0 (R)	>=64.0 (R)	>=64.0 (R)	>=64.0 (R)				>=32.0 (R)				>=16.0 (R)		>=320.0 (R)			2	6	MDR
299	>=8.0 (R)	>=4.0 (R)	>=16.0 (R)	>=64.0 (R)	>=64.0 (R)	>=64.0 (R)				>=32.0 (R)				8.0 (I)		<=20.0 (S)			2	5	MDR
300	<=0.25 (S)	<=0.25 (S)	<=1.0 (S)	2.0 (S)	16.0 (I)	4.0 (S)	>=64.0 (R)	>=64.0 (R)	>=64.0 (R)	<=2.0 (S)	20 (I)	>=32.0 (R)	>=64.0 (R)	<=1.0 (S)	>=16.0 (R)	<=20.0 (S)	>=512.0 (R)	17 (S)	132	6	MDR
302	>=8.0 (R)	>=4.0 (R)	>=16.0 (R)	>=64.0 (R)	>=64.0 (R)	>=64.0 (R)	>=64.0 (R)	>=64.0 (R)	>=64.0 (R)	>=32.0 (R)	33 (S)	>=32.0 (R)	>=64.0 (R)	>=16.0 (R)	<=1.0 (S)	>=320.0 (R)	>=512.0 (R)	21 (S)	2	9	MDR
303	>=8.0 (R)	>=4.0 (R)	>=16.0 (R)	>=64.0 (R)	>=64.0 (R)	>=64.0 (R)	>=64.0 (R)	>=64.0 (R)	>=64.0 (R)	>=32.0 (R)	6 (R)	>=32.0 (R)	>=64.0 (R)	>=16.0 (R)	>=16.0 (R)	>=320.0 (R)	>=512.0 (R)	13 (I)	2	10	XDR
304	>=8.0 (R)	>=4.0 (R)	>=16.0 (R)	>=64.0 (R)	>=64.0 (R)	>=64.0 (R)				>=32.0 (R)				>=16.0 (R)		>=320.0 (R)			2	6	MDR
308	>=8.0 (R)	>=4.0 (R)	>=16.0 (R)	>=64.0 (R)	>=64.0 (R)	>=64.0 (R)	>=64.0 (R)	>=64.0 (R)	>=64.0 (R)	>=32.0 (R)	10 (R)	>=32.0 (R)	>=64.0 (R)	<=1.0 (S)	>=16.0 (R)	<=20.0 (S)	>=512.0 (R)	13 (I)	2	9	MDR
311	>=8.0 (R)	>=4.0 (R)	>=16.0 (R)	>=64.0 (R)	>=64.0 (R)	>=64.0 (R)				>=32.0 (R)				8.0 (I)		>=320.0 (R)			2	6	MDR
312	>=8.0 (R)	>=4.0 (R)	8.0 (R)	32.0 (R)	>=64.0 (R)	<=1.0 (S)	>=64.0 (R)	>=64.0 (R)	>=64.0 (R)	>=32.0 (R)	11 (R)	>=32.0 (R)	32.0 (R)	>=16.0 (R)	>=16.0 (R)	>=320.0 (R)	>=512.0 (R)	6 (R)	2	10	XDR
313	>=8.0 (R)	>=4.0 (R)	>=16.0 (R)	>=64.0 (R)	>=64.0 (R)	>=64.0 (R)	>=64.0 (R)	>=64.0 (R)	>=64.0 (R)	>=32.0 (R)	19 (I)	>=32.0 (R)	>=64.0 (R)	>=16.0 (R)	>=16.0 (R)	<=20.0 (S)	>=512.0 (R)	12 (R)	2	9	MDR
314	>=8.0 (R)	>=4.0 (R)	>=16.0 (R)	>=64.0 (R)	>=64.0 (R)	>=64.0 (R)	>=64.0 (R)	>=64.0 (R)	>=64.0 (R)	>=32.0 (R)	6 (R)	>=32.0 (R)	>=64.0 (R)	>=16.0 (R)	<=1.0 (S)	>=320.0 (R)	>=512.0 (R)	13 (I)	2	10	XDR
315	4.0 (I)	>=4.0 (R)	>=16.0 (R)	>=64.0 (R)	>=64.0 (R)	>=64.0 (R)	>=64.0 (R)	>=64.0 (R)	>=64.0 (R)	>=32.0 (R)	14 (R)	>=32.0 (R)	>=64.0 (R)	4.0 (S)	>=16.0 (R)	<=20.0 (S)	>=512.0 (R)	12 (R)	2	9	MDR
316	>=8.0 (R)	>=4.0 (R)	>=16.0 (R)	>=64.0 (R)	>=64.0 (R)	>=64.0 (R)	>=64.0 (R)	>=64.0 (R)	>=64.0 (R)	>=32.0 (R)	12 (R)	>=32.0 (R)	>=64.0 (R)	>=16.0 (R)	>=16.0 (R)	>=320.0 (R)	>=512.0 (R)	14 (I)	2	10	XDR
317	>=8.0 (R)	>=4.0 (R)	>=16.0 (R)	>=64.0 (R)	>=64.0 (R)	>=64.0 (R)				>=32.0 (R)				<=1.0 (S)		>=320.0 (R)			2	5	MDR
318	>=8.0 (R)	>=4.0 (R)	>=16.0 (R)	>=64.0 (R)	>=64.0 (R)	>=64.0 (R)	>=64.0 (R)	>=64.0 (R)	>=64.0 (R)	>=32.0 (R)	13 (R)	>=32.0 (R)	>=64.0 (R)	>=16.0 (R)	>=16.0 (R)	>=320.0 (R)	>=512.0 (R)	14 (I)	2	10	XDR
319	>=8.0 (R)	>=4.0 (R)	>=16.0 (R)	>=64.0 (R)	>=64.0 (R)	>=64.0 (R)				>=32.0 (R)				>=16.0 (R)		>=320.0 (R)			2	6	MDR
320	>=8.0 (R)	>=4.0 (R)	>=16.0 (R)	>=64.0 (R)	>=64.0 (R)	>=64.0 (R)	>=64.0 (R)	>=64.0 (R)	>=64.0 (R)	>=32.0 (R)	16 (I)	>=32.0 (R)	>=64.0 (R)	>=16.0 (R)	<=1.0 (S)	>=320.0 (R)	>=512.0 (R)	11 (R)	2	10	XDR
321	>=8.0 (R)	>=4.0 (R)	>=16.0 (R)	>=64.0 (R)	>=64.0 (R)	>=64.0 (R)				>=32.0 (R)				>=16.0 (R)		<=20.0 (S)			2	5	MDR
322	>=8.0 (R)	>=4.0 (R)	>=16.0 (R)	>=64.0 (R)	>=64.0 (R)	>=64.0 (R)	>=64.0 (R)	>=64.0 (R)	>=64.0 (R)	>=32.0 (R)	6 (R)	>=32.0 (R)	>=64.0 (R)	>=16.0 (R)	>=16.0 (R)	>=320.0 (R)	>=512.0 (R)	15 (I)	2	10	XDR
323	>=8.0 (R)	>=4.0 (R)	>=16.0 (R)	>=64.0 (R)	>=64.0 (R)	>=64.0 (R)				>=32.0 (R)				>=16.0 (R)		<=20.0 (S)			2	5	MDR
324	>=8.0 (R)	>=4.0 (R)	>=16.0 (R)	>=64.0 (R)	>=64.0 (R)	>=64.0 (R)				>=32.0 (R)				>=16.0 (R)		>=320.0 (R)			2	6	MDR
325	>=8.0 (R)	>=4.0 (R)	>=16.0 (R)	>=64.0 (R)	>=64.0 (R)	>=64.0 (R)				>=32.0 (R)				>=16.0 (R)		>=320.0 (R)			2	6	MDR
326	>=8.0 (R)	>=4.0 (R)	>=16.0 (R)	>=64.0 (R)	>=64.0 (R)	>=64.0 (R)				>=32.0 (R)				>=16.0 (R)		>=320.0 (R)			2	6	MDR
327	>=8.0 (R)	>=4.0 (R)	>=16.0 (R)	>=64.0 (R)	>=64.0 (R)	>=64.0 (R)				>=32.0 (R)				>=16.0 (R)		<=20.0 (S)			2	5	MDR
328	4.0 (I)	>=4.0 (R)	>=16.0 (R)	>=64.0 (R)	>=64.0 (R)	>=64.0 (R)	32.0 (R)	>=64.0 (R)	>=64.0 (R)	>=32.0 (R)	28 (S)	16.0 (I)	16.0 (R)	>=16.0 (R)	<=1.0 (S)	>=320.0 (R)	>=512.0 (R)	20 (S)	2	9	MDR
330	>=8.0 (R)	>=4.0 (R)	>=16.0 (R)	>=64.0 (R)	>=64.0 (R)	>=64.0 (R)	>=64.0 (R)	>=64.0 (R)	>=64.0 (R)	>=32.0 (R)	15 (R)	>=32.0 (R)	>=64.0 (R)	>=16.0 (R)	>=16.0 (R)	>=320.0 (R)	>=512.0 (R)	14 (I)	25	10	XDR
332	>=8.0 (R)	>=4.0 (R)	>=16.0 (R)	>=64.0 (R)	>=64.0 (R)	>=64.0 (R)	>=64.0 (R)	>=64.0 (R)	>=64.0 (R)	>=32.0 (R)	20 (I)	>=32.0 (R)	>=64.0 (R)	>=16.0 (R)	>=16.0 (R)	<=20.0 (S)	>=512.0 (R)	13 (I)	2	9	MDR
333	>=8.0 (R)	>=4.0 (R)	>=16.0 (R)	>=64.0 (R)	>=64.0 (R)	>=64.0 (R)	>=64.0 (R)	>=64.0 (R)	>=64.0 (R)	>=32.0 (R)	14 (R)	>=32.0 (R)	>=64.0 (R)	>=16.0 (R)	>=16.0 (R)	<=20.0 (S)	>=512.0 (R)	14 (I)	2	9	MDR
334	>=8.0 (R)	>=4.0 (R)	>=16.0 (R)	>=64.0 (R)	>=64.0 (R)	>=64.0 (R)				>=32.0 (R)				>=16.0 (R)		>=320.0 (R)			2	6	MDR
335	>=8.0 (R)	>=4.0 (R)	>=16.0 (R)	>=64.0 (R)	>=64.0 (R)	>=64.0 (R)				>=32.0 (R)				>=16.0 (R)		>=320.0 (R)			2	6	MDR
336	>=8.0 (R)	>=4.0 (R)	>=16.0 (R)	>=64.0 (R)	>=64.0 (R)	>=64.0 (R)	>=64.0 (R)	>=64.0 (R)	>=64.0 (R)	>=32.0 (R)	12 (R)	>=32.0 (R)	>=64.0 (R)	>=16.0 (R)	>=16.0 (R)	<=20.0 (S)	>=512.0 (R)	13 (I)	2	9	MDR
337	>=8.0 (R)	>=4.0 (R)	>=16.0 (R)	>=64.0 (R)	>=64.0 (R)	>=64.0 (R)				>=32.0 (R)				>=16.0 (R)		>=320.0 (R)			2	6	MDR
338	>=8.0 (R)	>=4.0 (R)	>=16.0 (R)	>=64.0 (R)	>=64.0 (R)	>=64.0 (R)	>=64.0 (R)	>=64.0 (R)	>=64.0 (R)	>=32.0 (R)	15 (R)	>=32.0 (R)	32.0 (R)	>=16.0 (R)	<=1.0 (S)	>=320.0 (R)	256.0 (R)	16 (S)	2	9	MDR
339	>=8.0 (R)	>=4.0 (R)	>=16.0 (R)	>=64.0 (R)	>=64.0 (R)	>=64.0 (R)				>=32.0 (R)				2.0 (S)		<=20.0 (S)			2	4	MDR
341	>=8.0 (R)	>=4.0 (R)	>=16.0 (R)	>=64.0 (R)	>=64.0 (R)	>=64.0 (R)				>=32.0 (R)				>=16.0 (R)		>=320.0 (R)			2	6	MDR
342	4.0 (I)	>=4.0 (R)	>=16.0 (R)	>=64.0 (R)	>=64.0 (R)	>=64.0 (R)	>=64.0 (R)	>=64.0 (R)	>=64.0 (R)	>=32.0 (R)	14 (R)	>=32.0 (R)	>=64.0 (R)	>=16.0 (R)	>=16.0 (R)	>=320.0 (R)	>=512.0 (R)	11 (R)	2	10	XDR
343	>=8.0 (R)	>=4.0 (R)	>=16.0 (R)	>=64.0 (R)	>=64.0 (R)	>=64.0 (R)				>=32.0 (R)				2.0 (S)		>=320.0 (R)			2	5	MDR
344	>=8.0 (R)	>=4.0 (R)	>=16.0 (R)	>=64.0 (R)	>=64.0 (R)	>=64.0 (R)	>=64.0 (R)	>=64.0 (R)	>=64.0 (R)	>=32.0 (R)	32 (S)	16.0 (I)	32.0 (R)	>=16.0 (R)	<=1.0 (S)	>=320.0 (R)	>=512.0 (R)	23 (S)	2	9	MDR
347	>=8.0 (R)	>=4.0 (R)	>=16.0 (R)	>=64.0 (R)	>=64.0 (R)	>=64.0 (R)				>=32.0 (R)				4.0 (S)		<=20.0 (S)			2	4	MDR
348	4.0 (I)	>=4.0 (R)	>=16.0 (R)	>=64.0 (R)	>=64.0 (R)	>=64.0 (R)				>=32.0 (R)				>=16.0 (R)		>=320.0 (R)			2	6	MDR
349	4.0 (I)	>=4.0 (R)	>=16.0 (R)	>=64.0 (R)	>=64.0 (R)	>=64.0 (R)				>=32.0 (R)				4.0 (S)		<=20.0 (S)			2	4	MDR
350	>=8.0 (R)	>=4.0 (R)	>=16.0 (R)	>=64.0 (R)	>=64.0 (R)	>=64.0 (R)	>=64.0 (R)	>=64.0 (R)	>=64.0 (R)	>=32.0 (R)	12 (R)	>=32.0 (R)	>=64.0 (R)	<=1.0 (S)	>=16.0 (R)	<=20.0 (S)	>=512.0 (R)	10 (R)	2	9	MDR
351	4.0 (I)	>=4.0 (R)	>=16.0 (R)	>=64.0 (R)	>=64.0 (R)	>=64.0 (R)				>=32.0 (R)				>=16.0 (R)		<=20.0 (S)			2	5	MDR
354	>=8.0 (R)	>=4.0 (R)	>=16.0 (R)	>=64.0 (R)	>=64.0 (R)	>=64.0 (R)				>=32.0 (R)				>=16.0 (R)		>=320.0 (R)			2	6	MDR
355	>=8.0 (R)	>=4.0 (R)	>=16.0 (R)	>=64.0 (R)	>=64.0 (R)	>=64.0 (R)	>=64.0 (R)	>=64.0 (R)	>=64.0 (R)	>=32.0 (R)	16 (I)	>=32.0 (R)	16.0 (R)	4.0 (S)	<=1.0 (S)	<=20.0 (S)	>=512.0 (R)	6 (R)	2	8	MDR
356	>=8.0 (R)	>=4.0 (R)	>=16.0 (R)	>=64.0 (R)	>=64.0 (R)	>=64.0 (R)				>=32.0 (R)				>=16.0 (R)		>=320.0 (R)			2	6	MDR
357	>=8.0 (R)	>=4.0 (R)	>=16.0 (R)	>=64.0 (R)	>=64.0 (R)	>=64.0 (R)	>=64.0 (R)	>=64.0 (R)	>=64.0 (R)	>=32.0 (R)	12 (R)	>=32.0 (R)	>=64.0 (R)	>=16.0 (R)	>=16.0 (R)	<=20.0 (S)	>=512.0 (R)	11 (R)	2	9	MDR
358	<=0.25 (S)	<=0.25 (S)	<=1.0 (S)	2.0 (S)	16.0 (I)	4.0 (S)	>=64.0 (R)	>=64.0 (R)	>=64.0 (R)	16.0 (I)	10 (R)	>=32.0 (R)	>=64.0 (R)	<=1.0 (S)	>=16.0 (R)	<=20.0 (S)	>=512.0 (R)	9 (R)	40	7	MDR
359	4.0 (I)	>=4.0 (R)	>=16.0 (R)	>=64.0 (R)	>=64.0 (R)	>=64.0 (R)	>=64.0 (R)	>=64.0 (R)	>=64.0 (R)	>=32.0 (R)	16 (I)	>=16.0 (R)	>=64.0 (R)	>=16.0 (R)	>=32.0 (R)	<=20.0 (S)		15 (I)	2	8	MDR
360	<=0.25 (S)	0.5 (S)	<=1.0 (S)	2.0 (S)	16.0 (I)	4.0 (S)	>=64.0 (R)	>=64.0 (R)	>=64.0 (R)	<=2.0 (S)	15 (R)	>=16.0 (R)	>=64.0 (R)	<=1.0 (S)	>=32.0 (R)	<=20.0 (S)		14 (I)	33	6	MDR
362	2.0 (S)	>=4.0 (R)	>=16.0 (R)	>=64.0 (R)	>=64.0 (R)	>=64.0 (R)	>=64.0 (R)	>=64.0 (R)	>=64.0 (R)	>=32.0 (R)	15 (R)	>=16.0 (R)	>=64.0 (R)	8.0 (I)	>=32.0 (R)	<=20.0 (S)		19 (S)	2	7	MDR
363	>=8.0 (R)	>=4.0 (R)	>=16.0 (R)	>=64.0 (R)	>=64.0 (R)	>=64.0 (R)	>=64.0 (R)	>=64.0 (R)	>=64.0 (R)	>=32.0 (R)	16 (I)	>=16.0 (R)	>=64.0 (R)	>=16.0 (R)	>=32.0 (R)	>=320.0 (R)		15 (I)	2	9	XDR
364	>=8.0 (R)	>=4.0 (R)	>=16.0 (R)	>=64.0 (R)	>=64.0 (R)	>=64.0 (R)	>=64.0 (R)	>=64.0 (R)	>=64.0 (R)	>=32.0 (R)	19 (I)	>=16.0 (R)	>=64.0 (R)	>=16.0 (R)	>=32.0 (R)	>=320.0 (R)		15 (I)	2	9	XDR
365	4.0 (I)	>=4.0 (R)	>=16.0 (R)	>=64.0 (R)	>=64.0 (R)	>=64.0 (R)	>=64.0 (R)	>=64.0 (R)	>=64.0 (R)	>=32.0 (R)	14 (R)	>=32.0 (R)	>=64.0 (R)	>=16.0 (R)	>=16.0 (R)	>=320.0 (R)		15 (I)	2	9	XDR
366	4.0 (I)	>=4.0 (R)	>=16.0 (R)	>=64.0 (R)	>=64.0 (R)	>=64.0 (R)	>=64.0 (R)	>=64.0 (R)	>=64.0 (R)	>=32.0 (R)	11 (R)	>=32.0 (R)	>=64.0 (R)	>=16.0 (R)	>=16.0 (R)	>=320.0 (R)		13 (I)	2	9	XDR
369	>=8.0 (R)	>=4.0 (R)	>=16.0 (R)	>=64.0 (R)	>=64.0 (R)	>=64.0 (R)	>=64.0 (R)	>=64.0 (R)	>=64.0 (R)	>=32.0 (R)	10 (R)	<=1.0 (S)	32.0 (R)	>=16.0 (R)	>=32.0 (R)	>=320.0 (R)		10 (R)	25	8	XDR
372	2.0 (S)	>=4.0 (R)	>=16.0 (R)	16.0 (I)	>=64.0 (R)	>=64.0 (R)	>=64.0 (R)	>=64.0 (R)	>=64.0 (R)	>=32.0 (R)	15 (R)	<=1.0 (S)	32.0 (R)	<=1.0 (S)	>=32.0 (R)	<=20.0 (S)		12 (R)	2	7	MDR
373	>=8.0 (R)	>=4.0 (R)	>=16.0 (R)	>=64.0 (R)	>=64.0 (R)	>=64.0 (R)	>=64.0 (R)	>=64.0 (R)	>=64.0 (R)	>=32.0 (R)	13 (R)	>=32.0 (R)	>=64.0 (R)	>=16.0 (R)	4.0 (S)	>=320.0 (R)		11 (R)	2	9	XDR
376	>=8.0 (R)	>=4.0 (R)	>=16.0 (R)	>=64.0 (R)	>=64.0 (R)	>=64.0 (R)	>=64.0 (R)	>=64.0 (R)	>=64.0 (R)	>=32.0 (R)	16 (I)	>=32.0 (R)	>=64.0 (R)	>=16.0 (R)	>=16.0 (R)	>=320.0 (R)		13 (I)	2	9	XDR
377	<=0.25 (S)	<=0.25 (S)	<=1.0 (S)	4.0 (S)	16.0 (I)	4.0 (S)	>=64.0 (R)	>=64.0 (R)	>=64.0 (R)	<=2.0 (S)	16 (I)	>=16.0 (R)	>=64.0 (R)	<=1.0 (S)	>=32.0 (R)	<=20.0 (S)		6 (R)	40	6	MDR
378	>=8.0 (R)	>=4.0 (R)	>=16.0 (R)	>=64.0 (R)	>=64.0 (R)	>=64.0 (R)	>=64.0 (R)	>=64.0 (R)	>=64.0 (R)	>=32.0 (R)	17 (I)	>=16.0 (R)	>=64.0 (R)	>=16.0 (R)	>=32.0 (R)	>=320.0 (R)		12 (R)	2	9	XDR
379	>=8.0 (R)	>=4.0 (R)	>=16.0 (R)	>=64.0 (R)	>=64.0 (R)	>=64.0 (R)	>=64.0 (R)	>=64.0 (R)	>=64.0 (R)	>=32.0 (R)	15 (R)	>=32.0 (R)	>=64.0 (R)	>=16.0 (R)	>=16.0 (R)	>=320.0 (R)		15 (I)	2	9	XDR
380	>=8.0 (R)	>=4.0 (R)	>=16.0 (R)	>=64.0 (R)	>=64.0 (R)	>=64.0 (R)	>=64.0 (R)	>=64.0 (R)	>=64.0 (R)	>=32.0 (R)	17 (I)	<=1.0 (S)	32.0 (R)	>=16.0 (R)	>=32.0 (R)	>=320.0 (R)		11 (R)	2	8	XDR
381	>=8.0 (R)	>=4.0 (R)	>=16.0 (R)	>=64.0 (R)	>=64.0 (R)	>=64.0 (R)	>=64.0 (R)	>=64.0 (R)	>=64.0 (R)	>=32.0 (R)	17 (I)	>=32.0 (R)	>=64.0 (R)	>=16.0 (R)	>=16.0 (R)	>=320.0 (R)		16 (S)	2	8	MDR
383	>=8.0 (R)	>=4.0 (R)	>=16.0 (R)	>=64.0 (R)	>=64.0 (R)	>=64.0 (R)	>=64.0 (R)	>=64.0 (R)	>=64.0 (R)	>=32.0 (R)	15 (R)	>=32.0 (R)	>=64.0 (R)	>=16.0 (R)	>=16.0 (R)	>=320.0 (R)		15 (I)	2	9	XDR
384	>=8.0 (R)	>=4.0 (R)	>=16.0 (R)	>=64.0 (R)	>=64.0 (R)	>=64.0 (R)	>=64.0 (R)	>=64.0 (R)	>=64.0 (R)	>=32.0 (R)	11 (R)	<=1.0 (S)	>=64.0 (R)	>=16.0 (R)	>=32.0 (R)	>=320.0 (R)		12 (R)	2	8	XDR
385	>=8.0 (R)	>=4.0 (R)	>=16.0 (R)	>=64.0 (R)	>=64.0 (R)	>=64.0 (R)	>=64.0 (R)	>=64.0 (R)	>=64.0 (R)	>=32.0 (R)	13 (R)	>=16.0 (R)	>=64.0 (R)	>=16.0 (R)	>=32.0 (R)	<=20.0 (S)		16 (S)	2	7	MDR
387	>=8.0 (R)	>=4.0 (R)	>=16.0 (R)	>=64.0 (R)	>=64.0 (R)	>=64.0 (R)	>=64.0 (R)	>=64.0 (R)	>=64.0 (R)	>=32.0 (R)	12 (R)	>=32.0 (R)	>=64.0 (R)	>=16.0 (R)	>=16.0 (R)	>=320.0 (R)		6 (R)	2	9	XDR
388	>=8.0 (R)	>=4.0 (R)	>=16.0 (R)	>=64.0 (R)	>=64.0 (R)	>=64.0 (R)	>=64.0 (R)	>=64.0 (R)	>=64.0 (R)	>=32.0 (R)	16 (I)	>=32.0 (R)	>=64.0 (R)	>=16.0 (R)	>=16.0 (R)	>=320.0 (R)		14 (I)	2	9	XDR
389	4.0 (I)	>=4.0 (R)	>=16.0 (R)	>=64.0 (R)	>=64.0 (R)	>=64.0 (R)	>=64.0 (R)	>=64.0 (R)	>=64.0 (R)	>=32.0 (R)	31 (S)	16.0 (I)	32.0 (R)	>=16.0 (R)	<=1.0 (S)	>=320.0 (R)		21 (S)	2	8	MDR
390	2.0 (S)	>=4.0 (R)	>=16.0 (R)	>=64.0 (R)	>=64.0 (R)	>=64.0 (R)	>=64.0 (R)	>=64.0 (R)	>=64.0 (R)	>=32.0 (R)	16 (I)	>=16.0 (R)	>=64.0 (R)	>=16.0 (R)	>=32.0 (R)	>=320.0 (R)		17 (S)	2	8	MDR
391	>=8.0 (R)	>=4.0 (R)	>=16.0 (R)	>=64.0 (R)	>=64.0 (R)	>=64.0 (R)	>=64.0 (R)	>=64.0 (R)	>=64.0 (R)	>=32.0 (R)	16 (I)	>=16.0 (R)	32.0 (R)	>=16.0 (R)	>=32.0 (R)	>=320.0 (R)		20 (S)	2	8	MDR
392	2.0 (S)	>=4.0 (R)	>=16.0 (R)	>=64.0 (R)	>=64.0 (R)	>=64.0 (R)	>=64.0 (R)	>=64.0 (R)	>=64.0 (R)	>=32.0 (R)	12 (R)	>=32.0 (R)	>=64.0 (R)	>=16.0 (R)	>=16.0 (R)	>=320.0 (R)		12 (R)	2	9	XDR
393	>=8.0 (R)	>=4.0 (R)	>=16.0 (R)	>=64.0 (R)	>=64.0 (R)	>=64.0 (R)	>=64.0 (R)	>=64.0 (R)	>=64.0 (R)	>=32.0 (R)	17 (I)	<=1.0 (S)	>=64.0 (R)	>=16.0 (R)	>=32.0 (R)	>=320.0 (R)		9 (R)	2	8	XDR
394	4.0 (I)	>=4.0 (R)	>=16.0 (R)	>=64.0 (R)	>=64.0 (R)	>=64.0 (R)				>=32.0 (R)				>=16.0 (R)		>=320.0 (R)			2	6	MDR
395	<=0.25 (S)	<=0.25 (S)	<=1.0 (S)	4.0 (S)	16.0 (I)	4.0 (S)				16.0 (I)				<=1.0 (S)		<=20.0 (S)			33	2
396	4.0 (I)	>=4.0 (R)	>=16.0 (R)	>=64.0 (R)	>=64.0 (R)	>=64.0 (R)	>=64.0 (R)	>=64.0 (R)	>=64.0 (R)	>=32.0 (R)	14 (R)	>=32.0 (R)	>=64.0 (R)	>=16.0 (R)	>=16.0 (R)	>=320.0 (R)		14 (I)	2	9	XDR
397	4.0 (I)	>=4.0 (R)	>=16.0 (R)	>=64.0 (R)	>=64.0 (R)	>=64.0 (R)	>=64.0 (R)	>=64.0 (R)	>=64.0 (R)	>=32.0 (R)	15 (R)	>=32.0 (R)	>=64.0 (R)	>=16.0 (R)	>=16.0 (R)	<=20.0 (S)		12 (R)	2	8	MDR
398	4.0 (I)	>=4.0 (R)	>=16.0 (R)	>=64.0 (R)	>=64.0 (R)	>=64.0 (R)	>=64.0 (R)	>=64.0 (R)	>=64.0 (R)	>=32.0 (R)	19 (I)	>=32.0 (R)	>=64.0 (R)	>=16.0 (R)	<=1.0 (S)	>=320.0 (R)		19 (S)	2	8	MDR
399	4.0 (I)	>=4.0 (R)	>=16.0 (R)	>=64.0 (R)	>=64.0 (R)	>=64.0 (R)	16.0 (I)	>=64.0 (R)	>=64.0 (R)	>=32.0 (R)		<=1.0 (S)	16.0 (R)	>=16.0 (R)	<=2.0 (S)	<=20.0 (S)			2	6	MDR
402	>=8.0 (R)	>=4.0 (R)	>=16.0 (R)	>=64.0 (R)	>=64.0 (R)	>=64.0 (R)	>=64.0 (R)	>=64.0 (R)	>=64.0 (R)	>=32.0 (R)	15 (R)	>=32.0 (R)	>=64.0 (R)	>=16.0 (R)	>=16.0 (R)	<=20.0 (S)		12 (R)	2	8	MDR
403	>=8.0 (R)	>=4.0 (R)	>=16.0 (R)	>=64.0 (R)	>=64.0 (R)	>=64.0 (R)	>=64.0 (R)	>=64.0 (R)	>=64.0 (R)	>=32.0 (R)	16 (I)	>=32.0 (R)	>=64.0 (R)	>=16.0 (R)	>=16.0 (R)	<=20.0 (S)		14 (I)	2	8	MDR
404	4.0 (I)	>=4.0 (R)	>=16.0 (R)	>=64.0 (R)	>=64.0 (R)	>=64.0 (R)		>=64.0 (R)	>=64.0 (R)	>=32.0 (R)	14 (R)	>=32.0 (R)	>=64.0 (R)	>=16.0 (R)	>=16.0 (R)	>=320.0 (R)		13 (I)	2	9	XDR
405	4.0 (I)	>=4.0 (R)	>=16.0 (R)	>=64.0 (R)	>=64.0 (R)	>=64.0 (R)	>=64.0 (R)	>=64.0 (R)	>=64.0 (R)	>=32.0 (R)	6 (R)	>=16.0 (R)	32.0 (R)	>=16.0 (R)	>=32.0 (R)	>=320.0 (R)		16 (S)	2	8	MDR
406	>=8.0 (R)	>=4.0 (R)	>=16.0 (R)	>=64.0 (R)	>=64.0 (R)	>=64.0 (R)	>=64.0 (R)	>=64.0 (R)	>=64.0 (R)	>=32.0 (R)	13 (R)	>=32.0 (R)	>=64.0 (R)	>=16.0 (R)	>=16.0 (R)	>=320.0 (R)		13 (I)	2	9	XDR
407	4.0 (I)	>=4.0 (R)	>=16.0 (R)	>=64.0 (R)	>=64.0 (R)	>=64.0 (R)	>=64.0 (R)	>=64.0 (R)	>=64.0 (R)	>=32.0 (R)	17 (I)	>=32.0 (R)	>=64.0 (R)	>=16.0 (R)	>=16.0 (R)	<=20.0 (S)	>=512.0 (R)	15 (I)	2	9	MDR
408	>=8.0 (R)	>=4.0 (R)	>=16.0 (R)	>=64.0 (R)	>=64.0 (R)	>=64.0 (R)	32.0 (R)			>=32.0 (R)	34 (S)	16.0 (I)	16.0 (R)	>=16.0 (R)	<=1.0 (S)	>=320.0 (R)		22 (S)	2	8	MDR
409	>=8.0 (R)	>=4.0 (R)	>=16.0 (R)	>=64.0 (R)	>=64.0 (R)	>=64.0 (R)	>=64.0 (R)	>=64.0 (R)	>=64.0 (R)	>=32.0 (R)	17 (I)	>=32.0 (R)	>=64.0 (R)	>=16.0 (R)	>=16.0 (R)	>=320.0 (R)		15 (I)	2	9	XDR
411	>=8.0 (R)	>=4.0 (R)	>=16.0 (R)	>=64.0 (R)	>=64.0 (R)	>=64.0 (R)	>=64.0 (R)	>=64.0 (R)	>=64.0 (R)	>=32.0 (R)	14 (R)	>=32.0 (R)	>=64.0 (R)	>=16.0 (R)	>=16.0 (R)	>=320.0 (R)		11 (R)	2	9	XDR
412	>=8.0 (R)	>=4.0 (R)	>=16.0 (R)	>=64.0 (R)	>=64.0 (R)	>=64.0 (R)	>=64.0 (R)	>=64.0 (R)	>=64.0 (R)	>=32.0 (R)	14 (R)	>=32.0 (R)	>=64.0 (R)	>=16.0 (R)	<=1.0 (S)	>=320.0 (R)		11 (R)	2	9	XDR
413	>=8.0 (R)	>=4.0 (R)	>=16.0 (R)	>=64.0 (R)	>=64.0 (R)	>=64.0 (R)	>=64.0 (R)	>=64.0 (R)	>=64.0 (R)	>=32.0 (R)	13 (R)	>=32.0 (R)	>=64.0 (R)	>=16.0 (R)	>=16.0 (R)	<=20.0 (S)		13 (I)	2	8	MDR
414	>=8.0 (R)	>=4.0 (R)	>=16.0 (R)	>=64.0 (R)	>=64.0 (R)	>=64.0 (R)	>=64.0 (R)	>=64.0 (R)	>=64.0 (R)	>=32.0 (R)	14 (R)	>=16.0 (R)	>=64.0 (R)	>=16.0 (R)	>=32.0 (R)	>=320.0 (R)		10 (R)	2	9	XDR
415	2.0 (S)	>=4.0 (R)	<=1.0 (S)	2.0 (S)	16.0 (I)	4.0 (S)	>=64.0 (R)	>=64.0 (R)	>=64.0 (R)	<=2.0 (S)	10 (R)	>=16.0 (R)	>=64.0 (R)	<=1.0 (S)	>=32.0 (R)	<=20.0 (S)		16 (S)	221	6	MDR
416	2.0 (S)	>=4.0 (R)	>=16.0 (R)	>=64.0 (R)	>=64.0 (R)	>=64.0 (R)	>=64.0 (R)	>=64.0 (R)	>=64.0 (R)	>=32.0 (R)	16 (I)	>=16.0 (R)	>=64.0 (R)	>=16.0 (R)	>=32.0 (R)	>=320.0 (R)		12 (R)	2	9	XDR
417	2.0 (S)	>=4.0 (R)	>=16.0 (R)	>=64.0 (R)	>=64.0 (R)	>=64.0 (R)	>=64.0 (R)	>=64.0 (R)	>=64.0 (R)	>=32.0 (R)	26 (S)	>=32.0 (R)	>=64.0 (R)	>=16.0 (R)	8.0 (I)	>=320.0 (R)		15 (I)	2	9	XDR
419	>=8.0 (R)	>=4.0 (R)	>=16.0 (R)	>=64.0 (R)	>=64.0 (R)	>=64.0 (R)	>=64.0 (R)	>=64.0 (R)	>=64.0 (R)	>=32.0 (R)	19 (I)	>=32.0 (R)	>=64.0 (R)	<=1.0 (S)	>=16.0 (R)	>=320.0 (R)		11 (R)	2	9	XDR
420	>=8.0 (R)	>=4.0 (R)	>=16.0 (R)	>=64.0 (R)	>=64.0 (R)	>=64.0 (R)	>=64.0 (R)	>=64.0 (R)	>=64.0 (R)	>=32.0 (R)	13 (R)	<=1.0 (S)	>=64.0 (R)	>=16.0 (R)	>=32.0 (R)	<=20.0 (S)		10 (R)	2	7	MDR
421	>=8.0 (R)	>=4.0 (R)	>=16.0 (R)	>=64.0 (R)	>=64.0 (R)	>=64.0 (R)	>=64.0 (R)	>=64.0 (R)	>=64.0 (R)	>=32.0 (R)	11 (R)	>=32.0 (R)	>=64.0 (R)	>=16.0 (R)	<=1.0 (S)	>=320.0 (R)		12 (R)	2	9	XDR
423	<=0.25 (S)	<=0.25 (S)	<=1.0 (S)	2.0 (S)	16.0 (I)	4.0 (S)	>=64.0 (R)	>=64.0 (R)	>=64.0 (R)	16.0 (I)	18 (I)	>=32.0 (R)	32.0 (R)	<=1.0 (S)	>=16.0 (R)	<=20.0 (S)		10 (R)	216	6	MDR
424	>=8.0 (R)	>=4.0 (R)	>=16.0 (R)	>=64.0 (R)	>=64.0 (R)	>=64.0 (R)		>=64.0 (R)	>=64.0 (R)	>=32.0 (R)	13 (R)	>=32.0 (R)	32.0 (R)	<=1.0 (S)	>=16.0 (R)	<=20.0 (S)		7 (R)	2	8	MDR
425	>=8.0 (R)	>=4.0 (R)	>=16.0 (R)	>=64.0 (R)	>=64.0 (R)	>=64.0 (R)	>=64.0 (R)	>=64.0 (R)	>=64.0 (R)	>=32.0 (R)	24 (S)	<=1.0 (S)	32.0 (R)	>=16.0 (R)	<=2.0 (S)	>=320.0 (R)		18 (S)	2	7	MDR
426	>=8.0 (R)	>=4.0 (R)	>=16.0 (R)	>=64.0 (R)	>=64.0 (R)	>=64.0 (R)	>=64.0 (R)	>=64.0 (R)	>=64.0 (R)	>=32.0 (R)	7 (R)	<=1.0 (S)	32.0 (R)	>=16.0 (R)	>=32.0 (R)	>=320.0 (R)		9 (R)	2	8	XDR
428	2.0 (S)	>=4.0 (R)	>=16.0 (R)	>=64.0 (R)	>=64.0 (R)	>=64.0 (R)	>=64.0 (R)	>=64.0 (R)	>=64.0 (R)	>=32.0 (R)	29 (S)	<=1.0 (S)	32.0 (R)	>=16.0 (R)	<=2.0 (S)	>=320.0 (R)		19 (S)	2	7	MDR
429	>=8.0 (R)	>=4.0 (R)	>=16.0 (R)	>=64.0 (R)	>=64.0 (R)	>=64.0 (R)	>=64.0 (R)	>=64.0 (R)	>=64.0 (R)	>=32.0 (R)	11 (R)	<=1.0 (S)	>=64.0 (R)	>=16.0 (R)	>=32.0 (R)	>=320.0 (R)		10 (R)	2	8	XDR
430	>=8.0 (R)	>=4.0 (R)	>=16.0 (R)	>=64.0 (R)	>=64.0 (R)	>=64.0 (R)		>=64.0 (R)	>=64.0 (R)	>=32.0 (R)	16 (I)	>=32.0 (R)	>=64.0 (R)	>=16.0 (R)	>=16.0 (R)	>=320.0 (R)		15 (I)	2	9	XDR
431			<=1.0 (S)	2.0 (S)	16.0 (I)	4.0 (S)	>=64.0 (R)	>=64.0 (R)	>=64.0 (R)	<=2.0 (S)	10 (R)	<=1.0 (S)	>=64.0 (R)	<=1.0 (S)	>=32.0 (R)	<=20.0 (S)		8 (R)	33	5	MDR
432	>=8.0 (R)	>=4.0 (R)	>=16.0 (R)	>=64.0 (R)	>=64.0 (R)	>=64.0 (R)	>=64.0 (R)	>=64.0 (R)	>=64.0 (R)	>=32.0 (R)	11 (R)	<=1.0 (S)	>=64.0 (R)	>=16.0 (R)	>=32.0 (R)	>=320.0 (R)		13 (I)	2	8	XDR
433	>=8.0 (R)	>=4.0 (R)	>=16.0 (R)	>=64.0 (R)	>=64.0 (R)	>=64.0 (R)	>=64.0 (R)	>=64.0 (R)	>=64.0 (R)	>=32.0 (R)	17 (I)	<=1.0 (S)	32.0 (R)	>=16.0 (R)	>=32.0 (R)	<=20.0 (S)		9 (R)	2	7	MDR
434	>=8.0 (R)	>=4.0 (R)	>=16.0 (R)	>=64.0 (R)	>=64.0 (R)	>=64.0 (R)	>=64.0 (R)	>=64.0 (R)	>=64.0 (R)	>=32.0 (R)	12 (R)	>=16.0 (R)	>=64.0 (R)	>=16.0 (R)	>=32.0 (R)	>=320.0 (R)		15 (I)	2	9	XDR
435	>=8.0 (R)	>=4.0 (R)	>=16.0 (R)	>=64.0 (R)	>=64.0 (R)	>=64.0 (R)	>=64.0 (R)	>=64.0 (R)	>=64.0 (R)	>=32.0 (R)	14 (R)	>=32.0 (R)	>=64.0 (R)	>=16.0 (R)	>=16.0 (R)	160.0 (R)		11 (R)	2	9	XDR
436	>=8.0 (R)	>=4.0 (R)	>=16.0 (R)	>=64.0 (R)	>=64.0 (R)	>=64.0 (R)	>=64.0 (R)	>=64.0 (R)	>=64.0 (R)	>=32.0 (R)	26 (S)	>=32.0 (R)	32.0 (R)	>=16.0 (R)	<=1.0 (S)	>=320.0 (R)		20 (S)	2	8	MDR
437	>=8.0 (R)	>=4.0 (R)	>=16.0 (R)	>=64.0 (R)	>=64.0 (R)	>=64.0 (R)	>=64.0 (R)	>=64.0 (R)	>=64.0 (R)	>=32.0 (R)	14 (R)	<=1.0 (S)	>=64.0 (R)	>=16.0 (R)	>=32.0 (R)	<=20.0 (S)		11 (R)	2	7	MDR
438	>=8.0 (R)	>=4.0 (R)	>=16.0 (R)	>=64.0 (R)	>=64.0 (R)	>=64.0 (R)	>=64.0 (R)	>=64.0 (R)	>=64.0 (R)	>=32.0 (R)	12 (R)	<=1.0 (S)	32.0 (R)	>=16.0 (R)	>=32.0 (R)	>=320.0 (R)		6 (R)	2	8	XDR
439	>=8.0 (R)	>=4.0 (R)	>=16.0 (R)	>=64.0 (R)	>=64.0 (R)	>=64.0 (R)	>=64.0 (R)	>=64.0 (R)	>=64.0 (R)	>=32.0 (R)	12 (R)	>=16.0 (R)	>=64.0 (R)	>=16.0 (R)	>=32.0 (R)	<=20.0 (S)		10 (R)	2	8	MDR
440	>=8.0 (R)	>=4.0 (R)	>=16.0 (R)	32.0 (R)	32.0 (I)	16.0 (I)	>=64.0 (R)	>=64.0 (R)	>=64.0 (R)	8.0 (S)	11 (R)	>=32.0 (R)	>=64.0 (R)	>=16.0 (R)	>=16.0 (R)	>=320.0 (R)		9 (R)	25	9	XDR
441	<=0.25 (S)	<=0.25 (S)	<=1.0 (S)	2.0 (S)	16.0 (I)	4.0 (S)	>=64.0 (R)	>=64.0 (R)	>=64.0 (R)	16.0 (I)	9 (R)	>=32.0 (R)	>=64.0 (R)	<=1.0 (S)	>=16.0 (R)	<=20.0 (S)		7 (R)	1159	6	MDR
443	>=8.0 (R)	>=4.0 (R)	>=16.0 (R)	>=64.0 (R)	>=64.0 (R)	>=64.0 (R)	>=64.0 (R)	>=64.0 (R)	>=64.0 (R)	>=32.0 (R)	13 (R)	>=32.0 (R)	>=64.0 (R)	>=16.0 (R)	>=16.0 (R)	<=20.0 (S)		11 (R)	2	8	MDR
444	>=8.0 (R)	>=4.0 (R)	>=16.0 (R)	>=64.0 (R)	>=64.0 (R)	>=64.0 (R)		>=64.0 (R)		>=32.0 (R)	22 (S)	>=16.0 (R)		<=1.0 (S)	8.0 (I)	<=20.0 (S)		13 (I)	2	7	MDR
446	>=8.0 (R)	>=4.0 (R)	>=16.0 (R)	>=64.0 (R)	>=64.0 (R)	>=64.0 (R)		>=64.0 (R)		>=32.0 (R)	26 (S)			>=16.0 (R)	>=16.0 (R)	>=320.0 (R)		8 (R)	2	7	XDR
447	4.0 (I)	>=4.0 (R)	>=16.0 (R)	32.0 (R)	>=64.0 (R)	>=64.0 (R)		>=64.0 (R)		>=32.0 (R)	21 (S)	>=16.0 (R)		>=16.0 (R)	16.0 (R)	>=320.0 (R)		14 (I)	2	8	XDR
448	<=0.25 (S)	0.5 (S)	<=1.0 (S)	2.0 (S)	16.0 (I)	4.0 (S)		>=64.0 (R)		16.0 (I)	18 (I)			<=1.0 (S)	>=16.0 (R)	<=20.0 (S)		10 (R)	Unknown	4	MDR
450	4.0 (I)	>=4.0 (R)	>=16.0 (R)	>=64.0 (R)	>=64.0 (R)	>=64.0 (R)		>=64.0 (R)		>=32.0 (R)	12 (R)	<=1.0 (S)		>=16.0 (R)	>=32.0 (R)	>=320.0 (R)		10 (R)	2	7	XDR
451	<=0.25 (S)	<=0.25 (S)	<=1.0 (S)	4.0 (S)	16.0 (I)	8.0 (S)		>=64.0 (R)		>=32.0 (R)	17 (I)	>=16.0 (R)		<=1.0 (S)	>=32.0 (R)	<=20.0 (S)		13 (I)	23	5	MDR
452	>=8.0 (R)	>=4.0 (R)	>=16.0 (R)	>=64.0 (R)	>=64.0 (R)	>=64.0 (R)		>=64.0 (R)		>=32.0 (R)	12 (R)			>=16.0 (R)	>=16.0 (R)	80.0 (R)		9 (R)	2	7	XDR
453	4.0 (I)	>=4.0 (R)	>=16.0 (R)	>=64.0 (R)	>=64.0 (R)	>=64.0 (R)		>=64.0 (R)		>=32.0 (R)	20 (I)			>=16.0 (R)	>=16.0 (R)	>=320.0 (R)		12 (R)	2	7	XDR
454	>=8.0 (R)	>=4.0 (R)	>=16.0 (R)	>=64.0 (R)	>=64.0 (R)	>=64.0 (R)		>=64.0 (R)		>=32.0 (R)	14 (R)	>=16.0 (R)		>=16.0 (R)	>=32.0 (R)	80.0 (R)		10 (R)	2	8	XDR
455	4.0 (I)	>=4.0 (R)	>=16.0 (R)	>=64.0 (R)	>=64.0 (R)	>=64.0 (R)		>=64.0 (R)		>=32.0 (R)	12 (R)	<=1.0 (S)		>=16.0 (R)	>=32.0 (R)	>=320.0 (R)		7 (R)	2	7	XDR
456	4.0 (I)	>=4.0 (R)	>=16.0 (R)	>=64.0 (R)	>=64.0 (R)	>=64.0 (R)		>=64.0 (R)		>=32.0 (R)	9 (R)	<=1.0 (S)		>=16.0 (R)	>=32.0 (R)	<=20.0 (S)		8 (R)	2	6	MDR
457	4.0 (I)	>=4.0 (R)	>=16.0 (R)	>=64.0 (R)	>=64.0 (R)	>=64.0 (R)		>=64.0 (R)		>=32.0 (R)	8 (R)	<=1.0 (S)		>=16.0 (R)	>=32.0 (R)	>=320.0 (R)		7 (R)	2	7	XDR
458	>=8.0 (R)	>=4.0 (R)	>=16.0 (R)	32.0 (R)	>=64.0 (R)	>=64.0 (R)		>=64.0 (R)		>=32.0 (R)	31 (S)	<=1.0 (S)		>=16.0 (R)	<=2.0 (S)	80.0 (R)		20 (S)	2	6	MDR
460	4.0 (I)	>=4.0 (R)	>=16.0 (R)	>=64.0 (R)	>=64.0 (R)	>=64.0 (R)		>=64.0 (R)		>=32.0 (R)	7 (R)	<=1.0 (S)		>=16.0 (R)	>=32.0 (R)	<=20.0 (S)		9 (R)	2	6	MDR
461	>=8.0 (R)	>=4.0 (R)	>=16.0 (R)	>=64.0 (R)	>=64.0 (R)	>=64.0 (R)		>=64.0 (R)		>=32.0 (R)	11 (R)	<=1.0 (S)		>=16.0 (R)	>=32.0 (R)	>=320.0 (R)		7 (R)	2	7	XDR
462	4.0 (I)	>=4.0 (R)	>=16.0 (R)	>=64.0 (R)	>=64.0 (R)	>=64.0 (R)		>=64.0 (R)		>=32.0 (R)	13 (R)			>=16.0 (R)	>=16.0 (R)	<=20.0 (S)		6 (R)	2	6	MDR
463	>=8.0 (R)	>=4.0 (R)	>=16.0 (R)	>=64.0 (R)	>=64.0 (R)	>=64.0 (R)		>=64.0 (R)		>=32.0 (R)	7 (R)			>=16.0 (R)	>=16.0 (R)	<=20.0 (S)		6 (R)	2	6	MDR
464	>=8.0 (R)	>=4.0 (R)	>=16.0 (R)	>=64.0 (R)	>=64.0 (R)	>=64.0 (R)		>=64.0 (R)		>=32.0 (R)	8 (R)			>=16.0 (R)	>=16.0 (R)	<=20.0 (S)		6 (R)	2	6	MDR
465	>=8.0 (R)	>=4.0 (R)	>=16.0 (R)	4.0 (S)	>=64.0 (R)	8.0 (S)		>=64.0 (R)		>=32.0 (R)	12 (R)	>=16.0 (R)		<=1.0 (S)	>=32.0 (R)	>=320.0 (R)		10 (R)	2	8	XDR
466	>=8.0 (R)	>=4.0 (R)	>=16.0 (R)	>=64.0 (R)	>=64.0 (R)	>=64.0 (R)		>=64.0 (R)		>=32.0 (R)	14 (R)			>=16.0 (R)	>=16.0 (R)	<=20.0 (S)		12 (R)	2	6	MDR
468	>=8.0 (R)	>=4.0 (R)	>=16.0 (R)	32.0 (R)	32.0 (I)	16.0 (I)		>=64.0 (R)			16 (I)	>=16.0 (R)		>=16.0 (R)	>=32.0 (R)	>=320.0 (R)		12 (R)	25	8	XDR
469	4.0 (I)	>=4.0 (R)	>=16.0 (R)	>=64.0 (R)	>=64.0 (R)	>=64.0 (R)		>=64.0 (R)			14 (R)			>=16.0 (R)	>=16.0 (R)	>=320.0 (R)		13 (I)	2	7	XDR
470	>=8.0 (R)	>=4.0 (R)	>=16.0 (R)	>=64.0 (R)	>=64.0 (R)	>=64.0 (R)		>=64.0 (R)		8.0 (S)	12 (R)			>=16.0 (R)	>=16.0 (R)	>=320.0 (R)		6 (R)	2	7	XDR
471	>=8.0 (R)	>=4.0 (R)	>=16.0 (R)	>=64.0 (R)	32.0 (I)	16.0 (I)		>=64.0 (R)			10 (R)	<=1.0 (S)		>=16.0 (R)	>=32.0 (R)	>=320.0 (R)		8 (R)	25	7	XDR
472	>=8.0 (R)	>=4.0 (R)	>=16.0 (R)	>=64.0 (R)	>=64.0 (R)	>=64.0 (R)		>=64.0 (R)		>=32.0 (R)	16 (I)			>=16.0 (R)	>=16.0 (R)	>=320.0 (R)		14 (I)	2	7	XDR
473	>=8.0 (R)	>=4.0 (R)	>=16.0 (R)	>=64.0 (R)	>=64.0 (R)	>=64.0 (R)		>=64.0 (R)		>=32.0 (R)	24 (S)	>=16.0 (R)		>=16.0 (R)	16.0 (R)	>=320.0 (R)		17 (S)	2	7	MDR
474	>=8.0 (R)	>=4.0 (R)	>=16.0 (R)	>=64.0 (R)	>=64.0 (R)	>=64.0 (R)		>=64.0 (R)			6 (R)			>=16.0 (R)	>=16.0 (R)	80.0 (R)		8 (R)	2	7	XDR
477	4.0 (I)	>=4.0 (R)	>=16.0 (R)	>=64.0 (R)	>=64.0 (R)	>=64.0 (R)		>=64.0 (R)			20 (I)	>=16.0 (R)		>=16.0 (R)	16.0 (R)	<=20.0 (S)		12 (R)	2	7	MDR
478	>=8.0 (R)	>=4.0 (R)	>=16.0 (R)	>=64.0 (R)	>=64.0 (R)	>=64.0 (R)		>=64.0 (R)		>=32.0 (R)	16 (I)			>=16.0 (R)	>=16.0 (R)	>=320.0 (R)		11 (R)	2	7	XDR
480	>=8.0 (R)	>=4.0 (R)	>=16.0 (R)	>=64.0 (R)	>=64.0 (R)	>=64.0 (R)		>=64.0 (R)		>=32.0 (R)		<=1.0 (S)		>=16.0 (R)	<=2.0 (S)	>=320.0 (R)			2	6	MDR
481	>=8.0 (R)	>=4.0 (R)	>=16.0 (R)	>=64.0 (R)	>=64.0 (R)	>=64.0 (R)		>=64.0 (R)			14 (R)			>=16.0 (R)	>=16.0 (R)	<=20.0 (S)		14 (I)	2	6	MDR
482	>=8.0 (R)	>=4.0 (R)	>=16.0 (R)	>=64.0 (R)	>=64.0 (R)	>=64.0 (R)		>=64.0 (R)			12 (R)			8.0 (I)	>=16.0 (R)	>=320.0 (R)		10 (R)	2	7	XDR
483	>=8.0 (R)	>=4.0 (R)	>=16.0 (R)	>=64.0 (R)	>=64.0 (R)	>=64.0 (R)		>=64.0 (R)			6 (R)			>=16.0 (R)	>=16.0 (R)	>=320.0 (R)		8 (R)	2	7	XDR
484	>=8.0 (R)	>=4.0 (R)	>=16.0 (R)	>=64.0 (R)	>=64.0 (R)	>=64.0 (R)		>=64.0 (R)			16 (I)			>=16.0 (R)	>=16.0 (R)	80.0 (R)		14 (I)	2	7	XDR
485	<=0.25 (S)	<=0.25 (S)	<=1.0 (S)	2.0 (S)	16.0 (I)	4.0 (S)		>=64.0 (R)			14 (R)			<=1.0 (S)	>=16.0 (R)	<=20.0 (S)		14 (I)	40	4	MDR
487	>=8.0 (R)	>=4.0 (R)	>=16.0 (R)	>=64.0 (R)	>=64.0 (R)	>=64.0 (R)		>=64.0 (R)			34 (S)	<=1.0 (S)		8.0 (I)	<=2.0 (S)	>=320.0 (R)		21 (S)	2	5	MDR
488	>=8.0 (R)	>=4.0 (R)	>=16.0 (R)	>=64.0 (R)	>=64.0 (R)	>=64.0 (R)		>=64.0 (R)			22 (S)			8.0 (I)	>=16.0 (R)	>=320.0 (R)		10 (R)	2	6	MDR
489	>=8.0 (R)	>=4.0 (R)	>=16.0 (R)	>=64.0 (R)	>=64.0 (R)	>=64.0 (R)		>=64.0 (R)		>=32.0 (R)	27 (S)			>=16.0 (R)	>=16.0 (R)	>=320.0 (R)		17 (S)	2	6	MDR
491	>=8.0 (R)	>=4.0 (R)	>=16.0 (R)	>=64.0 (R)	>=64.0 (R)	>=64.0 (R)				>=32.0 (R)				>=16.0 (R)		<=20.0 (S)			2	5	MDR
492	>=8.0 (R)	>=4.0 (R)	>=16.0 (R)	>=64.0 (R)	>=64.0 (R)	>=64.0 (R)		>=64.0 (R)			17 (I)	>=16.0 (R)		>=16.0 (R)	>=32.0 (R)	<=20.0 (S)		12 (R)	2	7	MDR
493	>=8.0 (R)	>=4.0 (R)	>=16.0 (R)	>=64.0 (R)	>=64.0 (R)	>=64.0 (R)		>=64.0 (R)		>=32.0 (R)	16 (I)			>=16.0 (R)	>=16.0 (R)	<=20.0 (S)		8 (R)	2	6	MDR
494	>=8.0 (R)	>=4.0 (R)	>=16.0 (R)	>=64.0 (R)	>=64.0 (R)	>=64.0 (R)		>=64.0 (R)			20 (I)	>=16.0 (R)		>=16.0 (R)	>=32.0 (R)	>=320.0 (R)		13 (I)	2	8	XDR
495	>=8.0 (R)	>=4.0 (R)	>=16.0 (R)	>=64.0 (R)	>=64.0 (R)	>=64.0 (R)		>=64.0 (R)		>=32.0 (R)	15 (R)	>=16.0 (R)		>=16.0 (R)	>=32.0 (R)	<=20.0 (S)		12 (R)	2	7	MDR
496	>=8.0 (R)	>=4.0 (R)	>=16.0 (R)	>=64.0 (R)	>=64.0 (R)	>=64.0 (R)		>=64.0 (R)		>=32.0 (R)	17 (I)			>=16.0 (R)	>=16.0 (R)	>=320.0 (R)		6 (R)	2	7	XDR
497	>=8.0 (R)	>=4.0 (R)	>=16.0 (R)	>=64.0 (R)	>=64.0 (R)	>=64.0 (R)		>=64.0 (R)			14 (R)			>=16.0 (R)	>=16.0 (R)	160.0 (R)		11 (R)	2	7	XDR
499	>=8.0 (R)	>=4.0 (R)	>=16.0 (R)	>=64.0 (R)	>=64.0 (R)	>=64.0 (R)		>=64.0 (R)		>=32.0 (R)	14 (R)	>=16.0 (R)		>=16.0 (R)	>=32.0 (R)	>=320.0 (R)		11 (R)	2	8	XDR
501	>=8.0 (R)	>=4.0 (R)	>=16.0 (R)	>=64.0 (R)	>=64.0 (R)	32.0 (R)		>=64.0 (R)		>=32.0 (R)	15 (R)	>=16.0 (R)		>=16.0 (R)	>=32.0 (R)	<=20.0 (S)		11 (R)	2	7	MDR
502	>=8.0 (R)	>=4.0 (R)	>=16.0 (R)	32.0 (R)	32.0 (I)	16.0 (I)		>=64.0 (R)			13 (R)	>=16.0 (R)		>=16.0 (R)	>=32.0 (R)	>=320.0 (R)		13 (I)	25	8	XDR
503	>=8.0 (R)	>=4.0 (R)	>=16.0 (R)	>=64.0 (R)	>=64.0 (R)	>=64.0 (R)		>=64.0 (R)		>=32.0 (R)	6 (R)	<=1.0 (S)		>=16.0 (R)	>=32.0 (R)	<=20.0 (S)		6 (R)	2	6	MDR
504	<=0.25 (S)	<=0.25 (S)	<=1.0 (S)	2.0 (S)	16.0 (I)	4.0 (S)		>=64.0 (R)			15 (R)			<=1.0 (S)	>=16.0 (R)	<=20.0 (S)		13 (I)	131	4	MDR
506	>=8.0 (R)	>=4.0 (R)	>=16.0 (R)	>=64.0 (R)	>=64.0 (R)	>=64.0 (R)		>=64.0 (R)		>=32.0 (R)	18 (I)			>=16.0 (R)	4.0 (S)	<=20.0 (S)		8 (R)	2	6	MDR
507	>=8.0 (R)	>=4.0 (R)	>=16.0 (R)	>=64.0 (R)	>=64.0 (R)	>=64.0 (R)		>=64.0 (R)		>=32.0 (R)	18 (I)			>=16.0 (R)	<=1.0 (S)	>=320.0 (R)		25 (S)	2	6	MDR
508	>=8.0 (R)	>=4.0 (R)	>=16.0 (R)	>=64.0 (R)	>=64.0 (R)	>=64.0 (R)		>=64.0 (R)		>=32.0 (R)	15 (R)			>=16.0 (R)	>=16.0 (R)	<=20.0 (S)		6 (R)	2	6	MDR
509	>=8.0 (R)	>=4.0 (R)	>=16.0 (R)	>=64.0 (R)	>=64.0 (R)	>=64.0 (R)		>=64.0 (R)		>=32.0 (R)	16 (I)	>=16.0 (R)		>=16.0 (R)	>=32.0 (R)	<=20.0 (S)		15 (I)	2	7	MDR
510	>=8.0 (R)	>=4.0 (R)	>=16.0 (R)	>=64.0 (R)	>=64.0 (R)	>=64.0 (R)		>=64.0 (R)		>=32.0 (R)	6 (R)			>=16.0 (R)	>=16.0 (R)	<=20.0 (S)		11 (R)	2	6	MDR
512	>=8.0 (R)	>=4.0 (R)	>=16.0 (R)	>=64.0 (R)	>=64.0 (R)	>=64.0 (R)		>=64.0 (R)		>=32.0 (R)	15 (R)			>=16.0 (R)	>=16.0 (R)	>=320.0 (R)		13 (I)	2	7	XDR
513	>=8.0 (R)	>=4.0 (R)	>=16.0 (R)	32.0 (R)	32.0 (I)	16.0 (I)		>=64.0 (R)		16.0 (I)	20 (I)			>=16.0 (R)	>=16.0 (R)	>=320.0 (R)		6 (R)	25	7	XDR
514	4.0 (I)	>=4.0 (R)	>=16.0 (R)	>=64.0 (R)	>=64.0 (R)	>=64.0 (R)		>=64.0 (R)			12 (R)	<=1.0 (S)		>=16.0 (R)	>=32.0 (R)	>=320.0 (R)		8 (R)	2	7	XDR
515	>=8.0 (R)	>=4.0 (R)	>=16.0 (R)	>=64.0 (R)	>=64.0 (R)	>=64.0 (R)		>=64.0 (R)		>=32.0 (R)	6 (R)			>=16.0 (R)	<=1.0 (S)	>=320.0 (R)		8 (R)	2	7	XDR
516	4.0 (I)	>=4.0 (R)	>=16.0 (R)	>=64.0 (R)	>=64.0 (R)	>=64.0 (R)		>=64.0 (R)			6 (R)	>=16.0 (R)		>=16.0 (R)	>=32.0 (R)	>=320.0 (R)		6 (R)	2	8	XDR
517	>=8.0 (R)	>=4.0 (R)	>=16.0 (R)	>=64.0 (R)	>=64.0 (R)	>=64.0 (R)		>=64.0 (R)			6 (R)	>=16.0 (R)		>=16.0 (R)	>=32.0 (R)	<=20.0 (S)		6 (R)	2	7	MDR
518	>=8.0 (R)	>=4.0 (R)	>=16.0 (R)	>=64.0 (R)	>=64.0 (R)	>=64.0 (R)		>=64.0 (R)		>=32.0 (R)	14 (R)	>=16.0 (R)		>=16.0 (R)	>=32.0 (R)	<=20.0 (S)		14 (I)	2	7	MDR
519	>=8.0 (R)	>=4.0 (R)	>=16.0 (R)	>=64.0 (R)	>=64.0 (R)	>=64.0 (R)		>=64.0 (R)		>=32.0 (R)	6 (R)			>=16.0 (R)	>=16.0 (R)	<=20.0 (S)		6 (R)	2	6	MDR
520	>=8.0 (R)	>=4.0 (R)	>=16.0 (R)	>=64.0 (R)	>=64.0 (R)	>=64.0 (R)		>=64.0 (R)			18 (I)	>=16.0 (R)		>=16.0 (R)	>=32.0 (R)	<=20.0 (S)		6 (R)	2	7	MDR
521	>=8.0 (R)	>=4.0 (R)	>=16.0 (R)	>=64.0 (R)	>=64.0 (R)	>=64.0 (R)		>=64.0 (R)		>=32.0 (R)	13 (R)			>=16.0 (R)	<=1.0 (S)	<=20.0 (S)		11 (R)	2	6	MDR
522	4.0 (I)	>=4.0 (R)	>=16.0 (R)	>=64.0 (R)	>=64.0 (R)	>=64.0 (R)		>=64.0 (R)			15 (R)			>=16.0 (R)	>=16.0 (R)	<=20.0 (S)		14 (I)	2	6	MDR
523	4.0 (I)	>=4.0 (R)	>=16.0 (R)	>=64.0 (R)	>=64.0 (R)	>=64.0 (R)		>=64.0 (R)			16 (I)			>=16.0 (R)	>=16.0 (R)	<=20.0 (S)		11 (R)	2	6	MDR
525	>=8.0 (R)	>=4.0 (R)	>=16.0 (R)	>=64.0 (R)	>=64.0 (R)	>=64.0 (R)		>=64.0 (R)		>=32.0 (R)	28 (S)	<=1.0 (S)		>=16.0 (R)	<=2.0 (S)	<=20.0 (S)		20 (S)	2	5	MDR
526	>=8.0 (R)	>=4.0 (R)	>=16.0 (R)	>=64.0 (R)	>=64.0 (R)	>=64.0 (R)		>=64.0 (R)		>=32.0 (R)	15 (R)			>=16.0 (R)	>=16.0 (R)	>=320.0 (R)		16 (S)	2	6	MDR
529	>=8.0 (R)	>=4.0 (R)	>=16.0 (R)	>=64.0 (R)	>=64.0 (R)	>=64.0 (R)		>=64.0 (R)		>=32.0 (R)	14 (R)	<=1.0 (S)		>=16.0 (R)	>=32.0 (R)	>=320.0 (R)		10 (R)	2	7	XDR
530	4.0 (I)	>=4.0 (R)	>=16.0 (R)	>=64.0 (R)	>=64.0 (R)	>=64.0 (R)		>=64.0 (R)			14 (R)	<=1.0 (S)		>=16.0 (R)	>=32.0 (R)	<=20.0 (S)		10 (R)	2	6	MDR
533	4.0 (I)	>=4.0 (R)	>=16.0 (R)	>=64.0 (R)	>=64.0 (R)	>=64.0 (R)		>=64.0 (R)		>=32.0 (R)	11 (R)	>=16.0 (R)		>=16.0 (R)	>=32.0 (R)	>=320.0 (R)		6 (R)	2	8	XDR
534	>=8.0 (R)	>=4.0 (R)	>=16.0 (R)	>=64.0 (R)	>=64.0 (R)	>=64.0 (R)		>=64.0 (R)		>=32.0 (R)	12 (R)	<=1.0 (S)		>=16.0 (R)	>=32.0 (R)	80.0 (R)		10 (R)	2	7	XDR
535	>=8.0 (R)	>=4.0 (R)	>=16.0 (R)	>=64.0 (R)	>=64.0 (R)	>=64.0 (R)		>=64.0 (R)		16.0 (I)	14 (R)	>=16.0 (R)		>=16.0 (R)	>=32.0 (R)	<=20.0 (S)		10 (R)	2	7	MDR
536	>=8.0 (R)	>=4.0 (R)	>=16.0 (R)	>=64.0 (R)	>=64.0 (R)	>=64.0 (R)		>=64.0 (R)			28 (S)	<=1.0 (S)		8.0 (I)	<=2.0 (S)	>=320.0 (R)		18 (S)	2	5	MDR
537	>=8.0 (R)	>=4.0 (R)	>=16.0 (R)	>=64.0 (R)	>=64.0 (R)	>=64.0 (R)		>=64.0 (R)		>=32.0 (R)	14 (R)			>=16.0 (R)	>=16.0 (R)	>=320.0 (R)		11 (R)	2	7	XDR
538	>=8.0 (R)	>=4.0 (R)	>=16.0 (R)	>=64.0 (R)	>=64.0 (R)	>=64.0 (R)		>=64.0 (R)			14 (R)			>=16.0 (R)	>=16.0 (R)	<=20.0 (S)		11 (R)	2	6	MDR
539	>=8.0 (R)	>=4.0 (R)	>=16.0 (R)	>=64.0 (R)	>=64.0 (R)	>=64.0 (R)		>=64.0 (R)			17 (I)			>=16.0 (R)	>=16.0 (R)	<=20.0 (S)		12 (R)	2	6	MDR
540	4.0 (I)	>=4.0 (R)	>=16.0 (R)	>=64.0 (R)	>=64.0 (R)	>=64.0 (R)		>=64.0 (R)			14 (R)			>=16.0 (R)	>=16.0 (R)	<=20.0 (S)		8 (R)	2	6	MDR
541	>=8.0 (R)	>=4.0 (R)	>=16.0 (R)	>=64.0 (R)	>=64.0 (R)	>=64.0 (R)		>=64.0 (R)		>=32.0 (R)	16 (I)			>=16.0 (R)	>=16.0 (R)	<=20.0 (S)		10 (R)	2	6	MDR
543	>=8.0 (R)	>=4.0 (R)	>=16.0 (R)	>=64.0 (R)	>=64.0 (R)	>=64.0 (R)		>=64.0 (R)			15 (R)			>=16.0 (R)	>=16.0 (R)	<=20.0 (S)		11 (R)	2	6	MDR
544	>=8.0 (R)	>=4.0 (R)	>=16.0 (R)	>=64.0 (R)	>=64.0 (R)	>=64.0 (R)		>=64.0 (R)		>=32.0 (R)	17 (I)	>=16.0 (R)		>=16.0 (R)	>=32.0 (R)	>=320.0 (R)		8 (R)	2	8	XDR
545	>=8.0 (R)	>=4.0 (R)	>=16.0 (R)	>=64.0 (R)	>=64.0 (R)	>=64.0 (R)		>=64.0 (R)		>=32.0 (R)	15 (R)	>=16.0 (R)		>=16.0 (R)	>=32.0 (R)	>=320.0 (R)		11 (R)	2	8	XDR
546	>=8.0 (R)	>=4.0 (R)	>=16.0 (R)	>=64.0 (R)	>=64.0 (R)	>=64.0 (R)		>=64.0 (R)		>=32.0 (R)	15 (R)	>=16.0 (R)		>=16.0 (R)	>=32.0 (R)	<=20.0 (S)		11 (R)	2	7	MDR
547	>=8.0 (R)	>=4.0 (R)	>=16.0 (R)	>=64.0 (R)	>=64.0 (R)	>=64.0 (R)		>=64.0 (R)			18 (I)			>=16.0 (R)	>=16.0 (R)	<=20.0 (S)		12 (R)	2	6	MDR
549	>=8.0 (R)	>=4.0 (R)	>=16.0 (R)	>=64.0 (R)	>=64.0 (R)	>=64.0 (R)		>=64.0 (R)		>=32.0 (R)	15 (R)			>=16.0 (R)	>=16.0 (R)	>=320.0 (R)		7 (R)	2	7	XDR
550	>=8.0 (R)	>=4.0 (R)	>=16.0 (R)	>=64.0 (R)	>=64.0 (R)	>=64.0 (R)		>=64.0 (R)			15 (R)	>=16.0 (R)		>=16.0 (R)	>=32.0 (R)	<=20.0 (S)		13 (I)	2	7	MDR
551	>=8.0 (R)	>=4.0 (R)	>=16.0 (R)	>=64.0 (R)	>=64.0 (R)	>=64.0 (R)		>=64.0 (R)			12 (R)			>=16.0 (R)	>=16.0 (R)	<=20.0 (S)		8 (R)	2	6	MDR
552	>=8.0 (R)	>=4.0 (R)	>=16.0 (R)	>=64.0 (R)	>=64.0 (R)	>=64.0 (R)		>=64.0 (R)			14 (R)	>=16.0 (R)		8.0 (I)	>=32.0 (R)	>=320.0 (R)		10 (R)	2	8	XDR
553	>=8.0 (R)	>=4.0 (R)	>=16.0 (R)	>=64.0 (R)	>=64.0 (R)	>=64.0 (R)		>=64.0 (R)			18 (I)			4.0 (S)	>=16.0 (R)	<=20.0 (S)		12 (R)	2	6	MDR
554	>=8.0 (R)	>=4.0 (R)	>=16.0 (R)	>=64.0 (R)	>=64.0 (R)	>=64.0 (R)		>=64.0 (R)			6 (R)			4.0 (S)	>=16.0 (R)	<=20.0 (S)		8 (R)	2	6	MDR
555	>=8.0 (R)	>=4.0 (R)	>=16.0 (R)	>=64.0 (R)	>=64.0 (R)	>=64.0 (R)		>=64.0 (R)			12 (R)	>=16.0 (R)		>=16.0 (R)	>=32.0 (R)	<=20.0 (S)		8 (R)	2	7	MDR
556	>=8.0 (R)	>=4.0 (R)	>=16.0 (R)	>=64.0 (R)	>=64.0 (R)	>=64.0 (R)								8.0 (I)		>=320.0 (R)			2	5	MDR
558	>=8.0 (R)	>=4.0 (R)	>=16.0 (R)	>=64.0 (R)	>=64.0 (R)	>=64.0 (R)								>=16.0 (R)		<=20.0 (S)			2	4	MDR
559	<=0.25 (S)	<=0.25 (S)	<=1.0 (S)	2.0 (S)	16.0 (I)	4.0 (S)		>=64.0 (R)			18 (I)			<=1.0 (S)	>=16.0 (R)	<=20.0 (S)		15 (I)	216	4	MDR
560	>=8.0 (R)	>=4.0 (R)	>=16.0 (R)	>=64.0 (R)	>=64.0 (R)	>=64.0 (R)		>=64.0 (R)		>=32.0 (R)	12 (R)			>=16.0 (R)	<=1.0 (S)	<=20.0 (S)		12 (R)	2	6	MDR
561	>=8.0 (R)	>=4.0 (R)	>=16.0 (R)	>=64.0 (R)	>=64.0 (R)	>=64.0 (R)		>=64.0 (R)		>=32.0 (R)	18 (I)	>=16.0 (R)		>=16.0 (R)	>=32.0 (R)	<=20.0 (S)		12 (R)	2	7	MDR
562	>=8.0 (R)	>=4.0 (R)	>=16.0 (R)	>=64.0 (R)	>=64.0 (R)	>=64.0 (R)		>=64.0 (R)		>=32.0 (R)	11 (R)			>=16.0 (R)	<=1.0 (S)	<=20.0 (S)		11 (R)	2	6	MDR
563	>=8.0 (R)	>=4.0 (R)	>=16.0 (R)	>=64.0 (R)	>=64.0 (R)	>=64.0 (R)				>=32.0 (R)				>=16.0 (R)		<=20.0 (S)			2	5	MDR
564	>=8.0 (R)	>=4.0 (R)	>=16.0 (R)	>=64.0 (R)	>=64.0 (R)	>=64.0 (R)				>=32.0 (R)				>=16.0 (R)		<=20.0 (S)			2	5	MDR
566	>=8.0 (R)	>=4.0 (R)	>=16.0 (R)	>=64.0 (R)	>=64.0 (R)	>=64.0 (R)		>=64.0 (R)		>=32.0 (R)	14 (R)			>=16.0 (R)	<=1.0 (S)	<=20.0 (S)		14 (I)	2	6	MDR
567	>=8.0 (R)	>=4.0 (R)	>=16.0 (R)	>=64.0 (R)	>=64.0 (R)	>=64.0 (R)		>=64.0 (R)			17 (I)	>=16.0 (R)		>=16.0 (R)	>=32.0 (R)	<=20.0 (S)		12 (R)	2	7	MDR
568	>=8.0 (R)	>=4.0 (R)	>=16.0 (R)	>=64.0 (R)	>=64.0 (R)	>=64.0 (R)		>=64.0 (R)			14 (R)			>=16.0 (R)	>=16.0 (R)	<=20.0 (S)		8 (R)	2	6	MDR
569	>=8.0 (R)	>=4.0 (R)	>=16.0 (R)	>=64.0 (R)	>=64.0 (R)	>=64.0 (R)		>=64.0 (R)			16 (I)			>=16.0 (R)	>=16.0 (R)	<=20.0 (S)		12 (R)	2	6	MDR
570	>=8.0 (R)	>=4.0 (R)	>=16.0 (R)	>=64.0 (R)	>=64.0 (R)	>=64.0 (R)		>=64.0 (R)		>=32.0 (R)	32 (S)			>=16.0 (R)	<=1.0 (S)	>=320.0 (R)		22 (S)	2	6	MDR
572	4.0 (I)	>=4.0 (R)	>=16.0 (R)	>=64.0 (R)	>=64.0 (R)	>=64.0 (R)		>=64.0 (R)		>=32.0 (R)	27 (S)			>=16.0 (R)	<=1.0 (S)	>=320.0 (R)		18 (S)	2	6	MDR
573	>=8.0 (R)	>=4.0 (R)	>=16.0 (R)	>=64.0 (R)	>=64.0 (R)	>=64.0 (R)		>=64.0 (R)		>=32.0 (R)	14 (R)	>=16.0 (R)		>=16.0 (R)	>=32.0 (R)	<=20.0 (S)		10 (R)	2	7	MDR
574	>=8.0 (R)	>=4.0 (R)	>=16.0 (R)	>=64.0 (R)	>=64.0 (R)	>=64.0 (R)		>=64.0 (R)			15 (R)	>=16.0 (R)		>=16.0 (R)	>=32.0 (R)	<=20.0 (S)		12 (R)	2	7	MDR
575	>=8.0 (R)	>=4.0 (R)	>=16.0 (R)	>=64.0 (R)	>=64.0 (R)	>=64.0 (R)		>=64.0 (R)		>=32.0 (R)	25 (S)			>=16.0 (R)	<=1.0 (S)	<=20.0 (S)		16 (S)	2	5	MDR
576	>=8.0 (R)	>=4.0 (R)	>=16.0 (R)	>=64.0 (R)	>=64.0 (R)	>=64.0 (R)		>=64.0 (R)			32 (S)			>=16.0 (R)	<=1.0 (S)	<=20.0 (S)		22 (S)	2	4	MDR
577	>=8.0 (R)	>=4.0 (R)	>=16.0 (R)	>=64.0 (R)	>=64.0 (R)	>=64.0 (R)		>=64.0 (R)		>=32.0 (R)	16 (I)			>=16.0 (R)	>=16.0 (R)	<=20.0 (S)		19 (S)	2	5	MDR
578	>=8.0 (R)	>=4.0 (R)	>=16.0 (R)	>=64.0 (R)	>=64.0 (R)	>=64.0 (R)		>=64.0 (R)		>=32.0 (R)	11 (R)	>=16.0 (R)		>=16.0 (R)	>=32.0 (R)	<=20.0 (S)		14 (I)	2	7	MDR
579	>=8.0 (R)	>=4.0 (R)	>=16.0 (R)	>=64.0 (R)	>=64.0 (R)	>=64.0 (R)		>=64.0 (R)			17 (I)	>=16.0 (R)		>=16.0 (R)	>=32.0 (R)	<=20.0 (S)		11 (R)	2	7	MDR
580	>=8.0 (R)	>=4.0 (R)	>=16.0 (R)	>=64.0 (R)	>=64.0 (R)	>=64.0 (R)		>=64.0 (R)		>=32.0 (R)	16 (I)			>=16.0 (R)	>=16.0 (R)	<=20.0 (S)		14 (I)	2	6	MDR
581	>=8.0 (R)	>=4.0 (R)	>=16.0 (R)	>=64.0 (R)	>=64.0 (R)	>=64.0 (R)		>=64.0 (R)		>=32.0 (R)	15 (R)			>=16.0 (R)	>=16.0 (R)	>=320.0 (R)		10 (R)	2	7	XDR
582	>=8.0 (R)	>=4.0 (R)	>=16.0 (R)	>=64.0 (R)	>=64.0 (R)	>=64.0 (R)		>=64.0 (R)			13 (R)			>=16.0 (R)	>=16.0 (R)	>=320.0 (R)		12 (R)	2	7	XDR
583	>=8.0 (R)	>=4.0 (R)	>=16.0 (R)	>=64.0 (R)	>=64.0 (R)	>=64.0 (R)		>=64.0 (R)		>=32.0 (R)	19 (I)	>=16.0 (R)		>=16.0 (R)	>=32.0 (R)	>=320.0 (R)		13 (I)	2	8	XDR
584	>=8.0 (R)	>=4.0 (R)	>=16.0 (R)	>=64.0 (R)	>=64.0 (R)	>=64.0 (R)		>=64.0 (R)		>=32.0 (R)	17 (I)			>=16.0 (R)	>=16.0 (R)	>=320.0 (R)		13 (I)	2	7	XDR
585	>=8.0 (R)	>=4.0 (R)	>=16.0 (R)	>=64.0 (R)	>=64.0 (R)	>=64.0 (R)		>=64.0 (R)			23 (S)	>=16.0 (R)		>=16.0 (R)	>=32.0 (R)	>=320.0 (R)		13 (I)	2	7	MDR
586	>=8.0 (R)	>=4.0 (R)	>=16.0 (R)	>=64.0 (R)	>=64.0 (R)	>=64.0 (R)		>=64.0 (R)		>=32.0 (R)	15 (R)	>=16.0 (R)		>=16.0 (R)	>=32.0 (R)	<=20.0 (S)		13 (I)	2	7	MDR
587	>=8.0 (R)	>=4.0 (R)	>=16.0 (R)	>=64.0 (R)	>=64.0 (R)	>=64.0 (R)		>=64.0 (R)		>=32.0 (R)	13 (R)	<=1.0 (S)		>=16.0 (R)	>=32.0 (R)	<=20.0 (S)		10 (R)	2	6	MDR
589	<=0.25 (S)	<=0.25 (S)	<=1.0 (S)	4.0 (S)	16.0 (I)	8.0 (S)		>=64.0 (R)		<=2.0 (S)	18 (I)			<=1.0 (S)	>=16.0 (R)	<=20.0 (S)		12 (R)	40	4	MDR
591	>=8.0 (R)	>=4.0 (R)	>=16.0 (R)	>=64.0 (R)	>=64.0 (R)	>=64.0 (R)		>=64.0 (R)			18 (I)	>=16.0 (R)		>=16.0 (R)	>=32.0 (R)	>=320.0 (R)		12 (R)	2	8	XDR
594	<=0.25 (S)	<=0.25 (S)	<=1.0 (S)	2.0 (S)	8.0 (S)	4.0 (S)		>=64.0 (R)		<=2.0 (S)	16 (I)			<=1.0 (S)	<=1.0 (S)	<=20.0 (S)		14 (I)	150	3	MDR
595	2.0 (S)	>=4.0 (R)	>=16.0 (R)	>=64.0 (R)	>=64.0 (R)	>=64.0 (R)		>=64.0 (R)		>=32.0 (R)	6 (R)			>=16.0 (R)	>=16.0 (R)	>=320.0 (R)		8 (R)	2	7	XDR
597	>=8.0 (R)	>=4.0 (R)	>=16.0 (R)	32.0 (R)	>=64.0 (R)	>=64.0 (R)		>=64.0 (R)			18 (I)	>=16.0 (R)		>=16.0 (R)	>=32.0 (R)	>=320.0 (R)		6 (R)	2	8	XDR
598	>=8.0 (R)	>=4.0 (R)	>=16.0 (R)	>=64.0 (R)	>=64.0 (R)	>=64.0 (R)		>=64.0 (R)		>=32.0 (R)	6 (R)			>=16.0 (R)	>=16.0 (R)	>=320.0 (R)		13 (I)	2	7	XDR
599	>=8.0 (R)	>=4.0 (R)	>=16.0 (R)	>=64.0 (R)	>=64.0 (R)	>=64.0 (R)		>=64.0 (R)		>=32.0 (R)	15 (R)	>=16.0 (R)		>=16.0 (R)	>=32.0 (R)	>=320.0 (R)		15 (I)	2	8	XDR
602	>=8.0 (R)	>=4.0 (R)	>=16.0 (R)	>=64.0 (R)	>=64.0 (R)	>=64.0 (R)		>=64.0 (R)			27 (S)	<=1.0 (S)		>=16.0 (R)	<=2.0 (S)	<=20.0 (S)		13 (I)	2	5	MDR
603	>=8.0 (R)	>=4.0 (R)	>=16.0 (R)	>=64.0 (R)	>=64.0 (R)	>=64.0 (R)		>=64.0 (R)		>=32.0 (R)	6 (R)	>=16.0 (R)		>=16.0 (R)	>=32.0 (R)	>=320.0 (R)		14 (I)	2	8	XDR
605	>=8.0 (R)	>=4.0 (R)	>=16.0 (R)	>=64.0 (R)	>=64.0 (R)	>=64.0 (R)		>=64.0 (R)			15 (R)			>=16.0 (R)	>=16.0 (R)	<=20.0 (S)		10 (R)	2	6	MDR
606	>=8.0 (R)	>=4.0 (R)	>=16.0 (R)	>=64.0 (R)	>=64.0 (R)	>=64.0 (R)		>=64.0 (R)			13 (R)			8.0 (I)	>=16.0 (R)	>=320.0 (R)		14 (I)	2	7	XDR
607	>=8.0 (R)	>=4.0 (R)	>=16.0 (R)	>=64.0 (R)	>=64.0 (R)	>=64.0 (R)		>=64.0 (R)		>=32.0 (R)	20 (I)	>=16.0 (R)		>=16.0 (R)	16.0 (R)	<=20.0 (S)		13 (I)	2	7	MDR
608	>=8.0 (R)	>=4.0 (R)	>=16.0 (R)	>=64.0 (R)	>=64.0 (R)	>=64.0 (R)		>=64.0 (R)			38 (S)	<=1.0 (S)		>=16.0 (R)	<=2.0 (S)	<=20.0 (S)		22 (S)	2	4	MDR
609	>=8.0 (R)	>=4.0 (R)	>=16.0 (R)	>=64.0 (R)	>=64.0 (R)	>=64.0 (R)		>=64.0 (R)			9 (R)	>=16.0 (R)		>=16.0 (R)	>=32.0 (R)	<=20.0 (S)		7 (R)	2	7	MDR
610	4.0 (I)	>=4.0 (R)	>=16.0 (R)	>=64.0 (R)	>=64.0 (R)	>=64.0 (R)		>=64.0 (R)		>=32.0 (R)	11 (R)			>=16.0 (R)	>=16.0 (R)	>=320.0 (R)		14 (I)	2	7	XDR
611	>=8.0 (R)	>=4.0 (R)	>=16.0 (R)	>=64.0 (R)	>=64.0 (R)	>=64.0 (R)		>=64.0 (R)		>=32.0 (R)	20 (I)	>=16.0 (R)		>=16.0 (R)	>=32.0 (R)	>=320.0 (R)		14 (I)	2	8	XDR
612	>=8.0 (R)	>=4.0 (R)	>=16.0 (R)	>=64.0 (R)	>=64.0 (R)	>=64.0 (R)		>=64.0 (R)		>=32.0 (R)	12 (R)			2.0 (S)	>=16.0 (R)	>=320.0 (R)		12 (R)	2	7	XDR
613	4.0 (I)	>=4.0 (R)	>=16.0 (R)	>=64.0 (R)	>=64.0 (R)	>=64.0 (R)		>=64.0 (R)		>=32.0 (R)	14 (R)			>=16.0 (R)	>=16.0 (R)	>=320.0 (R)		8 (R)	2	7	XDR
615	>=8.0 (R)	>=4.0 (R)	>=16.0 (R)	>=64.0 (R)	>=64.0 (R)	>=64.0 (R)		>=64.0 (R)			15 (R)	>=16.0 (R)		>=16.0 (R)	>=32.0 (R)	<=20.0 (S)		15 (I)	2	7	MDR
616	>=8.0 (R)	>=4.0 (R)	>=16.0 (R)	>=64.0 (R)	>=64.0 (R)	>=64.0 (R)		>=64.0 (R)		>=32.0 (R)	8 (R)	>=16.0 (R)		>=16.0 (R)	>=32.0 (R)	>=320.0 (R)		15 (I)	2	8	XDR
617	4.0 (I)	>=4.0 (R)	>=16.0 (R)	>=64.0 (R)	>=64.0 (R)	>=64.0 (R)		>=64.0 (R)			10 (R)	<=1.0 (S)		>=16.0 (R)	>=32.0 (R)	<=20.0 (S)		10 (R)	2	6	MDR
618	>=8.0 (R)	>=4.0 (R)	>=16.0 (R)	>=64.0 (R)	>=64.0 (R)	>=64.0 (R)		>=64.0 (R)		>=32.0 (R)	15 (R)	>=16.0 (R)		8.0 (I)	>=32.0 (R)	>=320.0 (R)		16 (S)	2	7	MDR
620	>=8.0 (R)	>=4.0 (R)	>=16.0 (R)	>=64.0 (R)	>=64.0 (R)	>=64.0 (R)		>=64.0 (R)			6 (R)	>=16.0 (R)		>=16.0 (R)	>=32.0 (R)	<=20.0 (S)		14 (I)	2	7	MDR
621	<=0.25 (S)	<=0.25 (S)	<=1.0 (S)	4.0 (S)	16.0 (I)	4.0 (S)		>=64.0 (R)		<=2.0 (S)	14 (R)	>=16.0 (R)		<=1.0 (S)	>=32.0 (R)	<=20.0 (S)		13 (I)	372	5	MDR
622	>=8.0 (R)	>=4.0 (R)	>=16.0 (R)	>=64.0 (R)	>=64.0 (R)	>=64.0 (R)		>=64.0 (R)		>=32.0 (R)	12 (R)			>=16.0 (R)	>=16.0 (R)	>=320.0 (R)		12 (R)	2	7	XDR
623	>=8.0 (R)	>=4.0 (R)	>=16.0 (R)	>=64.0 (R)	>=64.0 (R)	>=64.0 (R)		>=64.0 (R)		>=32.0 (R)	15 (R)	<=1.0 (S)		>=16.0 (R)	>=32.0 (R)	>=320.0 (R)		14 (I)	2	7	XDR
624	>=8.0 (R)	>=4.0 (R)	4.0 (I)	32.0 (R)	>=64.0 (R)	>=64.0 (R)		>=64.0 (R)			12 (R)			>=16.0 (R)	>=16.0 (R)	>=320.0 (R)		12 (R)	2	7	XDR
625	<=0.25 (S)	<=0.25 (S)	<=1.0 (S)	2.0 (S)	16.0 (I)	4.0 (S)		>=64.0 (R)			13 (R)			<=1.0 (S)	>=16.0 (R)	<=20.0 (S)		11 (R)	1014	4	MDR
626	>=8.0 (R)	>=4.0 (R)	>=16.0 (R)	>=64.0 (R)	>=64.0 (R)	>=64.0 (R)		>=64.0 (R)			8 (R)			>=16.0 (R)	>=16.0 (R)	<=20.0 (S)		12 (R)	2	6	MDR
628	4.0 (I)	>=4.0 (R)	>=16.0 (R)	>=64.0 (R)	>=64.0 (R)	>=64.0 (R)		>=64.0 (R)			13 (R)	>=16.0 (R)		>=16.0 (R)	>=32.0 (R)	>=320.0 (R)		8 (R)	Unknown	8	XDR
629	>=8.0 (R)	>=4.0 (R)	>=16.0 (R)	>=64.0 (R)	>=64.0 (R)	>=64.0 (R)		>=64.0 (R)		>=32.0 (R)	10 (R)			>=16.0 (R)	>=16.0 (R)	>=320.0 (R)		12 (R)	2	7	XDR
630	>=8.0 (R)	>=4.0 (R)	>=16.0 (R)	>=64.0 (R)	>=64.0 (R)	>=64.0 (R)		>=64.0 (R)		>=32.0 (R)	8 (R)	>=16.0 (R)		>=16.0 (R)	>=32.0 (R)	>=320.0 (R)		15 (I)	2	8	XDR
631	>=8.0 (R)	>=4.0 (R)	>=16.0 (R)	>=64.0 (R)	>=64.0 (R)	>=64.0 (R)		>=64.0 (R)		>=32.0 (R)	15 (R)			>=16.0 (R)	>=16.0 (R)	>=320.0 (R)		15 (I)	2	7	XDR
632	>=8.0 (R)	>=4.0 (R)	>=16.0 (R)	>=64.0 (R)	>=64.0 (R)	>=64.0 (R)		>=64.0 (R)			26 (S)	8.0 (S)		>=16.0 (R)	16.0 (R)	<=20.0 (S)		19 (S)	2	4	MDR
633	4.0 (I)	>=4.0 (R)	>=16.0 (R)	>=64.0 (R)	>=64.0 (R)	>=64.0 (R)		>=64.0 (R)			11 (R)	>=16.0 (R)		>=16.0 (R)	>=32.0 (R)	>=320.0 (R)		17 (S)	2	7	MDR
634	>=8.0 (R)	>=4.0 (R)	>=16.0 (R)	>=64.0 (R)	>=64.0 (R)	>=64.0 (R)		>=64.0 (R)			6 (R)			8.0 (I)	8.0 (I)	>=320.0 (R)		12 (R)	2	7	XDR
635	>=8.0 (R)	>=4.0 (R)	>=16.0 (R)	>=64.0 (R)	>=64.0 (R)	>=64.0 (R)		>=64.0 (R)			30 (S)	<=1.0 (S)		>=16.0 (R)	<=2.0 (S)	>=320.0 (R)		20 (S)	2	5	MDR
636	>=8.0 (R)	>=4.0 (R)	>=16.0 (R)	>=64.0 (R)	>=64.0 (R)	>=64.0 (R)		>=64.0 (R)			13 (R)			>=16.0 (R)	>=16.0 (R)	>=320.0 (R)		13 (I)	2	7	XDR
638	>=8.0 (R)	>=4.0 (R)	>=16.0 (R)	>=64.0 (R)	>=64.0 (R)	>=64.0 (R)		>=64.0 (R)			39 (S)	<=1.0 (S)		>=16.0 (R)	<=2.0 (S)	>=320.0 (R)		20 (S)	2	5	MDR
639	>=8.0 (R)	>=4.0 (R)	>=16.0 (R)	>=64.0 (R)	>=64.0 (R)	>=64.0 (R)		>=64.0 (R)		>=32.0 (R)	9 (R)	4.0 (S)		>=16.0 (R)	>=32.0 (R)	>=320.0 (R)		10 (R)	2	7	XDR
641	0.5 (S)	<=0.25 (S)	>=16.0 (R)	2.0 (S)	16.0 (I)	4.0 (S)		>=64.0 (R)			7 (R)	<=1.0 (S)		<=1.0 (S)	>=32.0 (R)	80.0 (R)		8 (R)	Unknown	6	MDR
642	>=8.0 (R)	>=4.0 (R)	>=16.0 (R)	>=64.0 (R)	>=64.0 (R)	>=64.0 (R)		>=64.0 (R)		>=32.0 (R)		<=1.0 (S)		>=16.0 (R)	<=2.0 (S)	<=20.0 (S)			2	5	MDR
643	>=8.0 (R)	>=4.0 (R)	>=16.0 (R)	32.0 (R)	>=64.0 (R)	16.0 (I)		>=64.0 (R)		>=32.0 (R)	6 (R)	>=16.0 (R)		>=16.0 (R)	>=32.0 (R)	40.0 (I)		9 (R)	2	8	XDR
644	4.0 (I)	>=4.0 (R)	>=16.0 (R)	>=64.0 (R)	>=64.0 (R)	>=64.0 (R)		>=64.0 (R)		>=32.0 (R)	6 (R)			>=16.0 (R)	>=16.0 (R)	>=320.0 (R)		12 (R)	2	7	XDR
645	>=8.0 (R)	>=4.0 (R)	>=16.0 (R)	>=64.0 (R)	>=64.0 (R)	>=64.0 (R)		>=64.0 (R)			22 (S)	>=16.0 (R)		>=16.0 (R)	16.0 (R)	<=20.0 (S)		16 (S)	2	5	MDR
647	>=8.0 (R)	>=4.0 (R)	>=16.0 (R)	32.0 (R)	>=64.0 (R)	>=64.0 (R)		>=64.0 (R)		>=32.0 (R)	14 (R)			>=16.0 (R)	>=16.0 (R)	>=320.0 (R)		16 (S)	2	6	MDR
648	4.0 (I)	>=4.0 (R)	>=16.0 (R)	>=64.0 (R)	>=64.0 (R)	>=64.0 (R)		>=64.0 (R)			13 (R)	<=1.0 (S)		>=16.0 (R)	>=32.0 (R)	>=320.0 (R)		12 (R)	2	7	XDR
649	>=8.0 (R)	>=4.0 (R)	>=16.0 (R)	>=64.0 (R)	>=64.0 (R)	>=64.0 (R)				>=32.0 (R)	20 (I)	>=16.0 (R)		>=16.0 (R)	8.0 (I)	>=320.0 (R)		16 (S)	2	7	MDR
650	>=8.0 (R)	>=4.0 (R)	>=16.0 (R)	>=64.0 (R)	16.0 (I)	16.0 (I)		>=64.0 (R)			6 (R)			>=16.0 (R)	>=16.0 (R)	>=320.0 (R)		9 (R)	25	7	XDR
651	4.0 (I)	>=4.0 (R)	>=16.0 (R)	>=64.0 (R)	>=64.0 (R)	>=64.0 (R)		>=64.0 (R)			14 (R)	>=16.0 (R)		>=16.0 (R)	>=32.0 (R)	>=320.0 (R)		14 (I)	2	8	XDR
652	>=8.0 (R)	>=4.0 (R)	>=16.0 (R)	>=64.0 (R)	>=64.0 (R)	>=64.0 (R)		>=64.0 (R)		>=32.0 (R)	6 (R)	>=16.0 (R)		>=16.0 (R)	>=32.0 (R)	>=320.0 (R)		12 (R)	2	8	XDR
653	<=0.25 (S)	<=0.25 (S)	<=1.0 (S)	2.0 (S)	16.0 (I)	8.0 (S)		>=64.0 (R)			12 (R)	>=16.0 (R)		<=1.0 (S)	>=32.0 (R)	<=20.0 (S)		12 (R)	372	5	MDR
654	4.0 (I)	>=4.0 (R)	>=16.0 (R)	>=64.0 (R)	>=64.0 (R)	>=64.0 (R)		>=64.0 (R)		>=32.0 (R)		4.0 (S)		>=16.0 (R)	>=32.0 (R)	>=320.0 (R)			2	6	MDR
655	4.0 (I)	>=4.0 (R)	>=16.0 (R)	>=64.0 (R)	>=64.0 (R)	>=64.0 (R)		>=64.0 (R)		>=32.0 (R)	6 (R)			>=16.0 (R)	>=16.0 (R)	>=320.0 (R)		12 (R)	2	7	XDR
656	<=0.25 (S)	<=0.25 (S)	<=1.0 (S)	4.0 (S)	16.0 (I)	4.0 (S)		>=64.0 (R)			6 (R)	>=16.0 (R)		<=1.0 (S)	>=32.0 (R)	<=20.0 (S)		14 (I)	1336	5	MDR
657	>=8.0 (R)	>=4.0 (R)	>=16.0 (R)	>=64.0 (R)	>=64.0 (R)	>=64.0 (R)		>=64.0 (R)			10 (R)	>=16.0 (R)		>=16.0 (R)	>=32.0 (R)	>=320.0 (R)		11 (R)	2	8	XDR
660	>=8.0 (R)	>=4.0 (R)	>=16.0 (R)	>=64.0 (R)	>=64.0 (R)	>=64.0 (R)		>=64.0 (R)			12 (R)			>=16.0 (R)	>=16.0 (R)	>=320.0 (R)		12 (R)	2	7	XDR
661	>=8.0 (R)	>=4.0 (R)	>=16.0 (R)	>=64.0 (R)	>=64.0 (R)	>=64.0 (R)		>=64.0 (R)		>=32.0 (R)	10 (R)	>=16.0 (R)		4.0 (S)	>=32.0 (R)	>=320.0 (R)		10 (R)	2	8	XDR
662	>=8.0 (R)	>=4.0 (R)	>=16.0 (R)	32.0 (R)	32.0 (I)	16.0 (I)		>=64.0 (R)						>=16.0 (R)	>=16.0 (R)	>=320.0 (R)			25	5	MDR
663	4.0 (I)	>=4.0 (R)	>=16.0 (R)	>=64.0 (R)	>=64.0 (R)	>=64.0 (R)		>=64.0 (R)			6 (R)			>=16.0 (R)	>=16.0 (R)	<=20.0 (S)		8 (R)	2	6	MDR
664	>=8.0 (R)	>=4.0 (R)	>=16.0 (R)	>=64.0 (R)	>=64.0 (R)	>=64.0 (R)		>=64.0 (R)		>=32.0 (R)	6 (R)			>=16.0 (R)	>=16.0 (R)	>=320.0 (R)		15 (I)	2	7	XDR
666	>=8.0 (R)	>=4.0 (R)	>=16.0 (R)	>=64.0 (R)	>=64.0 (R)	>=64.0 (R)		>=64.0 (R)			12 (R)			2.0 (S)	4.0 (S)	<=20.0 (S)		10 (R)	2	5	MDR
667			>=16.0 (R)	32.0 (R)	32.0 (I)	16.0 (I)		>=64.0 (R)			10 (R)			>=16.0 (R)	>=16.0 (R)	>=320.0 (R)		17 (S)	25	5	MDR
668	>=8.0 (R)	>=4.0 (R)	>=16.0 (R)	>=64.0 (R)	>=64.0 (R)	>=64.0 (R)		>=64.0 (R)		>=32.0 (R)	6 (R)	4.0 (S)		>=16.0 (R)	>=32.0 (R)	>=320.0 (R)		9 (R)	2	7	XDR
669	4.0 (I)	>=4.0 (R)	>=16.0 (R)	>=64.0 (R)	>=64.0 (R)	>=64.0 (R)		>=64.0 (R)			7 (R)	>=16.0 (R)		8.0 (I)	>=32.0 (R)	<=20.0 (S)		16 (S)	2	6	MDR
670	4.0 (I)	>=4.0 (R)	>=16.0 (R)	>=64.0 (R)	>=64.0 (R)	>=64.0 (R)		>=64.0 (R)			20 (I)			>=16.0 (R)	<=1.0 (S)	<=20.0 (S)		17 (S)	2	5	MDR
671	>=8.0 (R)	>=4.0 (R)	>=16.0 (R)	>=64.0 (R)	>=64.0 (R)	>=64.0 (R)		>=64.0 (R)			10 (R)			>=16.0 (R)	>=16.0 (R)	<=20.0 (S)		14 (I)	2	6	MDR
672	4.0 (I)	>=4.0 (R)	>=16.0 (R)	>=64.0 (R)	>=64.0 (R)	>=64.0 (R)		>=64.0 (R)			7 (R)			>=16.0 (R)	>=16.0 (R)	<=20.0 (S)		15 (I)	2	6	MDR
673	>=8.0 (R)	>=4.0 (R)	>=16.0 (R)	>=64.0 (R)	>=64.0 (R)	>=64.0 (R)		>=64.0 (R)		>=32.0 (R)	14 (R)			>=16.0 (R)	>=16.0 (R)	<=20.0 (S)		17 (S)	2	5	MDR
674	4.0 (I)	>=4.0 (R)	>=16.0 (R)	>=64.0 (R)	>=64.0 (R)	>=64.0 (R)		>=64.0 (R)			6 (R)			>=16.0 (R)	>=16.0 (R)	>=320.0 (R)		13 (I)	2	7	XDR
676	>=8.0 (R)	>=4.0 (R)	>=16.0 (R)	>=64.0 (R)	>=64.0 (R)	>=64.0 (R)		>=64.0 (R)		>=32.0 (R)	10 (R)			>=16.0 (R)	>=16.0 (R)	>=320.0 (R)		18 (S)	2	6	MDR
678	>=8.0 (R)	>=4.0 (R)	>=16.0 (R)	>=64.0 (R)	>=64.0 (R)	>=64.0 (R)		>=64.0 (R)		>=32.0 (R)	17 (I)	>=16.0 (R)		>=16.0 (R)	16.0 (R)	>=320.0 (R)		17 (S)	2	7	MDR
679	>=8.0 (R)	>=4.0 (R)	>=16.0 (R)	>=64.0 (R)	>=64.0 (R)	>=64.0 (R)		>=64.0 (R)		>=32.0 (R)	14 (R)	>=16.0 (R)		>=16.0 (R)	>=32.0 (R)	>=320.0 (R)		13 (I)	2	8	XDR
680	>=8.0 (R)	>=4.0 (R)	>=16.0 (R)	>=64.0 (R)	>=64.0 (R)	>=64.0 (R)		>=64.0 (R)			14 (R)	>=16.0 (R)		>=16.0 (R)	>=32.0 (R)	>=320.0 (R)		12 (R)	2	8	XDR
682	>=8.0 (R)	>=4.0 (R)	>=16.0 (R)	>=64.0 (R)	>=64.0 (R)	>=64.0 (R)		>=64.0 (R)		>=32.0 (R)	9 (R)			>=16.0 (R)	>=16.0 (R)	>=320.0 (R)		9 (R)	2	7	XDR
685	>=8.0 (R)	>=4.0 (R)	>=16.0 (R)	>=64.0 (R)	>=64.0 (R)	>=64.0 (R)		>=64.0 (R)		>=32.0 (R)	30 (S)	<=1.0 (S)		>=16.0 (R)	<=2.0 (S)	<=20.0 (S)		18 (S)	2	5	MDR
686	>=8.0 (R)	>=4.0 (R)	>=16.0 (R)	>=64.0 (R)	>=64.0 (R)	>=64.0 (R)		>=64.0 (R)		>=32.0 (R)	6 (R)	>=16.0 (R)		>=16.0 (R)	>=32.0 (R)	>=320.0 (R)		11 (R)	2	8	XDR
688	2.0 (S)	>=4.0 (R)	>=16.0 (R)	>=64.0 (R)	>=64.0 (R)	>=64.0 (R)		>=64.0 (R)		>=32.0 (R)	22 (S)	>=16.0 (R)		>=16.0 (R)	8.0 (I)	>=320.0 (R)		15 (I)	2	8	XDR
690	4.0 (I)	>=4.0 (R)	>=16.0 (R)	>=64.0 (R)	>=64.0 (R)	>=64.0 (R)		>=64.0 (R)			22 (S)	8.0 (S)		8.0 (I)	8.0 (I)	<=20.0 (S)		17 (S)	2	4	MDR
691	>=8.0 (R)	>=4.0 (R)	>=16.0 (R)	>=64.0 (R)	>=64.0 (R)	>=64.0 (R)		>=64.0 (R)			14 (R)			>=16.0 (R)	>=16.0 (R)	>=320.0 (R)		10 (R)	2	7	XDR
694	>=8.0 (R)	>=4.0 (R)	>=16.0 (R)	>=64.0 (R)	>=64.0 (R)	>=64.0 (R)		>=64.0 (R)		>=32.0 (R)	22 (S)	>=16.0 (R)		>=16.0 (R)	16.0 (R)	>=320.0 (R)		15 (I)	2	8	XDR
695	>=8.0 (R)	>=4.0 (R)	>=16.0 (R)	>=64.0 (R)	>=64.0 (R)	>=64.0 (R)		>=64.0 (R)		>=32.0 (R)	6 (R)	>=16.0 (R)		>=16.0 (R)	>=32.0 (R)	>=320.0 (R)		14 (I)	2	8	XDR
696	>=8.0 (R)	>=4.0 (R)	>=16.0 (R)	>=64.0 (R)	>=64.0 (R)	>=64.0 (R)		>=64.0 (R)		>=32.0 (R)	13 (R)	<=1.0 (S)		>=16.0 (R)	>=32.0 (R)	<=20.0 (S)		13 (I)	2	6	MDR
697	>=8.0 (R)	>=4.0 (R)	>=16.0 (R)	32.0 (R)	32.0 (I)	16.0 (I)		>=64.0 (R)			23 (S)			>=16.0 (R)	>=16.0 (R)	>=320.0 (R)		11 (R)	25	6	MDR
698	2.0 (S)	>=4.0 (R)	>=16.0 (R)	>=64.0 (R)	>=64.0 (R)	>=64.0 (R)		>=64.0 (R)		>=32.0 (R)	13 (R)			>=16.0 (R)	>=16.0 (R)	>=320.0 (R)		13 (I)	2	7	XDR
700	>=8.0 (R)	>=4.0 (R)	>=16.0 (R)	>=64.0 (R)	>=64.0 (R)	>=64.0 (R)		>=64.0 (R)			6 (R)			>=16.0 (R)	>=16.0 (R)	<=20.0 (S)		17 (S)	2	5	MDR
701	>=8.0 (R)	>=4.0 (R)	>=16.0 (R)	>=64.0 (R)	>=64.0 (R)	>=64.0 (R)		>=64.0 (R)			8 (R)	>=16.0 (R)		>=16.0 (R)	>=32.0 (R)	<=20.0 (S)		8 (R)	2	7	MDR
702	>=8.0 (R)	>=4.0 (R)	>=16.0 (R)	>=64.0 (R)	>=64.0 (R)	>=64.0 (R)		>=64.0 (R)		>=32.0 (R)	12 (R)			>=16.0 (R)	>=16.0 (R)	>=320.0 (R)		12 (R)	2	7	XDR
703	>=8.0 (R)	>=4.0 (R)	>=16.0 (R)	>=64.0 (R)	>=64.0 (R)	>=64.0 (R)		>=64.0 (R)		>=32.0 (R)	24 (S)	>=16.0 (R)		>=16.0 (R)	8.0 (I)	>=320.0 (R)		18 (S)	2	7	MDR
707	>=8.0 (R)	>=4.0 (R)	>=16.0 (R)	32.0 (R)	32.0 (I)	16.0 (I)		>=64.0 (R)			15 (R)			>=16.0 (R)	>=16.0 (R)	>=320.0 (R)		16 (S)	25	6	MDR
708	>=8.0 (R)	>=4.0 (R)	>=16.0 (R)	32.0 (R)	32.0 (I)	8.0 (S)		>=64.0 (R)			11 (R)	>=16.0 (R)		>=16.0 (R)	>=32.0 (R)	>=320.0 (R)		16 (S)	25	7	MDR
709	>=8.0 (R)	>=4.0 (R)	>=16.0 (R)	>=64.0 (R)	>=64.0 (R)	>=64.0 (R)		>=64.0 (R)		>=32.0 (R)	14 (R)			>=16.0 (R)	>=16.0 (R)	<=20.0 (S)		14 (I)	2	6	MDR
710	>=8.0 (R)	>=4.0 (R)	>=16.0 (R)	>=64.0 (R)	>=64.0 (R)	>=64.0 (R)		>=64.0 (R)		>=32.0 (R)	15 (R)	>=16.0 (R)		>=16.0 (R)	>=32.0 (R)	<=20.0 (S)		14 (I)	2	7	MDR
711	>=8.0 (R)	>=4.0 (R)	>=16.0 (R)	>=64.0 (R)	>=64.0 (R)	>=64.0 (R)		>=64.0 (R)		>=32.0 (R)	23 (S)	8.0 (S)		>=16.0 (R)	16.0 (R)	<=20.0 (S)		16 (S)	2	5	MDR
712	>=8.0 (R)	>=4.0 (R)	>=16.0 (R)	32.0 (R)	32.0 (I)	16.0 (I)		>=64.0 (R)			10 (R)			>=16.0 (R)	>=16.0 (R)	80.0 (R)		9 (R)	25	7	XDR
713	>=8.0 (R)	>=4.0 (R)	>=16.0 (R)	>=64.0 (R)	>=64.0 (R)	>=64.0 (R)		>=64.0 (R)			13 (R)			>=16.0 (R)	>=16.0 (R)	>=320.0 (R)		13 (I)	2	7	XDR
714	>=8.0 (R)	>=4.0 (R)	>=16.0 (R)	>=64.0 (R)	>=64.0 (R)	>=64.0 (R)		>=64.0 (R)			12 (R)			2.0 (S)	>=16.0 (R)	<=20.0 (S)		11 (R)	2	6	MDR
715	>=8.0 (R)	>=4.0 (R)	>=16.0 (R)	32.0 (R)	32.0 (I)	16.0 (I)		>=64.0 (R)		8.0 (S)	14 (R)			>=16.0 (R)	>=16.0 (R)	>=320.0 (R)		7 (R)	25	7	XDR
716	>=8.0 (R)	>=4.0 (R)	>=16.0 (R)	>=64.0 (R)	>=64.0 (R)	>=64.0 (R)		>=64.0 (R)		>=32.0 (R)	18 (I)	<=1.0 (S)		>=16.0 (R)	16.0 (R)	>=320.0 (R)		12 (R)	2	7	XDR
717	>=8.0 (R)	>=4.0 (R)	>=16.0 (R)	>=64.0 (R)	>=64.0 (R)	>=64.0 (R)		>=64.0 (R)			13 (R)	>=16.0 (R)		>=16.0 (R)	>=32.0 (R)	<=20.0 (S)		13 (I)	2	7	MDR
718	>=8.0 (R)	>=4.0 (R)	>=16.0 (R)	>=64.0 (R)	>=64.0 (R)	>=64.0 (R)		>=64.0 (R)		>=32.0 (R)	14 (R)	>=16.0 (R)		>=16.0 (R)	>=32.0 (R)	>=320.0 (R)		7 (R)	2	8	XDR
719	>=8.0 (R)	>=4.0 (R)	>=16.0 (R)	>=64.0 (R)	>=64.0 (R)	>=64.0 (R)		>=64.0 (R)			15 (R)			>=16.0 (R)	>=16.0 (R)	<=20.0 (S)		11 (R)	2	6	MDR
720	>=8.0 (R)	>=4.0 (R)	>=16.0 (R)	>=64.0 (R)	>=64.0 (R)	>=64.0 (R)		>=64.0 (R)		>=32.0 (R)	9 (R)			>=16.0 (R)	2.0 (S)	>=320.0 (R)		11 (R)	2	7	XDR
721	>=8.0 (R)	>=4.0 (R)	>=16.0 (R)	32.0 (R)	32.0 (I)	16.0 (I)		>=64.0 (R)			13 (R)	>=16.0 (R)		>=16.0 (R)	>=32.0 (R)	>=320.0 (R)		8 (R)	25	8	XDR
722	>=8.0 (R)	>=4.0 (R)	>=16.0 (R)	>=64.0 (R)	>=64.0 (R)	>=64.0 (R)		>=64.0 (R)			24 (S)	>=16.0 (R)		>=16.0 (R)	16.0 (R)	>=320.0 (R)		16 (S)	2	6	MDR
723	>=8.0 (R)	>=4.0 (R)	>=16.0 (R)	>=64.0 (R)	>=64.0 (R)	>=64.0 (R)		>=64.0 (R)			17 (I)	<=1.0 (S)		>=16.0 (R)	>=32.0 (R)	>=320.0 (R)		14 (I)	2	7	XDR
724	>=8.0 (R)	>=4.0 (R)	>=16.0 (R)	32.0 (R)	>=64.0 (R)	>=64.0 (R)		>=64.0 (R)		>=32.0 (R)	14 (R)	>=16.0 (R)		>=16.0 (R)	>=32.0 (R)	>=320.0 (R)		13 (I)	2	8	XDR
725	>=8.0 (R)	>=4.0 (R)	>=16.0 (R)	>=64.0 (R)	>=64.0 (R)	>=64.0 (R)		>=64.0 (R)			20 (I)			>=16.0 (R)	<=1.0 (S)	<=20.0 (S)		12 (R)	2	6	MDR
726	>=8.0 (R)	>=4.0 (R)	>=16.0 (R)	>=64.0 (R)	>=64.0 (R)	>=64.0 (R)		>=64.0 (R)		>=32.0 (R)	6 (R)			>=16.0 (R)	>=16.0 (R)	<=20.0 (S)		14 (I)	2	6	MDR
727	>=8.0 (R)	>=4.0 (R)	>=16.0 (R)	>=64.0 (R)	>=64.0 (R)	>=64.0 (R)		>=64.0 (R)			24 (S)			>=16.0 (R)	>=16.0 (R)	<=20.0 (S)		15 (I)	2	5	MDR
729	>=8.0 (R)	>=4.0 (R)	>=16.0 (R)	>=64.0 (R)	>=64.0 (R)	>=64.0 (R)		>=64.0 (R)		>=32.0 (R)	7 (R)			>=16.0 (R)	>=16.0 (R)	>=320.0 (R)		6 (R)	2	7	XDR
730	>=8.0 (R)	>=4.0 (R)	>=16.0 (R)	>=64.0 (R)	>=64.0 (R)	>=64.0 (R)		>=64.0 (R)		>=32.0 (R)	14 (R)	>=16.0 (R)		>=16.0 (R)	>=32.0 (R)	<=20.0 (S)		10 (R)	2	7	MDR
732	>=8.0 (R)	>=4.0 (R)	>=16.0 (R)	>=64.0 (R)	>=64.0 (R)	>=64.0 (R)	>=64.0 (R)	>=64.0 (R)	>=64.0 (R)	>=32.0 (R)	18 (I)	>=32.0 (R)	>=64.0 (R)	>=16.0 (R)	>=16.0 (R)	80.0 (R)	>=512.0 (R)	13 (I)	2	10	XDR
733	>=8.0 (R)	>=4.0 (R)	>=16.0 (R)	>=64.0 (R)	>=64.0 (R)	>=64.0 (R)								<=1.0 (S)		<=20.0 (S)			2	3	MDR
735	>=8.0 (R)	>=4.0 (R)	>=16.0 (R)	>=64.0 (R)	>=64.0 (R)	>=64.0 (R)		>=64.0 (R)			18 (I)	>=16.0 (R)		>=16.0 (R)	8.0 (I)	<=20.0 (S)		15 (I)	2	7	MDR
736	>=8.0 (R)	>=4.0 (R)	>=16.0 (R)	>=64.0 (R)	>=64.0 (R)	>=64.0 (R)		>=64.0 (R)		>=32.0 (R)	22 (S)	<=1.0 (S)		>=16.0 (R)	16.0 (R)	>=320.0 (R)		13 (I)	2	7	XDR
737	>=8.0 (R)	>=4.0 (R)	>=16.0 (R)	>=64.0 (R)	>=64.0 (R)	>=64.0 (R)		>=64.0 (R)		>=32.0 (R)	6 (R)			8.0 (I)	<=1.0 (S)	<=20.0 (S)		12 (R)	2	6	MDR
739	>=8.0 (R)	>=4.0 (R)	>=16.0 (R)	32.0 (R)	16.0 (I)	16.0 (I)		>=64.0 (R)			21 (S)			>=16.0 (R)	<=1.0 (S)	>=320.0 (R)		12 (R)	25	6	MDR
740	4.0 (I)	>=4.0 (R)	>=16.0 (R)	>=64.0 (R)	>=64.0 (R)	>=64.0 (R)		>=64.0 (R)			18 (I)	<=1.0 (S)		2.0 (S)	16.0 (R)	>=320.0 (R)		14 (I)	2	7	XDR
741	>=8.0 (R)	>=4.0 (R)	>=16.0 (R)	>=64.0 (R)	>=64.0 (R)	>=64.0 (R)		>=64.0 (R)			16 (I)			>=16.0 (R)	>=16.0 (R)	<=20.0 (S)		13 (I)	2	6	MDR
742	>=8.0 (R)	>=4.0 (R)	>=16.0 (R)	>=64.0 (R)	>=64.0 (R)	>=64.0 (R)		>=64.0 (R)		16.0 (I)	18 (I)	<=1.0 (S)		<=1.0 (S)	16.0 (R)	<=20.0 (S)		12 (R)	2	6	MDR
744	>=8.0 (R)	>=4.0 (R)	>=16.0 (R)	32.0 (R)	32.0 (I)	16.0 (I)		>=64.0 (R)		16.0 (I)	6 (R)			>=16.0 (R)	>=16.0 (R)	>=320.0 (R)		13 (I)	25	7	XDR
745	>=8.0 (R)	>=4.0 (R)	>=16.0 (R)	>=64.0 (R)	>=64.0 (R)	>=64.0 (R)		>=64.0 (R)			13 (R)			<=1.0 (S)	>=16.0 (R)	<=20.0 (S)		13 (I)	2	6	MDR
746	>=8.0 (R)	>=4.0 (R)	>=16.0 (R)	>=64.0 (R)	>=64.0 (R)	>=64.0 (R)				>=32.0 (R)				>=16.0 (R)		>=320.0 (R)			2	6	MDR
747	>=8.0 (R)	>=4.0 (R)	>=16.0 (R)	>=64.0 (R)	>=64.0 (R)	>=64.0 (R)								>=16.0 (R)		>=320.0 (R)			2	5	MDR
748	>=8.0 (R)	>=4.0 (R)	>=16.0 (R)	>=64.0 (R)	>=64.0 (R)	>=64.0 (R)		>=64.0 (R)			12 (R)			<=1.0 (S)	>=16.0 (R)	<=20.0 (S)		9 (R)	2	6	MDR
751	>=8.0 (R)	>=4.0 (R)	>=16.0 (R)	>=64.0 (R)	>=64.0 (R)	>=64.0 (R)		>=64.0 (R)			6 (R)			<=1.0 (S)	>=16.0 (R)	<=20.0 (S)		9 (R)	2	6	MDR
752	>=8.0 (R)	>=4.0 (R)	>=16.0 (R)	>=64.0 (R)	>=64.0 (R)	>=64.0 (R)		>=64.0 (R)		>=32.0 (R)	13 (R)			<=1.0 (S)	>=16.0 (R)	<=20.0 (S)		13 (I)	2	6	MDR
753	4.0 (I)	>=4.0 (R)	>=16.0 (R)	>=64.0 (R)	>=64.0 (R)	>=64.0 (R)		>=64.0 (R)			6 (R)			4.0 (S)	>=16.0 (R)	>=320.0 (R)		10 (R)	2	7	XDR
754	>=8.0 (R)	>=4.0 (R)	>=16.0 (R)	>=64.0 (R)	>=64.0 (R)	>=64.0 (R)		>=64.0 (R)		16.0 (I)	14 (R)			<=1.0 (S)	>=16.0 (R)	<=20.0 (S)		12 (R)	2	6	MDR
755	>=8.0 (R)	>=4.0 (R)	>=16.0 (R)	>=64.0 (R)	>=64.0 (R)	>=64.0 (R)		>=64.0 (R)			14 (R)			<=1.0 (S)	>=16.0 (R)	<=20.0 (S)		10 (R)	2	6	MDR
756	>=8.0 (R)	>=4.0 (R)	>=16.0 (R)	>=64.0 (R)	>=64.0 (R)	>=64.0 (R)				>=32.0 (R)				>=16.0 (R)		<=20.0 (S)			2	5	MDR
757	>=8.0 (R)	>=4.0 (R)	>=16.0 (R)	>=64.0 (R)	>=64.0 (R)	>=64.0 (R)								<=1.0 (S)		<=20.0 (S)			2	3	MDR
758	>=8.0 (R)	>=4.0 (R)	>=16.0 (R)	>=64.0 (R)	>=64.0 (R)	>=64.0 (R)	>=64.0 (R)	>=64.0 (R)	>=64.0 (R)	>=32.0 (R)	23 (S)	>=32.0 (R)	>=64.0 (R)	>=16.0 (R)	>=16.0 (R)	<=20.0 (S)	>=512.0 (R)	13 (I)	2	9	MDR
759	>=8.0 (R)	>=4.0 (R)	>=16.0 (R)	>=64.0 (R)	>=64.0 (R)	>=64.0 (R)				>=32.0 (R)				>=16.0 (R)		>=320.0 (R)			2	6	MDR
760	4.0 (I)	>=4.0 (R)	>=16.0 (R)	>=64.0 (R)	>=64.0 (R)	>=64.0 (R)	>=64.0 (R)	>=64.0 (R)	>=64.0 (R)	>=32.0 (R)	14 (R)	>=32.0 (R)	>=64.0 (R)	>=16.0 (R)	<=1.0 (S)	>=320.0 (R)	>=512.0 (R)	13 (I)	2	10	XDR
761	>=8.0 (R)	>=4.0 (R)	>=16.0 (R)	>=64.0 (R)	>=64.0 (R)	>=64.0 (R)	>=64.0 (R)	>=64.0 (R)	>=64.0 (R)	>=32.0 (R)	6 (R)	>=32.0 (R)	>=64.0 (R)	>=16.0 (R)	>=16.0 (R)	>=320.0 (R)	>=512.0 (R)	15 (I)	2	10	XDR
762	>=8.0 (R)	>=4.0 (R)	>=16.0 (R)	>=64.0 (R)	>=64.0 (R)	>=64.0 (R)	>=64.0 (R)	>=64.0 (R)	>=64.0 (R)		27 (S)	>=32.0 (R)	32.0 (R)	>=16.0 (R)	<=1.0 (S)	>=320.0 (R)	256.0 (R)	20 (S)	2	8	MDR
763	>=8.0 (R)	>=4.0 (R)	>=16.0 (R)	>=64.0 (R)	>=64.0 (R)	>=64.0 (R)	>=64.0 (R)	>=64.0 (R)	>=64.0 (R)	>=32.0 (R)	19 (I)	>=32.0 (R)	>=64.0 (R)	>=16.0 (R)	>=16.0 (R)	>=320.0 (R)	>=512.0 (R)	16 (S)	2	9	MDR
764	>=8.0 (R)	>=4.0 (R)	>=16.0 (R)	>=64.0 (R)	>=64.0 (R)	>=64.0 (R)	>=64.0 (R)	>=64.0 (R)	>=64.0 (R)	>=32.0 (R)	14 (R)	>=32.0 (R)	>=64.0 (R)	>=16.0 (R)	>=16.0 (R)	>=320.0 (R)	>=512.0 (R)	12 (R)	2	10	XDR
767	4.0 (I)	>=4.0 (R)	>=16.0 (R)	>=64.0 (R)	>=64.0 (R)	>=64.0 (R)				>=32.0 (R)				>=16.0 (R)		>=320.0 (R)			2	6	MDR
768	>=8.0 (R)	>=4.0 (R)	>=16.0 (R)	>=64.0 (R)	>=64.0 (R)	>=64.0 (R)	>=64.0 (R)	>=64.0 (R)	>=64.0 (R)	>=32.0 (R)	10 (R)	>=32.0 (R)	>=64.0 (R)	>=16.0 (R)	2.0 (S)	>=320.0 (R)	>=512.0 (R)	10 (R)	2	10	XDR
"*" means Kirby-Bauer (K-B) method was used and VITEK 2 compact method was used in other antibiotics tests.
			0.949527

## Sheet: Table S2b
Table S2b Identification of MDR and XDR in diffeernt sequence types.
MLST	Resistant drug categories											MDR		XDR
	0	1	2	3	4	5	6	7	8	9	10	Amounts	Percentage	Amounts	Percentage
2	0	0	0	5	16	68	170	104	61	81	69	380	0.662021	194	0.337979
25	0	0	0	0	1	4	6	7	4	5	2	16	0.551724	13	0.448276
40	0	1	1	0	2	0	2	2	0	0	0	6	0.75	0	0
33	0	0	0	0	0	2	0	0	0	0	0	2	1	0	0
216	0	0	0	0	1	0	0	0	0	0	0	2	2	0	0
372	0	0	0	0	1	0	0	0	0	0	0	2	2	0	0
23	0	1	0	0	0	0	0	0	0	0	0	1	1	0	0
131	0	0	0	1	0	0	0	0	0	0	0	1	1	0	0
132	0	0	0	0	1	0	1	0	0	0	0	1	0.5	0	0
149	0	0	1	0	0	1	1	0	0	0	0	0	0	0	0
150	0	0	0	0	0	0	1	0	0	0	0	1	1	0	0
221	0	0	0	0	0	1	0	0	0	0	0	1	1	0	0
1014	0	0	0	0	0	0	1	0	0	0	0	1	1	0	0
1159	0	0	0	0	0	0	1	0	0	0	0	1	1	0	0
1336	0	0	0	0	0	1	0	0	0	0	0	1	1	0	0
Unknown	0	0	3	0	1	0	1	0	1	0	1	2	0.285714	2	0.285714

## Sheet: Table S2c
Table S2c Statistical result of the antibiotic sensitivity tests.
Samples	AST	Fluoroquinolones		Carbapenems	Cephems						β-lactam combination agents		Penams	Monobactams	Aminoglycosides		Folate Pathway Antagonists	Nitrofuran	Tetracyclines
		Levofloxacin	Ciprofloxacin	Imipenem	Cefepime	Ceftriaxone	Ceftazidime	Cefuroxime	Cefazolin	Cefotetan	Ampicillin-sulbactam	*Cefoperazone-Sulbactam	Ampicillin	Aztreonam	Gentamicin	Tobramycin	Trimethoprim-Sulfamethoxazole	Nitrofurantoin	*Tigecycline
Whole data set	R	478	602	603	601	582	580	198	449	206	479	285	260	208	528	373	380	141	221
Whole data set	I	111	1	2	1	50	21	1	0	0	21	105	10	0	25	9	4	1	149
Whole data set	S	43	29	29	32	2	33	1	0	1	18	56	57	0	81	69	250	0	76
Whole data set	R (%)	0.756329	0.952532	0.951104	0.94795	0.917981	0.914826	0.99	1	0.995169	0.92471	0.639013	0.795107	1	0.832808	0.827051	0.599369	0.992958	0.495516
ST2AB	R	449	571	571	570	572	570	179	402	187	469	252	234	189	500	328	349	130	198
ST2AB	I	110	1	2	1	1	1	1	0	0	7	94	10	0	25	9	4	1	135
ST2AB	S	15	2	1	3	1	3	1	0	1	2	54	53	0	49	67	221	0	67
ST2AB	R (%)	0.78223	0.994774	0.994774	0.993031	0.996516	0.993031	0.98895	1	0.994681	0.981172	0.63	0.787879	1	0.87108	0.811881	0.608014	0.992366	0.495

## Sheet: Table S3
Table S3 The sequencing data, assembled genomes and annotations
	Sequenced reads	Base number	Reads Q20	Reads Q30	Reads GC%	Depth	Contig length	Contig Number	Contig N50	Contig N90	GC%	Gene Number	BUSCO	Sequence Type
1	18515338	2777300700	0.978589	0.934407	0.39387	705.369	3937374	57	184521	50054	0.3883	3795	0.984	2
2	16194974	2429246100	0.981191	0.940653	0.39043	632.16	3842770	50	162171	50301	0.3889	3697	0.984	2
3	17722760	2658414000	0.981606	0.941429	0.391272	665.068	3997206	61	164760	47338	0.3886	3891	0.984	2
5	19279020	2891853000	0.98268	0.943946	0.392966	702.425	4116959	70	172427	50053	0.3894	4026	0.984	2
6	17694830	2654224500	0.981857	0.942114	0.391242	668.867	3968239	81	162173	42590	0.3885	3846	0.984	2
7	19282916	2892437400	0.98284	0.944125	0.383746	692.307	4177967	89	134966	36726	0.3897	4026	0.984	25
8	18841956	2826293400	0.983119	0.945328	0.391564	704.362	4012560	67	181272	41729	0.3882	3887	0.984	2
9	15824914	2373737100	0.982571	0.944115	0.391402	598.323	3967317	84	140792	42451	0.3885	3849	0.984	2
10	14736778	2210516700	0.982704	0.944264	0.393209	548.367	4031093	71	133443	42610	0.3889	3925	0.984	2
11	15305228	2295784200	0.982461	0.943427	0.391685	580.637	3953905	64	158976	42452	0.3885	3831	0.984	2
12	17791194	2668679100	0.98261	0.94399	0.392872	655.055	4073977	62	172427	64158	0.3893	3968	0.984	2
13	17133518	2570027700	0.976351	0.929666	0.39035	645.881	3979106	68	155560	50283	0.3881	3867	0.984	2
14	17848892	2677333800	0.98141	0.94125	0.391302	691.084	3874110	66	142781	42949	0.3893	3721	0.984	2
15	18928110	2839216500	0.982008	0.942157	0.390457	718.467	3951771	59	161944	50074	0.3883	3824	0.984	2
16	18216896	2732534400	0.982526	0.943723	0.389708	679.997	4018448	121	130861	22578	0.388	3894	0.984	2
17	16268022	2440203300	0.980262	0.93857	0.392686	632.324	3859105	56	176609	49445	0.3892	3701	0.984	2
18	15748120	2362218000	0.982368	0.942894	0.394383	565.423	4177789	89	134966	36726	0.3897	4026	0.984	25
19	16035238	2405285700	0.982483	0.943729	0.391678	622.046	3866734	59	162174	48003	0.3893	3710	0.984	2
20	17869272	2680390800	0.981791	0.942328	0.393157	641.506	4178277	86	134966	42159	0.3897	4026	0.984	25
22	18417692	2762653800	0.982762	0.944493	0.390775	694.445	3978219	70	147010	45766	0.3881	3865	0.984	2
23	17062846	2559426900	0.982104	0.942654	0.390379	651.153	3930609	58	167718	48000	0.388	3794	0.984	2
24	15840712	2376106800	0.981534	0.940969	0.390021	606.462	3917984	60	157536	45706	0.388	3774	0.984	2
25	19546034	2931905100	0.982503	0.943422	0.390589	740.834	3957572	65	162172	42452	0.3886	3829	0.984	2
26	18501664	2775249600	0.980823	0.939446	0.390699	707.65	3921782	58	167718	48003	0.3881	3784	0.984	2
27	16804376	2520656400	0.982764	0.944375	0.391719	641.919	3926752	83	140792	42451	0.3886	3808	0.984	2
28	19514472	2927170800	0.982584	0.94411	0.395325	708.193	4133293	75	134966	46236	0.3888	3979	0.984	25
29	18265532	2739829800	0.98335	0.945939	0.391902	710.155	3858075	58	164078	46421	0.3892	3704	0.984	2
30	14278960	2141844000	0.982342	0.943169	0.400525	520.397	4115787	68	172427	50050	0.3893	4024	0.984	2
31	17040188	2556028200	0.981957	0.941705	0.391201	642.536	3978030	72	147012	45766	0.3881	3863	0.984	2
32	15755680	2363352000	0.981482	0.941014	0.391053	603.66	3915037	58	139922	43976	0.3884	3777	0.984	2
33	16070270	2410540500	0.983337	0.945789	0.392936	613.54	3928907	59	164078	46422	0.3882	3799	0.984	2
34	17061424	2559213600	0.03	0.94097	0.391404	645.9	3962246	64	155559	50283	0.3881	3838	0.984	2
35	17699764	2654964600	0.981589	0.941227	0.392294	670.553	3959366	59	161943	47999	0.3886	3834	0.984	2
36	18004520	2700678000	0.981093	0.940314	0.391674	691.254	3906928	59	162174	42949	0.3881	3767	0.984	2
37	20820432	3123064800	0.982025	0.942434	0.383611	818.373	3816187	67	130858	42608	0.3883	3694	0.984	2
38	17711962	2656794300	0.98134	0.940855	0.390182	680.021	3906927	60	162172	42949	0.3881	3769	0.984	2
39	16915578	2537336700	0.982683	0.944252	0.389174	633.306	4006491	65	203543	41728	0.3882	3887	0.984	2
40	18206688	2731003200	0.98199	0.942453	0.391186	666.333	4098554	190	140206	14163	0.3881	3956	0.984	2
41	15668812	2350321800	0.982109	0.942748	0.392868	598.093	3929690	59	176608	49445	0.3882	3796	0.984	2
42	15144866	2271729900	0.982033	0.942805	0.392498	574.57	3953792	65	157332	42451	0.3885	3830	0.984	2
43	16219818	2432972700	0.982629	0.943972	0.392921	632.557	3846248	62	140792	43473	0.389	3684	0.984	2
44	16140482	2421072300	0.981719	0.941581	0.390786	607.556	3984936	84	155561	49228	0.3881	3875	0.984	2
45	15536472	2330470800	0.982186	0.942681	0.394712	584.644	3986135	78	153217	38694	0.3895	3864	0.984	2
46	15978290	2396743500	0.982394	0.943454	0.39102	602.714	3976585	68	167718	43473	0.3882	3843	0.984	2
47	15003538	2250530700	0.981687	0.941854	0.389968	565.282	3981250	65	130861	47155	0.3881	3851	0.984	2
48	19408344	2911251600	0.981747	0.941916	0.392854	732.008	3977077	62	167718	47155	0.3882	3847	0.984	2
49	16914758	2537213700	0.980298	0.937183	0.391157	651.001	3897404	66	167723	42747	0.3883	3766	0.984	2
50	18926476	2838971400	0.981685	0.941475	0.393276	679.307	4179219	81	134966	46236	0.3897	4029	0.984	25
51	16460904	2469135600	0.983163	0.945335	0.390456	638.532	3866892	58	181271	47998	0.3893	3708	0.984	2
52	18750680	2812602000	0.982248	0.943053	0.390823	712.646	3946702	78	131894	42451	0.3884	3823	0.984	2
53	17854654	2678198100	0.981673	0.941549	0.39501	692.462	3867649	56	184523	48001	0.3893	3708	0.984	2
54	18096154	2714423100	0.981379	0.940979	0.391871	701.835	3867608	56	184524	48001	0.3893	3704	0.984	2
56	17879518	2681927700	0.981568	0.94074	0.390761	697.364	3845808	60	140791	43472	0.389	3678	0.984	2
57	17448038	2617205700	0.981491	0.941191	0.390123	662.273	3951852	60	161031	50081	0.3883	3827	0.984	2
58	18656816	2798522400	0.981206	0.940782	0.389543	707.872	3953429	74	161943	47999	0.3885	3830	0.984	2
59	17983608	2697541200	0.981661	0.94182	0.390759	685.08	3937555	62	162174	44441	0.3883	3803	0.984	2
60	17648466	2647269900	0.982785	0.944162	0.392165	684.479	3867572	56	184522	47999	0.3893	3703	0.984	2
61	16956980	2543547000	0.982793	0.943277	0.392673	657.663	3867554	56	184524	48001	0.3893	3708	0.984	2
62	18419344	2762901600	0.981902	0.941943	0.389887	694.697	3977133	61	167718	47155	0.3882	3851	0.984	2
64	16167004	2425050600	0.981893	0.942484	0.393338	587.272	4129347	80	134965	37652	0.3887	3979	0.984	25
65	18545676	2781851400	0.982449	0.94341	0.388775	699.62	3976232	65	161946	47155	0.3881	3849	0.984	2
66	18572260	2785839000	0.982491	0.943514	0.389528	700.778	3975350	66	140792	47155	0.3881	3852	0.984	2
67	18540766	2781114900	0.981889	0.942415	0.390342	725.705	3832293	54	161942	42452	0.3894	3670	0.984	2
68	20401770	3060265500	0.980261	0.937995	0.391316	759.022	4031854	70	133443	50057	0.389	3928	0.984	2
69	19280742	2892111300	0.981025	0.94004	0.390109	738.194	3917821	56	167722	47999	0.3884	3776	0.984	2
70	21273070	3190960500	0.982734	0.94443	0.394141	814.897	3915782	56	161945	43976	0.3884	3772	0.984	2
71	18718380	2807757000	0.981307	0.94104	0.391055	679.223	4133780	78	134965	46234	0.3888	3983	0.984	25
72	18834092	2825113800	0.981413	0.941064	0.390053	719.125	3928545	83	167724	42451	0.3895	3785	0.984	2
73	19886044	2982906600	0.979984	0.93679	0.391639	759.18	3929116	67	157516	47511	0.3884	3804	0.984	2
74	20142476	3021371400	0.982747	0.943939	0.393431	772.907	3909103	56	162174	47296	0.3881	3775	0.984	2
75	14536320	2180448000	0.983189	0.945338	0.391361	548.61	3974497	68	140792	43473	0.3881	3853	0.984	2
76	16141284	2421192600	0.981672	0.941562	0.390093	619.862	3906021	63	140791	42606	0.3881	3770	0.984	2
77	19201534	2880230100	0.982638	0.943966	0.390346	733.034	3929190	59	140792	47997	0.388	3800	0.984	2
78	15645396	2346809400	0.981781	0.941899	0.389332	610.001	3847221	62	157536	45706	0.389	3677	0.984	2
79	16574610	2486191500	0.980192	0.938369	0.393991	616.82	4030658	61	133444	50062	0.3903	3937	0.984	2
80	13963252	2094487800	0.981435	0.941238	0.389943	535.684	3909929	56	162052	45962	0.3881	3771	0.984	2
82	15602500	2340375000	0.982223	0.943024	0.390896	599.021	3907000	61	161945	42992	0.3881	3767	0.984	2
83	15855350	2378302500	0.982359	0.943044	0.390282	635.941	3739814	59	161943	42608	0.3885	3620	0.984	2
84	17088772	2563315800	0.981557	0.941237	0.388918	654.524	3916303	57	167722	47998	0.3884	3781	0.984	2
86	16904228	2535634200	0.978913	0.934134	0.389549	647.541	3915792	62	157534	43473	0.388	3764	0.984	2
87	17165006	2574750900	0.982847	0.944277	0.393196	639.56	4025814	65	164760	47320	0.3886	3920	0.984	2
89	13926262	2088939300	0.981814	0.941873	0.393361	542.302	3851984	69	149234	38588	0.3896	3713	0.984	40
90	16008592	2401288800	0.981329	0.94087	0.389072	603.773	3977139	61	167718	47155	0.3882	3848	0.984	2
91	14856654	2228498100	0.983135	0.945155	0.38955	567.152	3929281	60	140792	48003	0.388	3804	0.984	2
92	14832780	2224917000	0.981829	0.941879	0.390299	559.501	3976606	62	167718	47155	0.3882	3850	0.984	2
93	14139000	2120850000	0.981458	0.941318	0.390091	532.072	3986021	78	153216	38694	0.3895	3860	0.984	2
95	15302570	2295385500	0.982688	0.944131	0.39094	553.941	4143738	69	149142	50310	0.3893	4026	0.984	2
96	17407492	2611123800	0.97846	0.933889	0.390369	648.885	4024014	68	164760	47320	0.3886	3921	0.984	2
97	18391078	2758661700	0.976992	0.930533	0.390143	702.361	3927700	76	139922	42452	0.3884	3785	0.984	2
99	16625586	2493837900	0.978483	0.934386	0.390412	626.935	3977826	69	155560	50283	0.3881	3860	0.984	2
100	16851570	2527735500	0.97959	0.936519	0.389726	646.44	3910238	57	130861	42606	0.3881	3775	0.984	2
101	16682372	2502355800	0.981496	0.941624	0.391105	629.588	3974591	68	140791	43472	0.3881	3852	0.984	2
102	14361540	2154231000	0.979697	0.937566	0.390794	546.767	3939945	82	109198	42452	0.3883	3811	0.984	2
103	18176366	2726454900	0.981757	0.94209	0.390524	706.419	3859544	68	167724	47155	0.3894	3708	0.984	2
105	17333418	2600012700	0.978889	0.933308	0.38943	654.117	3974845	67	140792	47155	0.3881	3854	0.984	2
106	14150694	2122604100	0.979859	0.938223	0.390103	540.374	3928025	71	162174	47155	0.3884	3803	0.984	2
108	14958086	2243712900	0.981311	0.941886	0.390359	557.847	4022095	70	164760	42610	0.3886	3917	0.984	2
109	13921966	2088294900	0.979615	0.937392	0.391222	504.77	4137119	75	133032	42159	0.3888	3986	0.984	25
110	15631982	2344797300	0.981507	0.941824	0.392317	600.689	3903510	67	178324	42757	0.3892	3777	0.984	40
111	14471430	2170714500	0.978742	0.935577	0.389945	555.046	3910875	57	130860	42608	0.3882	3776	0.984	2
114	14213796	2132069400	0.979938	0.93873	0.391114	547.54	3893907	74	121576	42452	0.388	3760	0.984	2
115	13615556	2042333400	0.971811	0.916887	0.38942	521.65	3915141	62	130862	43473	0.388	3769	0.984	2
116	15424922	2313738300	0.981236	0.941412	0.393821	581.357	3979894	79	139922	47155	0.3886	3870	0.984	2
117	14856810	2228521500	0.981895	0.942651	0.392606	560.23	3977872	59	203549	50292	0.3885	3838	0.984	2
118	13745366	2061804900	0.981575	0.941852	0.389365	518.253	3978372	59	203549	46421	0.3885	3841	0.984	2
119	15900608	2385091200	0.979895	0.937983	0.391668	617.805	3860592	57	176608	49445	0.3892	3701	0.984	2
122	16246620	2436993000	0.97991	0.936569	0.386024	612.287	3980151	57	203549	50283	0.3886	3838	0.984	Unknown
124	19679548	2951932200	0.978499	0.934651	0.391303	742.022	3978228	59	203549	46421	0.3885	3841	0.984	2
126	14310534	2146580100	0.981963	0.942701	0.390331	556.254	3858991	59	164078	46422	0.3892	3702	0.984	2
127	15162850	2274427500	0.98134	0.941808	0.391309	584.361	3892160	63	162171	43012	0.3882	3770	0.984	2
128	13643948	2046592200	0.979993	0.938416	0.388634	514.316	3979249	57	203549	52468	0.3885	3839	0.984	2
129	13528768	2029315200	0.979857	0.938444	0.390168	510.528	3974934	66	140792	47155	0.3881	3854	0.984	2
130	13511798	2026769700	0.979349	0.937562	0.389284	505.12	4012453	73	133443	47701	0.3901	3883	0.984	2
131	18685846	2802876900	0.980657	0.940401	0.390904	726.863	3856128	72	140792	40875	0.3896	3717	0.984	2
132	18267918	2740187700	0.976333	0.930407	0.392226	697.414	3929070	59	140792	48003	0.388	3802	0.984	2
133	13575588	2036338200	0.977719	0.933678	0.38869	521.709	3903204	69	158339	42608	0.3894	3761	0.984	2
134	13248940	1987341000	0.979063	0.936638	0.391298	488.567	4067691	74	153242	41061	0.3887	3979	0.984	2
135	17050440	2557566000	0.979802	0.937571	0.391464	643.071	3977112	61	167718	47155	0.3882	3849	0.984	2
136	16939824	2540973600	0.97977	0.937964	0.389223	631.932	4020960	68	162841	47369	0.3887	3914	0.984	2
137	13775922	2066388300	0.980339	0.938711	0.389866	528.345	3911056	64	140792	47155	0.3879	3786	0.984	2
138	14382438	2157365700	0.980577	0.939875	0.388614	554.425	3891174	65	139920	42747	0.3882	3774	0.984	2
140	15365860	2304879000	0.980556	0.939828	0.390231	579.35	3978391	60	203549	46421	0.3885	3839	0.984	2
141	13573536	2036030400	0.98156	0.94164	0.39483	514.182	3959746	79	149021	50056	0.3895	3834	0.984	2
142	19641024	2946153600	0.980334	0.938098	0.390862	740.543	3978372	59	203549	50283	0.3885	3839	0.984	2
143	17307506	2596125900	0.980372	0.939803	0.394166	674.972	3846274	62	140792	43473	0.389	3681	0.984	2
144	13560852	2034127800	0.978732	0.935474	0.390614	519.505	3915510	62	130860	43472	0.388	3767	0.984	2
145	13866246	2079936900	0.978989	0.934546	0.390728	503.916	4127547	182	140586	17335	0.3879	3984	0.984	2
146	14793344	2219001600	0.979988	0.937959	0.390234	564.666	3929758	60	130860	47152	0.388	3798	0.984	2
147	14939998	2240999700	0.981237	0.941193	0.39036	579.893	3864503	22	347777	163250	0.3884	3693	0.984	2
150	15310348	2296552200	0.980998	0.940863	0.38917	577.131	3979256	58	147012	52468	0.3885	3838	0.984	2
151	18522856	2778428400	0.980106	0.939065	0.390701	698.382	3978381	60	147011	50283	0.3885	3839	0.984	149
152	15802456	2370368400	0.983002	0.945174	0.391674	614.245	3858992	59	164078	46421	0.3892	3702	0.984	2
153	13921826	2088273900	0.982052	0.942893	0.390801	541.066	3859554	59	164078	46422	0.3892	3702	0.984	2
155	14457812	2168671800	0.981924	0.943277	0.392267	576.61	3761071	17	519343	183241	0.3883	3571	0.984	2
156	14026016	2103902400	0.982361	0.944051	0.39191	535.522	3928691	60	130862	47152	0.388	3795	0.984	2
158	13275438	1991315700	0.978975	0.934924	0.391953	515.951	3859504	59	164078	46422	0.3892	3702	0.984	Unknown
159	14465606	2169840900	0.982534	0.944285	0.389429	545.408	3978380	59	203549	46422	0.3885	3839	0.984	2
160	13443774	2016566100	0.982444	0.943972	0.391224	522.368	3860429	57	176609	49445	0.3892	3703	0.984	2
162	14463866	2169579900	0.981994	0.943379	0.39086	552.077	3929849	67	157516	47517	0.3884	3802	0.984	2
163	15982310	2397346500	0.982209	0.943246	0.391907	605.323	3960442	70	161947	44110	0.3883	3818	0.984	2
165	15275392	2291308800	0.981487	0.941813	0.389589	583.751	3925147	83	139920	40900	0.3881	3799	0.984	2
167	14179932	2126989800	0.981496	0.942002	0.391751	538.196	3952071	67	140791	42164	0.3885	3832	0.984	2
168	14360668	2154100200	0.981787	0.94235	0.390219	574.407	3750127	38	262741	89281	0.3895	3566	0.984	2
169	14257762	2138664300	0.980723	0.939957	0.390838	551.786	3875892	65	139921	42606	0.3881	3735	0.984	2
170	13664636	2049695400	0.958314	0.887899	0.391244	514.121	3986797	56	206299	60354	0.3905	3834	0.984	Unknown
171	14993686	2249052900	0.960731	0.892779	0.387898	572.462	3928738	59	140791	48002	0.388	3802	0.984	2
172	14024592	2103688800	0.961765	0.894428	0.392802	529.114	3975874	65	130859	47155	0.3882	3853	0.984	2
173	14123354	2118503100	0.962994	0.897436	0.388014	550.685	3847031	60	157534	45704	0.389	3678	0.984	2
174	15580184	2337027600	0.963029	0.897499	0.388279	605.598	3859042	59	164078	46422	0.3892	3704	0.984	2
175	13189940	1978491000	0.957493	0.885638	0.38921	497.203	3979245	57	218255	50283	0.3885	3841	0.984	2
176	19081076	2862161400	0.962748	0.896501	0.389572	724.298	3951635	68	140791	40173	0.3885	3835	0.984	2
177	18215240	2732286000	0.962036	0.89402	0.389873	695.09	3930840	63	130862	47155	0.388	3794	0.984	2
178	18346378	2751956700	0.96558	0.901968	0.388892	683.22	4027924	78	163751	42610	0.3903	3889	0.984	2
180	13085384	1962807600	0.981643	0.939419	0.389046	501.79	3911613	62	140817	47155	0.3879	3777	0.984	2
182	17233548	2585032200	0.98183	0.940041	0.390576	628.618	4112246	76	163734	44034	0.3894	4020	0.984	2
183	16715902	2507385300	0.963028	0.896598	0.387663	634.17	3953806	64	158979	42452	0.3885	3833	0.984	2
184	19742846	2961426900	0.98431	0.946465	0.392253	757.196	3911042	64	140792	47155	0.3879	3780	0.984	2
186	20271570	3040735500	0.981674	0.939261	0.389839	769.569	3951219	64	162172	42602	0.3883	3840	0.984	2
187	20154702	3023205300	0.966557	0.90424	0.388165	760.555	3974997	67	130860	47155	0.3881	3854	0.984	2
188	18865066	2829759900	0.965641	0.902097	0.388549	711.898	3974951	68	130861	47155	0.3881	3855	0.984	2
190	17750312	2662546800	0.967079	0.904883	0.388258	673.678	3952257	66	158979	42164	0.3885	3829	0.984	2
191	17591334	2638700100	0.966083	0.902871	0.388894	667.346	3954023	65	158976	42452	0.3885	3832	0.984	2
192	17599388	2639908200	0.980693	0.936918	0.390026	644.635	4095201	78	155848	42610	0.3893	3982	0.984	2
193	13598938	2039840700	0.982008	0.94047	0.389555	512.797	3977868	60	203549	50283	0.3885	3841	0.984	2
194	16817436	2522615400	0.970093	0.910678	0.392136	640.2	3940357	56	190079	51343	0.3895	3799	0.984	2
196	15209380	2281407000	0.965558	0.901861	0.389512	551.199	4138990	71	133448	41061	0.3893	4053	0.984	2
197	13280756	1992113400	0.97959	0.934624	0.390064	486.21	4097228	78	155848	44500	0.3893	3988	0.984	40
198	15268382	2290257300	0.963041	0.897393	0.390357	576.226	3974580	71	158215	42608	0.3884	3862	0.984	2
199	15590960	2338644000	0.960207	0.891346	0.390515	589.658	3966104	62	147012	49229	0.3881	3858	0.984	2
200	13210526	1981578900	0.964345	0.899383	0.389001	504.47	3928039	62	140791	43472	0.388	3799	0.984	2
201	19882718	2982407700	0.964749	0.900129	0.38943	753.061	3960379	58	199806	46421	0.3883	3824	0.984	2
202	15090750	2263612500	0.964314	0.899374	0.388983	561.077	4034405	69	139922	40174	0.3944	3908	0.984	2
203	16650018	2497502700	0.967619	0.906241	0.3903	609.538	4097371	80	161947	42610	0.3893	3985	0.984	2
204	13485696	2022854400	0.963148	0.899077	0.437947	493.842	4096154	82	155846	42610	0.3893	3987	0.984	2
205	18918136	2837720400	0.982714	0.942635	0.391024	717.955	3952506	68	140792	40173	0.3885	3832	0.984	2
207	17641946	2646291900	0.964057	0.899823	0.390007	650.725	4066683	77	153244	37345	0.3887	3982	0.984	2
208	19608226	2941233900	0.965832	0.903049	0.389112	743.972	3953419	64	158977	42451	0.3885	3828	0.984	2
209	16095132	2414269800	0.965692	0.90251	0.389458	606.576	3980161	57	203549	52468	0.3886	3836	0.984	2
210	14364390	2154658500	0.962473	0.896216	0.389138	558.975	3854661	56	176608	56589	0.3892	3696	0.984	2
212	14469240	2170386000	0.981155	0.938067	0.390381	548.959	3953642	66	158978	40174	0.3885	3830	0.984	2
213	20230414	3034562100	0.963023	0.896787	0.390701	763.447	3974816	69	140792	43473	0.3881	3853	0.984	2
214	19782228	2967334200	0.962075	0.894557	0.389504	746.593	3974501	67	130861	47155	0.3881	3857	0.984	2
215	15146564	2271984600	0.965543	0.902034	0.389346	575.084	3950699	70	140205	38640	0.3885	3833	0.984	2
216	15991634	2398745100	0.965956	0.902698	0.390136	605.2	3963555	68	130860	47154	0.3882	3836	0.984	2
217	13850142	2077521300	0.982042	0.94116	0.392419	525.74	3951613	68	140791	40174	0.3885	3830	0.984	2
218	17853818	2678072700	0.983312	0.944288	0.392887	692.025	3869909	59	184524	48000	0.3893	3704	0.984	2
222	19302700	2895405000	0.984562	0.947186	0.391153	707.291	4093657	79	161944	42610	0.3892	3981	0.984	2
223	19992028	2998804200	0.977534	0.928331	0.390282	763.809	3926120	70	151674	42092	0.3894	3778	0.984	2
225	13712406	2056860900	0.964897	0.900433	0.390649	517.024	3978266	60	203549	50283	0.3885	3836	0.984	2
226	15741968	2361295200	0.964298	0.899319	0.391242	601.015	3928844	61	140792	48003	0.388	3803	0.984	40
227	13588718	2038307700	0.966376	0.903946	0.391033	515.765	3952011	68	140792	40174	0.3885	3833	0.984	2
228	17478934	2621840100	0.963476	0.897636	0.388123	641.225	4088800	73	161947	42610	0.389	3976	0.984	2
229	20007920	3001188000	0.963816	0.89865	0.389952	754.372	3978392	60	203549	46422	0.3885	3839	0.984	2
231	15766984	2365047600	0.982858	0.942623	0.390584	598.219	3953478	65	142332	42608	0.3883	3838	0.984	2
232	15498982	2324847300	0.974279	0.921593	0.392004	588.179	3952620	68	140788	40174	0.3885	3836	0.984	2
233	13892360	2083854000	0.983932	0.945609	0.390605	533.613	3905177	67	139921	42606	0.3881	3770	0.984	2
234	13749878	2062481700	0.983969	0.945411	0.391213	521.738	3953100	66	158979	40173	0.3885	3831	0.984	2
235	15906160	2385924000	0.984	0.945693	0.389672	620.181	3847142	60	157536	45706	0.389	3675	0.984	2
237	19365420	2904813000	0.96263	0.896158	0.389709	734.67	3953900	64	158976	42452	0.3885	3832	0.984	2
239	17836788	2675518200	0.981879	0.939936	0.390172	672.411	3978995	57	218255	52456	0.3886	3839	0.984	2
240	19399268	2909890200	0.979014	0.935757	0.396354	728.661	3993476	142	129726	21790	0.388	3867	0.984	2
242	19706984	2956047600	0.964193	0.899115	0.388887	754.832	3916167	63	130862	43473	0.388	3774	0.984	2
243	21216892	3182533800	0.963669	0.898298	0.391163	805.389	3951548	68	140792	40174	0.3885	3836	0.984	2
244	19684706	2952705900	0.964384	0.899501	0.389029	733.375	4026186	1240	6126	1222	0.3842	3720	0.96	2
246	15394128	2309119200	0.96514	0.901261	0.389722	580.245	3979562	60	218255	50274	0.3886	3835	0.984	2
248	14043842	2106576300	0.97426	0.921469	0.391093	544.476	3868996	61	181271	48001	0.3893	3712	0.984	2
249	16296840	2444526000	0.965546	0.902032	0.393616	634.449	3852988	53	163918	50056	0.3895	3703	0.984	Unknown
250	14352212	2152831800	0.980536	0.93714	0.391046	556.272	3870109	60	184522	47999	0.3893	3705	0.984	2
251	16563706	2484555900	0.982316	0.942006	0.391253	624.146	3980730	57	203549	52474	0.3886	3836	0.984	2
252	15620616	2343092400	0.981244	0.93865	0.391421	507.025	4621258	1934	4572	825	0.3858	4295	0.863	2
253	13452464	2017869600	0.962542	0.895697	0.389792	515.103	3917410	60	157534	45705	0.388	3772	0.984	2
255	17150508	2572576200	0.981703	0.939619	0.390987	656.8	3916834	64	130862	42610	0.388	3776	0.984	2
256	16369152	2455372800	0.963869	0.898471	0.389035	625.386	3926170	84	161945	42451	0.3881	3796	0.984	25
257	16921442	2538216300	0.961747	0.893787	0.388531	633.033	4009613	62	147014	50061	0.3908	3867	0.984	2
258	14165670	2124850500	0.984105	0.945933	0.388933	537.473	3953410	63	162174	42608	0.3883	3841	0.984	2
259	15183982	2277597300	0.983343	0.944187	0.389973	573.256	3973091	58	203549	50283	0.3884	3833	0.984	2
261	15088004	2263200600	0.982651	0.942341	0.394686	563.416	4016928	148	121910	21747	0.3881	3889	0.984	2
262	16450228	2467534200	0.98251	0.942209	0.390259	591.924	4168667	180	97407	18086	0.3875	4042	0.984	2
263	20960178	3144026700	0.982019	0.940558	0.390454	795.087	3954320	64	158978	42451	0.3885	3833	0.984	2
264	15599496	2339924400	0.979869	0.937126	0.390559	604.657	3869836	60	184522	47999	0.3893	3706	0.984	2
265	18097484	2714622600	0.983752	0.945195	0.389196	682.921	3975017	55	203549	52474	0.3884	3834	0.984	2
266	16235562	2435334300	0.983119	0.943157	0.390935	590.141	4126701	79	134966	46236	0.3888	3981	0.984	2
267	18025988	2703898200	0.964149	0.898686	0.388435	684.167	3952102	68	140791	40174	0.3885	3831	0.984	2
268	13025366	1953804900	0.982921	0.942456	0.390374	507.831	3847354	58	157534	45705	0.389	3677	0.984	2
270	15494354	2324153100	0.982521	0.941695	0.390638	575.942	4035391	79	177856	42610	0.3902	3902	0.984	2
271	18279402	2741910300	0.963958	0.898653	0.388862	696.927	3934288	63	133449	44501	0.39	3796	0.984	25
272	13713018	2056952700	0.98453	0.947074	0.389531	523.517	3929107	66	130862	42610	0.388	3798	0.984	2
273	20336052	3050407800	0.960763	0.892272	0.389376	755.955	4035169	80	177856	42610	0.3902	3899	0.984	2
275	13728956	2059343400	0.979344	0.935631	0.390369	510.219	4036197	77	177856	42610	0.3902	3897	0.984	25
278	17298242	2594736300	0.982612	0.942048	0.390968	642.969	4035557	77	177856	42610	0.3902	3895	0.984	2
279	13872260	2080839000	0.984276	0.946504	0.394183	524.123	3970137	57	203549	52474	0.3884	3830	0.984	2
280	13935068	2090260200	0.982143	0.941392	0.389189	526.496	3970137	56	203549	52474	0.3884	3829	0.984	2
281	17357048	2603557200	0.966639	0.903726	0.389307	639.447	4071575	69	140206	50019	0.3889	3962	0.984	2
282	19294950	2894242500	0.982115	0.941272	0.389975	723.644	3999537	63	133443	50029	0.3902	3870	0.984	2
284	18649794	2797469100	0.977361	0.931856	0.392096	681.097	4107301	65	181125	50478	0.3894	4008	0.984	2
285	18347006	2752050900	0.982506	0.941903	0.389582	675.506	4074059	65	147010	50062	0.3889	3965	0.984	2
286	17697284	2654592600	0.96313	0.896815	0.3899	677.727	3916904	65	121908	43473	0.388	3778	0.984	2
287	18884336	2832650400	0.961978	0.894753	0.390257	713.646	3969263	58	203549	50283	0.3884	3832	0.984	2
288	17206992	2581048800	0.966802	0.904469	0.395151	657.052	3928224	61	140791	45226	0.388	3799	0.984	2
289	15206766	2281014900	0.965527	0.901983	0.394435	575.073	3966476	74	130861	37891	0.3882	3832	0.984	2
290	17071470	2560720500	0.964712	0.900126	0.393024	645.174	3969040	59	165251	42606	0.3882	3840	0.984	2
293	18299396	2744909400	0.965364	0.901433	0.392562	666.703	4117138	77	181272	50057	0.3893	4023	0.984	2
294	19884994	2982749100	0.963912	0.898577	0.387968	732.093	4074275	68	147006	50056	0.3889	3964	0.984	2
295	16258978	2438846700	0.964083	0.899042	0.393933	620.835	3928330	60	140791	45226	0.388	3801	0.984	2
296	17308948	2596342200	0.966395	0.90352	0.391625	636.143	4081382	68	147010	50059	0.3889	3972	0.984	2
297	17641222	2646183300	0.96619	0.902849	0.390167	650.173	4069968	65	147010	50059	0.3889	3967	0.984	2
298	18639462	2795919300	0.966355	0.903524	0.3915	711.564	3929257	60	140791	48002	0.388	3802	0.984	2
299	17175746	2576361900	0.976401	0.926083	0.397873	656.712	3923125	84	140792	38640	0.3881	3800	0.984	2
300	15235930	2285389500	0.978383	0.933717	0.39182	603.635	3786048	154	62476	16726	0.3901	3667	0.984	2
120	17994522	2699178300	0.964609	0.89984	0.393468	707.697	3814031	90	88643	30256	0.389	3709	0.984	2
139	13283316	1992497400	0.984452	0.948744	0.392033	482.542	4129170	95	147032	30599	0.3895	4035	0.984	2
236	14114432	2117164800	0.96432	0.899605	0.390935	536.125	3949014	69	140792	40174	0.3885	3835	0.984	2
260	17993188	2698978200	0.96569	0.902049	0.392126	703.422	3836928	58	140791	42949	0.3891	3676	0.984	2
269	18972180	2845827000	0.964537	0.899767	0.392533	689.527	4127217	78	134966	46236	0.3888	3979	0.984	2
277	13760690	2064103500	0.962491	0.89617	0.388937	506.646	4074053	63	147009	50060	0.3889	3959	0.984	2
291	38895376	5834306400	0.965935	0.902465	0.389105	1492.86	3908147	74	177899	46421	0.3895	3754	0.984	2
292	19963888	2994583200	0.966651	0.904079	0.39112	763.316	3923124	84	140791	38639	0.3881	3803	0.984	132
302	20832528	3124879200	0.975987	0.927483	0.391271	771.226	4051832	64	154667	50057	0.3892	3929	0.984	2
303	13814106	2072115900	0.98028	0.938556	0.40105	525.657	3941953	76	124233	45283	0.3904	3821	0.984	2
304	17508248	2626237200	0.97578	0.927877	0.390361	644.393	4075524	81	131662	50045	0.3891	3964	0.984	2
308	18233176	2734976400	0.980101	0.937245	0.38908	691.12	3957311	75	150078	45765	0.388	3841	0.984	2
311	13176150	1976422500	0.980607	0.939919	0.402392	501.804	3938635	70	175121	46059	0.3883	3806	0.984	2
312	18462086	2769312900	0.978204	0.932551	0.391825	699.654	3958115	55	203549	52468	0.3887	3818	0.984	2
313	17295222	2594283300	0.971578	0.919142	0.398456	654.475	3963914	76	167724	46059	0.3883	3844	0.984	2
314	16964286	2544642900	0.974502	0.924601	0.388776	620.574	4100464	168	131784	20717	0.3879	3987	0.984	2
315	18123706	2718555900	0.978993	0.93459	0.389718	669.007	4063566	70	137073	47392	0.3883	3973	0.984	2
316	20158490	3023773500	0.977048	0.930717	0.388839	762.133	3967513	73	155559	49226	0.3881	3842	0.984	2
317	18680060	2802009000	0.977989	0.932516	0.389002	712.887	3930512	64	130861	43473	0.3882	3804	0.984	2
318	19698750	2954812500	0.977644	0.932445	0.397054	735.031	4019984	72	153179	37346	0.3885	3914	0.984	2
319	14012310	2101846500	0.978187	0.934184	0.402739	535.026	3928497	59	140792	48003	0.388	3797	0.984	2
320	18137294	2720594100	0.978216	0.933072	0.391535	674.169	4035480	80	177856	42610	0.3902	3899	0.984	2
321	18057940	2708691000	0.979866	0.937571	0.393659	690.419	3923259	84	140792	38640	0.3881	3801	0.984	2
322	13386226	2007933900	0.980889	0.940481	0.400839	506.985	3960539	58	203549	50283	0.3884	3822	0.984	2
323	19481118	2922167700	0.978364	0.933129	0.389867	738.609	3956312	64	167724	47303	0.3883	3840	0.984	2
324	19276646	2891496900	0.979165	0.935346	0.389414	717.443	4030279	125	129248	38694	0.3892	3940	0.984	2
325	18758726	2813808900	0.980796	0.939123	0.397048	708.896	3969283	59	203549	50283	0.3884	3828	0.984	2
326	17314420	2597163000	0.976607	0.929308	0.38975	645.459	4023743	66	153179	41013	0.3885	3920	0.984	2
327	17546642	2631996300	0.978259	0.933168	0.390201	665.309	3956051	63	167724	47304	0.3883	3837	0.984	2
328	19334904	2900235600	0.977321	0.931111	0.393489	742.176	3907744	73	181272	44035	0.3897	3760	0.984	2
330	13215910	1982386500	0.980359	0.938556	0.392583	474.53	4177575	89	134966	36726	0.3897	4026	0.984	25
332	13325168	1998775200	0.979679	0.937337	0.400855	512.224	3902150	59	130859	42454	0.3881	3769	0.984	2
333	15159020	2273853000	0.9821	0.943405	0.403772	584.19	3892315	80	121575	40716	0.3879	3763	0.984	2
334	13258564	1988784600	0.978216	0.934195	0.398568	506.507	3926468	64	140791	43472	0.388	3793	0.984	2
335	18060806	2709120900	0.977318	0.93137	0.392916	674.126	4018714	73	165111	46419	0.3904	3881	0.984	2
336	19096460	2864469000	0.974453	0.924191	0.388703	729.513	3926548	82	161944	42451	0.3881	3797	0.984	2
337	17346868	2602030200	0.976388	0.928696	0.389423	652.778	3986088	72	130396	37400	0.3885	3881	0.984	2
338	17976920	2696538000	0.975216	0.925928	0.393367	684.389	3940065	68	161945	42423	0.3896	3791	0.984	2
339	16258888	2438833200	0.978181	0.933069	0.390405	620.155	3932620	60	162172	47999	0.3886	3803	0.984	2
341	13898410	2084761500	0.981634	0.941677	0.397571	526.706	3958112	79	118540	31719	0.3887	3839	0.984	2
342	13040498	1956074700	0.980055	0.937902	0.390697	487.049	4016176	60	203543	42610	0.3884	3881	0.984	2
343	13201870	1980280500	0.977243	0.931167	0.394249	511.035	3875041	62	130857	43533	0.3881	3731	0.984	2
344	16497528	2474629200	0.977506	0.931362	0.392105	610.924	4050633	76	153243	37344	0.3887	3964	0.984	2
347	18262224	2739333600	0.978058	0.933217	0.389456	696.728	3931713	62	162171	41488	0.3886	3804	0.984	2
348	16128728	2419309200	0.978498	0.933011	0.393409	593.546	4076027	64	149021	50056	0.3889	3958	0.984	2
349	13416226	2012433900	0.978523	0.934228	0.393626	511.916	3931182	65	162174	41490	0.3886	3801	0.984	2
351	18626808	2794021200	0.974793	0.922436	0.390778	725.07	3853452	53	163920	50056	0.3896	3701	0.984	2
354	16080948	2412142200	0.977472	0.931096	0.390735	605.658	3982683	65	214324	50060	0.39	3897	0.984	2
355	17495770	2624365500	0.974692	0.925075	0.396435	667.603	3931027	65	162174	41490	0.3886	3802	0.984	2
356	13099410	1964911500	0.97851	0.934112	0.393215	477.048	4118900	83	133443	41112	0.3888	4025	0.984	2
357	14196990	2129548500	0.978139	0.933457	0.394206	538.488	3954683	68	167724	46059	0.3883	3832	0.984	Unknown
358	19372078	2905811700	0.979669	0.936072	0.390452	741.959	3916403	73	194227	50453	0.3895	3757	0.984	2
359	17771686	2665752900	0.975885	0.927719	0.392183	681.223	3913184	55	155633	47143	0.3881	3774	0.984	40
360	17205644	2580846600	0.977223	0.930569	0.393487	686.018	3762071	112	88937	22838	0.3913	3641	0.984	2
362	18796332	2819449800	0.97827	0.933347	0.396986	719.223	3920135	78	112438	38200	0.3893	3802	0.984	33
363	17601824	2640273600	0.980716	0.93913	0.400726	666.339	3962359	73	133443	50307	0.3896	3876	0.984	2
364	17786430	2667964500	0.975573	0.927362	0.392402	672.955	3964554	67	130860	42608	0.3881	3827	0.984	2
365	14724076	2208611400	0.977028	0.930981	0.400029	561.944	3930307	56	167718	48003	0.388	3799	0.984	2
366	18322524	2748378600	0.980649	0.939803	0.400131	692.896	3966512	65	130861	42608	0.3882	3830	0.984	2
369	13102038	1965305700	0.976781	0.930295	0.396888	470.429	4177690	89	134966	36726	0.3897	4026	0.984	2
372	13189692	1978453800	0.978993	0.935621	0.392709	499.304	3962420	72	163920	44493	0.3881	3864	0.984	25
373	17100884	2565132600	0.979052	0.935944	0.391329	648.274	3956863	70	126707	48000	0.3883	3830	0.984	2
376	14779862	2216979300	0.977124	0.930759	0.391369	559.672	3961209	74	133442	46422	0.3895	3877	0.984	2
377	18061460	2709219000	0.980214	0.937485	0.393441	666.577	4064374	59	204412	51343	0.3893	3967	0.984	2
378	19218036	2882705400	0.976727	0.929964	0.394078	739.572	3897801	63	157536	43473	0.3891	3737	0.984	40
379	15600006	2340000900	0.977595	0.931831	0.395448	587.763	3981201	65	168230	53169	0.3899	3894	0.984	2
380	19294782	2894217300	0.977618	0.932316	0.399691	736.392	3930267	57	167718	48002	0.388	3801	0.984	2
381	19340860	2901129000	0.980799	0.939177	0.401466	738.143	3930308	58	167718	48002	0.388	3804	0.984	2
464	14497756	2174663400	0.97926	0.935586	0.395281	556.255	3909470	60	140791	43009	0.388	3782	0.984	2
465	14162970	2124445500	0.960187	0.893154	0.388438	542.351	3917103	75	139757	37293	0.3886	3761	0.984	2
466	15164026	2274603900	0.944539	0.862418	0.388605	581.82	3909463	60	140791	43009	0.388	3782	0.984	2
468	13942688	2091403200	0.947717	0.866386	0.386605	506.276	4130951	74	134966	49067	0.3887	3985	0.984	2
469	14807916	2221187400	0.980059	0.939304	0.388607	540.201	4111782	73	192380	50033	0.3894	4022	0.984	2
470	21179938	3176990700	0.980531	0.940392	0.39184	808.352	3930209	65	120640	47155	0.388	3795	0.984	2
471	13570832	2035624800	0.98053	0.941093	0.38952	492.779	4130906	74	134966	49067	0.3887	3982	0.984	2
472	19033720	2855058000	0.976942	0.932211	0.388867	726.446	3930175	65	120641	47155	0.388	3797	0.984	2
473	16054446	2408166900	0.980649	0.941315	0.392232	612.823	3929627	65	120641	47155	0.388	3792	0.984	2
474	13146928	1972039200	0.980266	0.940091	0.390771	487.973	4041287	76	127102	42608	0.389	3927	0.984	2
477	14610628	2191594200	0.979007	0.936315	0.391403	554.332	3953574	67	140791	42165	0.3885	3836	0.984	2
478	21396246	3209436900	0.980248	0.94009	0.387595	800.884	4007368	73	158559	39491	0.3885	3880	0.984	2
480	15087014	2263052100	0.979783	0.939034	0.390251	588.398	3846125	63	130860	42608	0.389	3679	0.984	33
481	14370268	2155540200	0.980419	0.941029	0.393321	545.383	3952340	67	140791	42165	0.3885	3837	0.984	2
482	14092288	2113843200	0.980252	0.939821	0.390118	536.639	3939038	66	175119	47297	0.3883	3808	0.984	2
483	13087056	1963058400	0.980281	0.940171	0.390585	485.684	4041846	75	127102	42608	0.389	3924	0.984	2
484	20580016	3087002400	0.981123	0.942198	0.390071	763.758	4041858	75	127102	42610	0.389	3933	0.984	2
485	18341406	2751210900	0.980212	0.940041	0.391785	698.699	3937622	69	151696	45966	0.3895	3804	0.984	2
487	19692664	2953899600	0.980066	0.939156	0.387508	728.077	4057128	102	121551	35459	0.3889	3940	0.984	2
488	18864578	2829686700	0.977797	0.933167	0.387062	718.206	3939939	64	175119	48000	0.3883	3808	0.984	2
489	13100022	1965003300	0.979611	0.9388	0.388103	490.509	4006052	76	158559	39162	0.3885	3882	0.984	2
491	14231830	2134774500	0.97993	0.939609	0.390844	541.163	3944793	69	140792	42608	0.3882	3831	0.984	2
492	14927684	2239152600	0.98056	0.940476	0.390786	563.19	3975838	68	130860	42608	0.3884	3866	0.984	2
493	15189592	2278438800	0.980873	0.941642	0.391096	584.403	3898744	59	131899	41340	0.3884	3786	0.984	2
494	20183956	3027593400	0.980176	0.940041	0.391265	772.817	3917607	77	142760	37293	0.3886	3770	0.984	2
495	18191750	2728762500	0.979423	0.938319	0.390211	698.193	3908321	66	140792	42606	0.388	3774	0.984	2
496	13641440	2046216000	0.97951	0.938398	0.390948	517.034	3957602	80	110135	31024	0.3887	3836	0.984	2
497	13051098	1957664700	0.98002	0.93959	0.388276	478.679	4089725	96	131660	42608	0.3892	3971	0.984	2
499	18485210	2772781500	0.978519	0.936253	0.392336	681.026	4071476	71	147008	46287	0.3889	3949	0.984	2
383	19696226	2954433900	0.980783	0.941576	0.391552	738.689	3999566	63	133443	52241	0.3902	3869	0.984	221
384	14037784	2105667600	0.979366	0.93777	0.388711	537.505	3917485	74	170963	38789	0.3886	3767	0.984	2
385	13878904	2081835600	0.980253	0.940076	0.389634	528.232	3941139	67	162298	42608	0.3884	3820	0.984	2
387	16616016	2492402400	0.979724	0.939025	0.388576	648.06	3845945	62	140791	43472	0.389	3682	0.984	2
388	15708696	2356304400	0.949503	0.870769	0.388621	579.244	4067898	66	147006	47903	0.3889	3966	0.984	2
389	16408482	2461272300	0.959321	0.891022	0.389989	641.137	3838916	61	140791	43472	0.389	3676	0.984	2
390	14808804	2221320600	0.964602	0.901073	0.388971	544.254	4081403	132	175341	21529	0.3883	3957	0.984	216
391	15544902	2331735300	0.960728	0.893504	0.386429	573.219	4067794	66	147007	47904	0.3889	3966	0.984	2
392	14582922	2187438300	0.961402	0.894904	0.390132	552.804	3956988	57	167048	45766	0.3885	3844	0.984	2
393	15092218	2263832700	0.950412	0.871698	0.391575	578.324	3914471	74	170963	38789	0.3886	3763	0.984	2
394	15668306	2350245900	0.960016	0.892032	0.39191	592.667	3965540	66	121908	42606	0.3882	3834	0.984	2
395	16155054	2423258100	0.950367	0.872058	0.393066	656.419	3691632	105	62672	24163	0.3903	3581	0.984	2
396	13956310	2093446500	0.96294	0.897438	0.392072	528.966	3957619	57	177857	50292	0.3885	3841	0.984	2
397	15357600	2303640000	0.946894	0.866209	0.391496	560.095	4112943	71	182028	50054	0.3894	4025	0.984	33
398	16046006	2406900900	0.95107	0.873476	0.389618	585.309	4112186	71	192380	50054	0.3894	4024	0.984	2
399	16629402	2494410300	0.961917	0.895738	0.388798	606.539	4112529	74	192380	50053	0.3894	4024	0.984	2
402	16120148	2418022200	0.953951	0.878784	0.388118	588.096	4111611	74	192380	44035	0.3894	4024	0.984	2
403	16480200	2472030000	0.957904	0.888377	0.390615	606.235	4077676	162	140203	15331	0.3884	3963	0.984	2
404	16110742	2416611300	0.960495	0.892881	0.391881	614.944	3929806	57	140792	48003	0.388	3800	0.984	2
405	15494122	2324118300	0.953133	0.877224	0.38986	604.523	3844547	62	130861	43472	0.3889	3674	0.984	2
406	17106390	2565958500	0.958669	0.889728	0.392343	629.987	4073035	67	147008	50056	0.3889	3955	0.984	2
407	14964818	2244722700	0.958155	0.886012	0.390693	545.821	4112564	75	192380	50060	0.3894	4025	0.984	2
408	15451786	2317767900	0.960564	0.893215	0.389474	569.052	4073035	67	147008	50056	0.3889	3957	0.984	25
409	15988914	2398337100	0.946821	0.865885	0.392155	588.806	4073218	66	147011	50060	0.3889	3965	0.984	1159
411	16475226	2471283900	0.949052	0.869974	0.389408	630.872	3917248	74	142760	38787	0.3886	3769	0.984	2
412	14183852	2127577800	0.962867	0.89741	0.392684	522.375	4072896	67	147006	50057	0.3889	3957	0.984	2
413	16001090	2400163500	0.964571	0.900913	0.39168	614.086	3908515	66	140791	42606	0.388	3776	0.984	2
414	15213712	2282056800	0.965349	0.902362	0.3893	582.715	3916251	66	140792	43978	0.3899	3769	0.984	2
415	16635724	2495358600	0.95426	0.879034	0.39177	615.488	4054277	55	270274	47118	0.3883	3964	0.984	Unknown
416	14698800	2204820000	0.959901	0.8921	0.387416	540.491	4079294	140	175341	21529	0.3883	3947	0.984	2
417	14526910	2179036500	0.981123	0.937	0.389443	534.268	4078546	134	175341	21531	0.3883	3947	0.984	23
419	15123660	2268549000	0.980079	0.933846	0.395045	567.907	3994576	70	153178	37345	0.3881	3891	0.984	2
420	13470704	2020605600	0.976036	0.928099	0.390527	518.068	3900273	62	140792	42606	0.3881	3765	0.984	2
421	21514556	3227183400	0.977074	0.931462	0.387444	822.091	3925581	79	147857	42604	0.3886	3802	0.984	2
423	16579756	2486963400	0.9798	0.933242	0.391491	661.151	3761568	134	90902	16367	0.3897	3589	0.984	2
424	19623868	2943580200	0.977579	0.928343	0.391605	757.468	3886080	63	131899	38636	0.3884	3773	0.984	2
425	20835076	3125261400	0.97668	0.93013	0.391724	796.63	3923105	83	147859	42392	0.3886	3799	0.984	2
426	13869526	2080428900	0.976813	0.930521	0.389689	510.59	4074562	65	147008	50057	0.3889	3962	0.984	2
428	20562446	3084366900	0.975729	0.927967	0.391075	757.687	4070768	116	175341	21529	0.3883	3950	0.984	2
429	14702570	2205385500	0.978696	0.935522	0.395481	563.025	3917028	63	140645	43978	0.39	3773	0.984	2
430	20134698	3020204700	0.976764	0.926462	0.388398	741.707	4071967	73	147007	44499	0.3889	3951	0.984	2
431	13968872	2095330800	0.977259	0.927243	0.388468	556.731	3763634	113	87744	22838	0.3912	3644	0.984	2
432	15604012	2340601800	0.984008	0.947436	0.387654	574.455	4074473	131	175341	21529	0.3883	3953	0.984	2
433	20709442	3106416300	0.983452	0.946547	0.38972	794.944	3907715	70	140644	39266	0.388	3776	0.984	2
434	16754638	2513195700	0.982711	0.944244	0.388544	641.502	3917676	66	121909	43974	0.388	3785	0.984	2
435	19892396	2983859400	0.983194	0.945609	0.389392	736.169	4053224	64	129247	48504	0.3895	3950	0.984	25
436	19758632	2963794800	0.9836	0.947133	0.396539	727.77	4072431	64	147010	50060	0.3889	3961	0.984	2
437	14565208	2184781200	0.982869	0.943236	0.389321	563.851	3874751	81	140645	42608	0.3894	3721	0.984	2
438	19782314	2967347100	0.983642	0.947041	0.389164	757.561	3916974	78	142613	38789	0.3886	3765	0.984	25
439	19998264	2999739600	0.984023	0.946313	0.388395	759.023	3952108	67	140792	42165	0.3885	3834	0.984	2
440	18779986	2816997900	0.983683	0.946896	0.389082	682.034	4130288	77	134966	46236	0.3887	3985	0.984	2
441	15386586	2307987900	0.983607	0.946824	0.388761	590.525	3908365	75	110409	35628	0.3897	3838	0.984	2
443	13045402	1956810300	0.984427	0.949254	0.387755	484.201	4041316	82	120356	41057	0.389	3919	0.984	2
444	21960608	3294091200	0.983715	0.945243	0.389822	826.696	3984646	69	164760	42452	0.3887	3875	0.984	2
446	18221894	2733284100	0.986421	0.953862	0.389726	691.038	3955332	83	147859	42392	0.3889	3825	0.984	2
447	17265898	2589884700	0.983031	0.945374	0.388493	661.736	3913771	78	155544	42608	0.3886	3786	0.984	2
448	13471618	2020742700	0.982302	0.943535	0.392024	518.042	3900731	57	200355	48983	0.3895	3768	0.984	2
450	20161914	3024287100	0.983584	0.946983	0.392985	772.605	3914405	65	130860	39266	0.388	3767	0.984	2
451	14349832	2152474800	0.981256	0.939906	0.387138	573.01	3756434	46	258359	88579	0.3882	3605	0.984	2
452	13939642	2090946300	0.984107	0.947249	0.391226	517.376	4041441	76	127103	42608	0.389	3927	0.984	40
453	29772156	4465823400	0.981428	0.939961	0.388672	1096.2	4073898	66	147007	50056	0.3889	3958	0.984	2
454	42829518	6424427700	0.983238	0.944828	0.3878	1589.62	4041481	76	127102	42608	0.389	3929	0.984	2
455	14731452	2209717800	0.98371	0.947302	0.39002	537.359	4112181	75	181271	44035	0.3894	4022	0.984	2
456	15792044	2368806600	0.984459	0.949303	0.38878	576.189	4111159	75	192380	50036	0.3894	4019	0.984	2
457	28464586	4269687900	0.983676	0.947088	0.38939	1089.81	3917818	75	142760	38789	0.3886	3772	0.984	2
458	40905650	6135847500	0.984539	0.949391	0.389767	1543.92	3974209	83	140792	42452	0.3885	3857	0.984	2
460	30827990	4624198500	0.983102	0.944391	0.389475	1124.48	4112299	75	192380	44034	0.3894	4024	0.984	2
461	37171010	5575651500	0.984326	0.947307	0.389454	1356.1	4111528	74	192380	50035	0.3894	4021	0.984	2
462	14922944	2238441600	0.983507	0.946538	0.390107	566.331	3952533	68	131895	42165	0.3885	3833	0.984	2
463	18805346	2820801900	0.984878	0.950458	0.390087	730.577	3861061	59	140792	42653	0.3881	3723	0.984	2
350	16317820	2447673000	0.984767	0.949057	0.390983	608.788	4020567	77	153243	33650	0.3885	3937	0.984	2
501	15750200	2362530000	0.977024	0.927887	0.388223	604.383	3908998	62	140791	42606	0.388	3777	0.984	2
502	15013842	2252076300	0.976988	0.92771	0.388851	545.178	4130903	74	134966	49067	0.3887	3985	0.984	25
503	14658750	2198812500	0.975927	0.926005	0.391008	564.972	3891894	80	121576	40716	0.388	3760	0.984	2
504	17113916	2567087400	0.977408	0.928913	0.392676	703.404	3649521	107	71205	22350	0.3894	3537	0.984	131
506	16777226	2516583900	0.975539	0.924365	0.388491	645.494	3898695	59	131900	41340	0.3884	3788	0.984	2
507	16235882	2435382300	0.975917	0.926389	0.402411	602.627	4041274	77	158559	36753	0.3908	3907	0.984	2
508	15205720	2280858000	0.976561	0.926706	0.388619	583.663	3907836	59	140792	42949	0.3881	3782	0.984	2
509	16965110	2544766500	0.975672	0.924643	0.389052	651.196	3907834	59	140792	42949	0.3881	3778	0.984	2
510	14571268	2185690200	0.978208	0.931053	0.390002	561.591	3891959	81	115155	40716	0.388	3761	0.984	2
512	15730314	2359547100	0.978241	0.930499	0.388769	588.112	4012074	69	146981	39996	0.3897	3887	0.984	2
513	19778282	2966742300	0.976743	0.927312	0.386346	718.278	4130353	77	134966	46236	0.3887	3984	0.984	25
514	14336528	2150479200	0.976357	0.926439	0.39211	515.792	4169273	85	163751	42136	0.3898	4069	0.984	2
515	15469238	2320385700	0.97621	0.926144	0.389871	589.138	3938611	87	130861	42452	0.3884	3825	0.984	2
516	16403318	2460497700	0.971777	0.915233	0.39031	637.39	3860272	63	130861	43473	0.389	3704	0.984	2
517	14012516	2101877400	0.976093	0.925001	0.389211	538.171	3905592	84	140790	42451	0.3895	3761	0.984	2
518	14471524	2170728600	0.976306	0.926039	0.388481	551.275	3937650	60	141525	38640	0.3878	3797	0.984	2
519	13122376	1968356400	0.977719	0.92939	0.388882	486.483	4046098	113	130861	28572	0.3886	3957	0.984	2
520	13159376	1973906400	0.980353	0.935133	0.389759	496.472	3975864	69	121909	42608	0.3884	3862	0.984	2
521	16972286	2545842900	0.977639	0.930926	0.388076	629.728	4042766	78	156336	42606	0.3886	3949	0.984	2
522	14076152	2111422800	0.978329	0.930874	0.390786	553.354	3815680	55	157532	47155	0.3896	3645	0.984	2
523	17598814	2639822100	0.976216	0.927249	0.391125	691.736	3816228	56	157532	47155	0.3896	3645	0.984	2
525	15728252	2359237800	0.976383	0.927711	0.39079	618.227	3816136	55	157532	47155	0.3896	3645	0.984	2
526	13937770	2090665500	0.977897	0.929811	0.391483	530.796	3938734	86	130862	42454	0.3884	3823	0.984	2
529	14453886	2168082900	0.973244	0.91966	0.388561	550.103	3941233	81	135528	42606	0.3885	3824	0.984	2
530	15199172	2279875800	0.977499	0.928634	0.390247	582.875	3911435	58	140788	42608	0.3881	3782	0.984	2
533	13662342	2049351300	0.975015	0.92362	0.396014	520.31	3938712	87	130862	38640	0.3884	3820	0.984	2
534	14577428	2186614200	0.978818	0.931926	0.389325	555.469	3936516	64	130860	36364	0.3878	3799	0.984	2
535	14615830	2192374500	0.97902	0.93259	0.389697	556.951	3936388	63	141525	38640	0.3878	3800	0.984	2
536	15053624	2258043600	0.974125	0.921307	0.38976	567.786	3976928	71	185475	47297	0.3885	3859	0.984	2
537	15596082	2339412300	0.974819	0.922763	0.390497	570.679	4099351	66	161946	42610	0.3909	3984	0.984	2
538	14104616	2115692400	0.977333	0.928426	0.392562	554.473	3815680	55	157532	47155	0.3896	3644	0.984	2
539	16245328	2436799200	0.97531	0.923921	0.390595	638.572	3816014	56	157532	45405	0.3896	3646	0.984	2
540	16394890	2459233500	0.977567	0.929087	0.391375	628.738	3911380	58	140788	42608	0.3881	3783	0.984	2
541	15922980	2388447000	0.977715	0.929472	0.393327	613.688	3891957	81	115160	40716	0.388	3761	0.984	2
543	14999794	2249969100	0.978009	0.930067	0.389423	571.413	3937553	62	121909	47114	0.3883	3814	0.984	2
544	18724490	2808673500	0.975941	0.925185	0.391789	685.228	4098890	66	156274	42610	0.3909	3991	0.984	2
545	15530920	2329638000	0.976934	0.92792	0.395476	563.298	4135710	107	128437	28285	0.3897	4070	0.984	2
546	14755404	2213310600	0.976156	0.926276	0.391033	564.54	3920554	77	140792	45964	0.3885	3797	0.984	2
547	13917894	2087684100	0.979028	0.932358	0.390498	530.348	3936444	63	141525	38640	0.3878	3800	0.984	2
549	13706796	2056019400	0.977831	0.929778	0.390531	522.514	3934858	95	140792	28148	0.3891	3790	0.984	2
550	14137946	2120691900	0.977564	0.929184	0.389719	538.717	3936557	63	141525	38639	0.3878	3802	0.984	2
551	16781450	2517217500	0.977681	0.929142	0.390753	639.467	3936430	64	130860	38640	0.3878	3800	0.984	2
552	18855562	2828334300	0.975612	0.924555	0.390962	717.945	3939488	65	175119	47297	0.3883	3805	0.984	2
553	15618604	2342790600	0.976405	0.926078	0.391122	609.465	3844010	69	141452	38637	0.3895	3698	0.984	2
554	19445074	2916761100	0.977905	0.929794	0.395454	758.82	3843811	69	141454	38640	0.3895	3698	0.984	2
555	13712978	2056946700	0.979178	0.932659	0.38973	528.512	3891958	81	115155	40717	0.388	3762	0.984	2
556	15446950	2317042500	0.975444	0.924419	0.390309	588.104	3939853	64	175121	48002	0.3883	3810	0.984	2
558	15815312	2372296800	0.977715	0.929345	0.390705	615.842	3852117	56	164044	48000	0.3895	3702	0.984	2
559	13063280	1959492000	0.977294	0.928659	0.389759	531.78	3684781	119	89716	18382	0.3883	3558	0.984	216
560	18628264	2794239600	0.977904	0.929701	0.390126	687.54	4064114	94	140792	32595	0.3883	3965	0.984	2
561	13589324	2038398600	0.973976	0.921282	0.391105	519.902	3920736	77	140790	45960	0.3885	3793	0.984	2
562	13716296	2057444400	0.977777	0.929741	0.391078	508.888	4043018	78	156336	42606	0.3886	3950	0.984	2
563	15475274	2321291100	0.97858	0.931245	0.391367	608.284	3816131	55	157532	47155	0.3896	3645	0.984	2
564	19753822	2963073300	0.979453	0.935479	0.402268	761.384	3891693	81	115155	40716	0.388	3763	0.984	2
566	14516364	2177454600	0.972057	0.915725	0.394253	553.335	3935144	73	147383	42513	0.3882	3809	0.984	2
567	15047342	2257101300	0.976861	0.927647	0.392751	575.104	3924687	59	121908	47114	0.3884	3800	0.984	2
568	15123300	2268495000	0.975951	0.925361	0.391521	576.117	3937558	61	121909	47114	0.3883	3810	0.984	2
569	13778840	2066826000	0.977929	0.929756	0.389599	519.873	3975637	69	121908	42606	0.3884	3865	0.984	2
570	14885402	2232810300	0.977373	0.928869	0.39135	573.606	3892587	66	130862	42610	0.3891	3730	0.984	2
572	15301520	2295228000	0.978109	0.930036	0.391295	549.773	4174867	83	123738	42136	0.3896	4080	0.984	2
573	16184146	2427621900	0.97719	0.928257	0.390283	624.793	3885485	56	157532	47204	0.3886	3739	0.984	2
574	13190510	1978576500	0.979579	0.933543	0.390221	501.195	3947716	69	121909	37400	0.3884	3839	0.984	2
575	16454946	2468241900	0.980049	0.936343	0.388762	631.546	3908253	66	140792	42606	0.388	3778	0.984	2
576	15946654	2391998100	0.978299	0.930743	0.390574	610.326	3919215	63	141646	38640	0.3879	3788	0.984	2
577	13456362	2018454300	0.97702	0.927725	0.391626	518.652	3891735	81	115155	40716	0.388	3759	0.984	2
578	14478956	2171843400	0.974731	0.92281	0.389598	551.914	3935112	74	147383	42452	0.3882	3807	0.984	2
579	17813906	2672085900	0.977469	0.928878	0.389524	681.05	3923480	62	121908	47114	0.3883	3796	0.984	2
580	15373668	2306050200	0.977106	0.927944	0.389939	570.376	4043036	78	156336	42602	0.3886	3947	0.984	2
581	15925376	2388806400	0.976407	0.92573	0.393402	582.835	4098596	65	163751	46410	0.3909	3983	0.984	2
582	14869448	2230417200	0.978631	0.93167	0.391551	570.556	3909200	73	155833	31719	0.3885	3776	0.984	2
583	15110642	2266596300	0.979237	0.933178	0.393786	552.972	4098933	67	163751	46410	0.3909	3982	0.984	2
584	20036990	3005548500	0.979273	0.934557	0.39663	733.251	4098933	67	163751	46410	0.3909	3984	0.984	2
585	14101764	2115264600	0.977067	0.927886	0.395117	530.497	3987324	55	220384	70877	0.3905	3835	0.984	2
586	13232126	1984818900	0.977761	0.929218	0.39148	515.081	3853408	67	165797	47997	0.3881	3703	0.984	2
587	14795958	2219393700	0.978294	0.931173	0.392731	548.937	4043078	78	156336	42606	0.3886	3953	0.984	2
589	13674518	2051177700	0.978335	0.930622	0.393934	525.126	3906071	57	229816	43930	0.3898	3787	0.984	40
591	13989026	2098353900	0.975671	0.924915	0.396094	526.254	3987342	55	220353	70877	0.3905	3834	0.984	2
594	17233732	2585059800	0.977549	0.928936	0.394184	665.883	3882154	37	387912	76981	0.39	3706	0.984	150
595	13216862	1982529300	0.97661	0.926684	0.389315	485.686	4081918	132	175341	21531	0.3883	3959	0.984	2
597	14026314	2103947100	0.97656	0.927172	0.393744	537.007	3917911	75	140792	30116	0.3884	3791	0.984	2
598	15443082	2316462300	0.974746	0.922466	0.394439	602.334	3845811	76	109958	37293	0.3896	3667	0.984	2
599	13209706	1981455900	0.97327	0.919948	0.392847	485.767	4079027	141	175341	18744	0.3883	3947	0.984	2
602	13974744	2096211600	0.978559	0.931141	0.390216	534.82	3919468	63	141646	38640	0.3879	3787	0.984	2
603	13568516	2035277400	0.976824	0.926968	0.391719	522.468	3895509	67	130862	42610	0.3891	3739	0.984	2
605	15007220	2251083000	0.976264	0.925981	0.390381	574.354	3919330	63	141646	38640	0.3879	3787	0.984	2
606	14339154	2150873100	0.978074	0.930253	0.397809	546.006	3939287	68	175121	46059	0.3883	3804	0.984	2
607	17963044	2694456600	0.977056	0.927768	0.391373	666.439	4043068	78	156336	42606	0.3886	3951	0.984	2
608	14738904	2210835600	0.97754	0.928895	0.389337	563.929	3920417	60	141646	42451	0.3879	3786	0.984	2
609	20322226	3048333900	0.974993	0.925164	0.389066	777.769	3919331	63	141646	38640	0.3879	3787	0.984	2
610	15130136	2269520400	0.977406	0.928693	0.395722	577.631	3929015	61	130861	47155	0.388	3793	0.984	2
611	15937386	2390607900	0.97762	0.929369	0.392318	577.952	4136342	68	157818	42610	0.3898	4029	0.984	2
612	14670120	2200518000	0.978803	0.931795	0.390118	558.648	3939007	67	140791	36284	0.3882	3819	0.984	2
613	17780874	2667131100	0.978067	0.930107	0.391377	653.623	4080532	137	175341	18745	0.3883	3949	0.984	2
615	15496760	2324514000	0.977251	0.928384	0.392187	603.467	3851932	56	164044	48001	0.3895	3705	0.984	2
616	14215886	2132382900	0.977259	0.928179	0.391672	530.106	4022558	71	156336	42606	0.3886	3920	0.984	2
617	16036214	2405432100	0.977459	0.928768	0.390085	625.091	3848128	59	153376	42451	0.3882	3721	0.984	2
618	16292170	2443825500	0.976398	0.92652	0.390116	606.944	4026445	84	181271	41729	0.3885	3944	0.984	2
620	16311888	2446783200	0.976162	0.925592	0.389248	624.094	3920539	60	141646	42451	0.3879	3784	0.984	2
621	16834332	2525149800	0.975811	0.924922	0.390206	686.024	3680848	107	82800	23277	0.3911	3603	0.984	372
622	15129186	2269377900	0.978023	0.929702	0.389482	576.136	3938959	67	140792	36284	0.3882	3820	0.984	2
623	15753500	2363025000	0.977845	0.929566	0.390122	593.001	3984858	68	130861	48001	0.3884	3870	0.984	2
624	15095408	2264311200	0.976034	0.925563	0.391171	556.726	4067194	65	146980	41013	0.3889	3970	0.984	2
625	14220876	2133131400	0.977865	0.929482	0.391682	567.5	3758821	26	371899	138063	0.3894	3614	0.984	1014
626	14436988	2165548200	0.97721	0.928102	0.389682	544.681	3975810	69	130860	42606	0.3884	3869	0.984	2
628	14379296	2156894400	0.977196	0.928037	0.393259	543.786	3966443	73	184532	41831	0.3889	3892	0.984	Unknown
629	14956516	2243477400	0.976716	0.927035	0.389149	562.923	3985410	70	127032	47276	0.3885	3871	0.984	2
630	15881812	2382271800	0.979745	0.936367	0.395453	609.2	3910489	76	140792	42451	0.3897	3762	0.984	2
631	16420496	2463074400	0.980346	0.937828	0.397601	619.202	3977818	100	129049	29625	0.3888	3847	0.984	2
632	19230936	2884640400	0.979217	0.934733	0.390402	730.54	3948639	63	130861	42610	0.3885	3823	0.984	2
633	15798562	2369784300	0.97882	0.933835	0.392963	607.396	3901546	65	140781	42608	0.3894	3762	0.984	2
634	15167418	2275112700	0.978803	0.933963	0.391825	560.432	4059570	81	162174	32691	0.3887	3944	0.984	2
635	16048800	2407320000	0.978854	0.934041	0.391636	613.192	3925884	75	142760	38789	0.3885	3782	0.984	2
636	14315238	2147285700	0.981587	0.940739	0.391395	546.951	3925923	75	142760	38787	0.3885	3782	0.984	2
638	15785524	2367828600	0.979158	0.934688	0.391242	595.972	3973055	60	178195	46418	0.3887	3831	0.984	2
639	16540586	2481087900	0.978877	0.933908	0.39024	624.039	3975852	71	130859	42606	0.3885	3861	0.984	2
641	17087302	2563095300	0.977869	0.931712	0.391912	519.945	4929547	2012	4855	850	0.3884	4514	0.863	Unknown
642	22150514	3322577100	0.977086	0.929886	0.389972	847.478	3920547	60	141646	42451	0.3879	3784	0.984	2
643	15119694	2267954100	0.978932	0.934302	0.395466	580.027	3910084	60	140793	42949	0.388	3778	0.984	2
644	13864268	2079640200	0.981195	0.939877	0.392372	534.728	3889158	75	121910	42610	0.3881	3753	0.984	2
645	16114154	2417123100	0.980105	0.936722	0.391495	612.072	3949082	64	130861	42608	0.3886	3823	0.984	2
647	17117198	2567579700	0.980424	0.938037	0.391892	644.339	3984825	84	146981	29632	0.3894	3855	0.984	2
648	16126828	2419024200	0.979361	0.934992	0.393199	619.411	3905362	134	117912	26315	0.3892	3740	0.984	2
649	15051336	2257700400	0.978479	0.932994	0.390144	560.429	4028523	67	130860	48000	0.3888	3922	0.984	2
650	15174120	2276118000	0.977812	0.931419	0.393404	550.994	4130933	77	134966	46236	0.3887	3984	0.984	25
651	15813948	2372092200	0.978241	0.933442	0.394397	621.554	3816388	69	121908	43472	0.389	3663	0.984	2
652	15726472	2358970800	0.98001	0.937649	0.396085	598.952	3938495	70	175119	46059	0.3883	3804	0.984	2
653	16393294	2458994100	0.979373	0.937443	0.392802	688.019	3574022	124	70812	16677	0.3911	3505	0.984	372
654	13321422	1998213300	0.980139	0.937461	0.389846	513.991	3887639	71	121909	43473	0.388	3760	0.984	2
655	13364232	2004634800	0.979811	0.937289	0.390625	510.665	3925536	64	140792	42610	0.388	3794	0.984	2
656	17437908	2615686200	0.978824	0.935208	0.394286	674.174	3879836	61	180075	38653	0.3908	3736	0.984	1336
657	14857126	2228568900	0.980237	0.938278	0.395572	565.989	3937478	70	167724	46059	0.3883	3803	0.984	2
660	14658320	2198748000	0.977109	0.930971	0.390078	559.075	3932833	74	140792	48001	0.3884	3804	0.984	2
661	16259788	2438968200	0.977069	0.930848	0.39068	603.278	4042860	80	146980	31718	0.3879	3939	0.984	2
662	16304736	2445710400	0.978101	0.933179	0.393411	592.052	4130908	77	134966	46236	0.3887	3983	0.984	25
663	14514494	2177174100	0.978228	0.933411	0.391344	555.147	3921800	59	141644	42451	0.3879	3788	0.984	2
664	15004196	2250629400	0.978588	0.934334	0.393112	574.872	3915010	78	108090	37293	0.3886	3761	0.984	2
666	15977138	2396570700	0.979131	0.935877	0.399095	609.657	3931015	66	162174	38086	0.3886	3802	0.984	2
667	14666396	2199959400	0.979421	0.936441	0.393863	532.543	4131048	77	134966	46235	0.3887	3983	0.984	25
668	15339372	2300905800	0.979451	0.936218	0.392645	547.044	4206074	242	98510	10604	0.3883	4073	0.984	2
669	17347574	2602136100	0.979452	0.936097	0.390697	659.742	3944173	65	134269	37702	0.3878	3801	0.984	2
670	14075380	2111307000	0.979734	0.937139	0.396967	538.69	3919336	63	153376	42453	0.3879	3790	0.984	2
671	15272648	2290897200	0.978278	0.933809	0.397318	584.512	3919331	64	141646	38640	0.3879	3786	0.984	2
672	13812670	2071900500	0.975971	0.928573	0.391174	525.311	3944138	67	128062	35459	0.3878	3808	0.984	2
673	61755364	9263304600	0.979243	0.93602	0.390054	2363.3	3919654	63	141646	42453	0.3879	3787	0.984	2
674	13888368	2083255200	0.979468	0.935666	0.391527	524.345	3973063	60	178202	46419	0.3887	3833	0.984	2
676	13762480	2064372000	0.978811	0.934278	0.395426	519.004	3977564	98	129049	31181	0.3888	3848	0.984	2
678	14846320	2226948000	0.97816	0.932387	0.395066	568.534	3917001	80	108090	37293	0.3886	3767	0.984	2
679	13328512	1999276800	0.979112	0.934916	0.40308	512.14	3903770	86	147859	42610	0.3898	3747	0.984	2
680	14405636	2160845400	0.980899	0.938868	0.3869	549.337	3933554	72	140791	48001	0.3884	3803	0.984	2
682	13945640	2091846000	0.980845	0.939106	0.397709	525.909	3977578	99	129049	31182	0.3888	3849	0.984	2
685	14330784	2149617600	0.977047	0.927651	0.390632	535.103	4017203	69	164760	42606	0.3887	3905	0.984	2
686	14119202	2117880300	0.976718	0.92699	0.38996	524.059	4041303	84	146980	31718	0.3878	3934	0.984	2
688	14652980	2197947000	0.97794	0.929823	0.391844	542.187	4053857	81	186265	37716	0.3884	3943	0.984	2
690	14892114	2233817100	0.978251	0.930643	0.390672	562.073	3974250	84	130861	42165	0.3885	3862	0.984	2
691	17172868	2575930200	0.977484	0.928767	0.390278	625.541	4117926	85	131662	38966	0.3888	4020	0.984	Unknown
694	16904252	2535637800	0.977459	0.928832	0.391498	647.44	3916406	80	108090	37293	0.3886	3766	0.984	2
695	17886158	2682923700	0.978142	0.930252	0.391668	685.036	3916470	79	109958	36343	0.3886	3761	0.984	2
696	15373296	2305994400	0.976286	0.92582	0.390543	594.469	3879081	84	140791	42451	0.3894	3727	0.984	2
697	15091416	2263712400	0.976814	0.927357	0.391017	548.02	4130713	75	134966	46236	0.3887	3985	0.984	25
698	15190842	2278626300	0.978502	0.931271	0.391189	562.208	4052995	84	186265	26709	0.3884	3934	0.984	2
700	14860872	2229130800	0.979039	0.932354	0.391251	574.687	3878864	86	140791	42451	0.3894	3727	0.984	2
701	14703966	2205594900	0.979004	0.932423	0.390827	568.672	3878500	85	140791	42452	0.3894	3727	0.984	2
702	14525134	2178770100	0.977518	0.929086	0.391323	544.392	4002209	96	109958	29383	0.3885	3896	0.984	2
703	17155834	2573375100	0.979129	0.932827	0.392482	655.401	3926411	88	100394	37293	0.3885	3773	0.984	2
707	14358700	2153805000	0.975238	0.924137	0.390688	521.651	4128826	81	134516	46236	0.3887	3983	0.984	25
708	17075112	2561266800	0.974621	0.922462	0.391041	620.003	4131058	78	133032	46236	0.3887	3984	0.984	25
709	15853538	2378030700	0.97745	0.928752	0.3884	606.743	3919337	63	141646	38640	0.3879	3787	0.984	2
710	17827778	2674166700	0.975962	0.924843	0.391342	684.301	3907881	72	163734	44023	0.3897	3762	0.984	2
711	14578772	2186815800	0.977739	0.92945	0.391927	562.85	3885252	74	121626	42454	0.3882	3759	0.984	2
712	16698990	2504848500	0.979351	0.933013	0.390468	606.417	4130572	80	134966	42159	0.3887	3983	0.984	25
713	13811938	2071790700	0.976965	0.927914	0.390203	503.16	4117561	88	131662	33947	0.3888	4022	0.984	Unknown
714	13504972	2025745800	0.977237	0.92824	0.389119	515.32	3931045	69	162174	33150	0.3886	3803	0.984	2
715	19898764	2984814600	0.980997	0.938825	0.392045	722.748	4129816	78	133032	46235	0.3887	3978	0.984	25
716	14813692	2222053800	0.976786	0.927249	0.3893	552.403	4022522	72	156336	42606	0.3886	3916	0.984	2
717	14577706	2186655900	0.976919	0.927355	0.389583	554.417	3944064	62	141646	38640	0.3878	3806	0.984	2
718	17285184	2592777600	0.976664	0.927163	0.392518	661.825	3917620	81	109958	37146	0.3886	3765	0.984	2
719	15961926	2394288900	0.976144	0.925831	0.38956	617.181	3879397	90	140790	42451	0.3894	3729	0.984	2
720	18033480	2705022000	0.975553	0.924353	0.387419	672.47	4022518	71	156336	47320	0.3886	3921	0.984	2
721	14937646	2240646900	0.977248	0.928257	0.389861	542.341	4131436	74	142462	46236	0.3888	3984	0.984	25
722	17278902	2591835300	0.97715	0.928154	0.390107	629.461	4117549	86	131662	33946	0.3888	4018	0.984	Unknown
723	15442034	2316305100	0.978681	0.931585	0.392815	587.679	3941449	92	88592	31718	0.3885	3800	0.984	2
724	15642564	2346384600	0.97983	0.934215	0.3923	599.111	3916446	80	108090	37293	0.3886	3766	0.984	2
725	13898934	2084840100	0.978723	0.931907	0.390578	529.805	3935109	73	147383	42452	0.3882	3807	0.984	2
726	14665792	2199868800	0.978818	0.93153	0.390826	566.202	3885307	74	121624	42451	0.3882	3754	0.984	2
727	16299488	2444923200	0.978187	0.93032	0.39006	630.383	3878472	87	140791	42452	0.3894	3730	0.984	2
729	13358146	2003721900	0.978591	0.931552	0.391012	500.686	4001952	97	109957	29380	0.3885	3897	0.984	2
730	15046638	2256995700	0.976166	0.925723	0.389565	561.787	4017527	69	158334	42515	0.3886	3906	0.984	2
732	18772468	2815870200	0.976118	0.925326	0.387996	718.269	3920355	60	141644	42451	0.3879	3787	0.984	2
733	15801534	2370230100	0.977881	0.929712	0.388613	585.631	4047307	70	148846	42604	0.3882	3947	0.984	2
735	15393752	2309062800	0.978023	0.930164	0.390327	595.352	3878486	87	140791	42451	0.3894	3731	0.984	2
736	15884528	2382679200	0.977558	0.928692	0.390455	597.871	3985270	71	123841	47155	0.3881	3858	0.984	2
737	16515384	2477307600	0.978924	0.932175	0.391336	637.743	3884492	73	121577	42454	0.3882	3754	0.984	2
739	15701698	2355254700	0.978764	0.931933	0.39057	570.135	4131047	77	134966	46235	0.3887	3981	0.984	25
740	14839656	2225948400	0.980259	0.93564	0.390171	574.189	3876681	64	121908	42606	0.3882	3746	0.984	2
741	16588014	2488202100	0.976687	0.926535	0.390118	641.477	3878867	86	140791	42451	0.3894	3729	0.984	2
742	13915568	2087335200	0.978884	0.932414	0.389155	515.734	4047312	69	148846	42604	0.3882	3948	0.984	2
744	14331502	2149725300	0.978364	0.931045	0.389753	520.339	4131396	73	142462	49067	0.3888	3983	0.984	25
745	14331432	2149714800	0.976298	0.925806	0.388406	531.38	4045535	71	148847	42606	0.3882	3944	0.984	2
746	14605058	2190758700	0.977741	0.929361	0.391556	560.04	3911791	83	147859	39162	0.3898	3763	0.984	2
747	20997154	3149573100	0.979546	0.934747	0.386116	800.712	3933466	72	140791	48000	0.3884	3800	0.984	2
748	15152910	2272936500	0.97661	0.926646	0.38936	560.889	4052384	66	148847	42608	0.3882	3960	0.984	2
751	14532906	2179935900	0.977331	0.928063	0.388902	538.794	4045958	70	148846	42604	0.3882	3949	0.984	2
752	19413834	2912075100	0.979332	0.934503	0.388319	720.776	4040197	79	139438	36037	0.3882	3931	0.984	2
753	16925916	2538887400	0.976726	0.927036	0.389988	656.598	3866733	71	121910	43471	0.388	3736	0.984	2
754	13516272	2027440800	0.977385	0.928239	0.38918	500.936	4047309	69	148846	42604	0.3882	3946	0.984	2
755	14974036	2246105400	0.97739	0.928746	0.388612	554.963	4047307	70	148846	42604	0.3882	3945	0.984	2
756	16260422	2439063300	0.976494	0.926697	0.387937	619.585	3936609	65	121815	36364	0.3878	3802	0.984	2
757	18793878	2819081700	0.975525	0.924241	0.387813	696.494	4047534	69	148846	42604	0.3882	3947	0.984	2
758	19409480	2911422000	0.979499	0.934218	0.386897	739.583	3936575	63	130861	38640	0.3878	3802	0.984	2
759	16257778	2438666700	0.976825	0.927354	0.388894	612.113	3984013	70	123841	47155	0.3881	3858	0.984	2
760	15628490	2344273500	0.976742	0.927412	0.391963	586.952	3993980	76	155232	42610	0.3886	3864	0.984	2
761	13966208	2094931200	0.979488	0.933481	0.390579	512.401	4088458	104	156336	26466	0.3883	3986	0.984	2
762	13272360	1990854000	0.979016	0.932601	0.390112	483.506	4117538	86	131662	33946	0.3888	4017	0.984	Unknown
763	15937006	2390550900	0.976691	0.927003	0.389047	599.86	3985184	71	123839	47155	0.3881	3858	0.984	2
764	13781656	2067248400	0.976988	0.927726	0.388906	508.118	4068439	102	137438	26627	0.3888	3971	0.984	2
767	16730388	2509558200	0.978336	0.930624	0.390487	613.988	4087305	79	162548	42610	0.3894	3980	0.984	2
768	18393820	2759073000	0.977059	0.927888	0.390088	689.455	4001816	97	109957	29382	0.3885	3896	0.984	2

## Sheet: Table S4
Table S4 Detailed Information of genomes used for joint analysis
Organism Name	Strain	BioSample	BioProject	Country/Region	Continent	Assembly	Level	Size(Mb)	GC%	Scaffolds	CDS	Release Date	GenBank FTP	Sequence Type
Acinetobacter baumannii	PR354	SAMN06837796	PRJNA384060	USA	North America	GCA_002136865.1	Contig	4.84433	39.1	1844	5683	2017-05-15T00:00:00Z	ftp://ftp.ncbi.nlm.nih.gov/genomes/all/GCA/002/136/865/GCA_002136865.1_ASM213686v1	2
Acinetobacter baumannii	TG15473	SAMN10261547	PRJNA497581	USA	North America	GCA_003949475.1	Contig	5.36496	39.2	2870	6779	2018-12-14T00:00:00Z	ftp://ftp.ncbi.nlm.nih.gov/genomes/all/GCA/003/949/475/GCA_003949475.1_ASM394947v1	1
Acinetobacter baumannii	OCU_Ac16b	SAMD00225609	PRJDB5156	Japan	Asia	GCA_013423345.1	Scaffold	4.00534	38.8	743	0	2020-07-10T21:09:00Z	ftp://ftp.ncbi.nlm.nih.gov/genomes/all/GCA/013/423/345/GCA_013423345.1_ASM1342334v1	412
Acinetobacter baumannii	aba_44acb	SAMEA5603548	PRJEB32531	Austria	Europe	GCA_901484925.1	Scaffold	3.97801	38.9	216	0	2019-05-15T00:00:00Z	ftp://ftp.ncbi.nlm.nih.gov/genomes/all/GCA/901/484/925/GCA_901484925.1_aba_44acb_assembly	Unknown
Acinetobacter baumannii	aba_42acb	SAMEA5603546	PRJEB32531	Austria	Europe	GCA_901484965.1	Scaffold	3.94324	38.9	93	0	2019-05-15T00:00:00Z	ftp://ftp.ncbi.nlm.nih.gov/genomes/all/GCA/901/484/965/GCA_901484965.1_aba_42acb_assembly	1
Acinetobacter baumannii	aba_m_10639	SAMEA5603551	PRJEB32531	Austria	Europe	GCA_901485025.1	Scaffold	3.85732	38.9	84	0	2019-05-15T00:00:00Z	ftp://ftp.ncbi.nlm.nih.gov/genomes/all/GCA/901/485/025/GCA_901485025.1_aba_m_10639_assembly	Unknown
Acinetobacter baumannii	aba_imp	SAMEA5603550	PRJEB32531	Austria	Europe	GCA_901485035.1	Scaffold	5.26468	54.8	144	0	2019-05-15T00:00:00Z	ftp://ftp.ncbi.nlm.nih.gov/genomes/all/GCA/901/485/035/GCA_901485035.1_aba_imp_assembly	Unknown
Acinetobacter baumannii	aba45acb	SAMEA5620587	PRJEB32677	Austria	Europe	GCA_901669845.1	Contig	6.24204	43.2	2060	0	2019-05-24T00:00:00Z	ftp://ftp.ncbi.nlm.nih.gov/genomes/all/GCA/901/669/845/GCA_901669845.1_aba45acb_assembly	Unknown
Acinetobacter baumannii	abaGIM	SAMEA5620592	PRJEB32677	Austria	Europe	GCA_901669915.1	Scaffold	6.7289	48.5	1865	0	2019-05-24T00:00:00Z	ftp://ftp.ncbi.nlm.nih.gov/genomes/all/GCA/901/669/915/GCA_901669915.1_abaGIM_assembly	1
Acinetobacter baumannii	DSM 30011	SAMN02727811	PRJNA244617	USA	North America	GCF_001936675.2	Scaffold	3.94917	38.7	13	3659	2017-01-05T00:00:00Z	ftp://ftp.ncbi.nlm.nih.gov/genomes/all/GCA/001/936/675/GCA_001936675.2_ASM193667v2	738
Acinetobacter baumannii	AR_0056	SAMN04014897	PRJNA292904	USA	North America	GCF_002947415.1	Complete	4.18839	39.096	4	3904	2018-02-18T00:00:00Z	ftp://ftp.ncbi.nlm.nih.gov/genomes/all/GCA/002/947/415/GCA_002947415.1_ASM294741v1	2
Acinetobacter baumannii	A118	SAMN15507634	PRJNA645521	Switzerland	Europe	GCF_014672735.1	Complete	3.75037	39.1	1	3360	2020-09-21T00:00:00Z	ftp://ftp.ncbi.nlm.nih.gov/genomes/all/GCA/014/672/735/GCA_014672735.1_ASM1467273v1	172
Acinetobacter baumannii	ATCC 19606	SAMN15507635	PRJNA645521	Switzerland	Europe	GCF_014672755.1	Complete	3.98085	39.2	1	3657	2020-09-21T00:00:00Z	ftp://ftp.ncbi.nlm.nih.gov/genomes/all/GCA/014/672/755/GCA_014672755.1_ASM1467275v1	52
Acinetobacter baumannii	ATCC 17978	SAMN15507625	PRJNA645521	Switzerland	Europe	GCF_014672775.1	Complete	4.02311	38.982	2	3659	2020-09-21T00:00:00Z	ftp://ftp.ncbi.nlm.nih.gov/genomes/all/GCA/014/672/775/GCA_014672775.1_ASM1467277v1	437
Acinetobacter baumannii	M09	SAMN17265999	PRJNA690827	Egypt	Africa	GCA_019189085.1	Contig	3.80991	39.8	2218	4165	2021-07-09T00:00:00Z	ftp://ftp.ncbi.nlm.nih.gov/genomes/all/GCA/019/189/085/GCA_019189085.1_ASM1918908v1	Unknown
Acinetobacter baumannii	M06	SAMN17265996	PRJNA690827	Egypt	Africa	GCA_019189145.1	Contig	3.69961	39.8	2083	4020	2021-07-09T00:00:00Z	ftp://ftp.ncbi.nlm.nih.gov/genomes/all/GCA/019/189/145/GCA_019189145.1_ASM1918914v1	Unknown
Acinetobacter baumannii	M10	SAMN17266000	PRJNA690827	Egypt	Africa	GCA_019189155.1	Contig	3.19965	40.6	3028	3992	2021-07-09T00:00:00Z	ftp://ftp.ncbi.nlm.nih.gov/genomes/all/GCA/019/189/155/GCA_019189155.1_ASM1918915v1	Unknown
Acinetobacter baumannii	AB-A	SAMN04589238	PRJNA317645	Ethiopia	Africa	GCF_002006635.1	Contig	4.11308	38.9	107	3814	2017-02-24T00:00:00Z	ftp://ftp.ncbi.nlm.nih.gov/genomes/all/GCA/002/006/635/GCA_002006635.1_ASM200663v1	85
Acinetobacter baumannii	AB-C	SAMN04622656	PRJNA317645	Ethiopia	Africa	GCF_002006655.1	Contig	4.10438	38.9	86	3807	2017-02-24T00:00:00Z	ftp://ftp.ncbi.nlm.nih.gov/genomes/all/GCA/002/006/655/GCA_002006655.1_ASM200665v1	85
Acinetobacter baumannii	AB-B	SAMN04589239	PRJNA317645	Ethiopia	Africa	GCF_002006665.1	Contig	4.10721	38.9	91	3804	2017-02-24T00:00:00Z	ftp://ftp.ncbi.nlm.nih.gov/genomes/all/GCA/002/006/665/GCA_002006665.1_ASM200666v1	85
Acinetobacter baumannii	460	SAMN07551566	PRJNA398639	Togo	Africa	GCF_002288625.1	Scaffold	4.05517	40	851	3902	2017-09-08T00:00:00Z	ftp://ftp.ncbi.nlm.nih.gov/genomes/all/GCA/002/288/625/GCA_002288625.1_ASM228862v1	1
Acinetobacter baumannii	151	SAMN07692765	PRJNA411997	Ghana	Africa	GCF_002411775.1	Contig	4.03191	38.9	99	3794	2017-10-03T00:00:00Z	ftp://ftp.ncbi.nlm.nih.gov/genomes/all/GCA/002/411/775/GCA_002411775.1_ASM241177v1	164
Acinetobacter baumannii	ABA2114	SAMN07311776	PRJNA392873	Cote d'Ivoire	Africa	GCF_002634325.1	Scaffold	3.85765	39.3	398	3548	2017-10-23T00:00:00Z	ftp://ftp.ncbi.nlm.nih.gov/genomes/all/GCA/002/634/325/GCA_002634325.1_ASM263432v1	2
Acinetobacter baumannii	ABA1614	SAMN07311775	PRJNA392873	Cote d'Ivoire	Africa	GCF_002634345.1	Scaffold	3.90909	39.2	301	3595	2017-10-23T00:00:00Z	ftp://ftp.ncbi.nlm.nih.gov/genomes/all/GCA/002/634/345/GCA_002634345.1_ASM263434v1	Unknown
Acinetobacter baumannii	Abau471	SAMN07514512	PRJNA398639	Togo	Africa	GCF_002724085.1	Contig	3.9518	39.2	226	3666	2017-10-26T00:00:00Z	ftp://ftp.ncbi.nlm.nih.gov/genomes/all/GCA/002/724/085/GCA_002724085.1_ASM272408v1	Unknown
Acinetobacter baumannii	247	SAMN07571854	PRJNA398639	Togo	Africa	GCF_002885855.1	Contig	3.69396	39	243	3443	2018-01-16T00:00:00Z	ftp://ftp.ncbi.nlm.nih.gov/genomes/all/GCA/002/885/855/GCA_002885855.1_ASM288585v1	286
Acinetobacter baumannii	198	SAMN09768096	PRJNA411997	Ghana	Africa	GCF_003382235.1	Contig	4.02453	38.9	86	3785	2018-08-12T00:00:00Z	ftp://ftp.ncbi.nlm.nih.gov/genomes/all/GCA/003/382/235/GCA_003382235.1_ASM338223v1	164
Acinetobacter baumannii	249	SAMN07535943	PRJNA398639	Togo	Africa	GCF_003615295.1	Scaffold	3.95474	39	886	3745	2018-10-05T00:00:00Z	ftp://ftp.ncbi.nlm.nih.gov/genomes/all/GCA/003/615/295/GCA_003615295.1_ASM361529v1	Unknown
Acinetobacter baumannii	485	SAMN07535971	PRJNA398639	Togo	Africa	GCF_003615305.1	Contig	3.86494	39.3	734	3649	2018-10-05T00:00:00Z	ftp://ftp.ncbi.nlm.nih.gov/genomes/all/GCA/003/615/305/GCA_003615305.1_ASM361530v1	1
Acinetobacter baumannii	237	SAMN07534975	PRJNA398639	Togo	Africa	GCF_003670075.1	Scaffold	3.95884	39.5	878	3779	2018-10-22T00:00:00Z	ftp://ftp.ncbi.nlm.nih.gov/genomes/all/GCA/003/670/075/GCA_003670075.1_ASM367007v1	1
Acinetobacter baumannii	Ab-C102	SAMN14667518	PRJNA473419	Ghana	Africa	GCF_012931605.1	Complete	3.94009	39.0861	4	3437	2020-04-29T00:00:00Z	ftp://ftp.ncbi.nlm.nih.gov/genomes/all/GCA/012/931/605/GCA_012931605.1_ASM1293160v1	Unknown
Acinetobacter baumannii	Ab-D10a-a	SAMN14667516	PRJNA473419	Ghana	Africa	GCF_012931625.1	Complete	4.17473	39.0574	6	3878	2020-04-29T00:00:00Z	ftp://ftp.ncbi.nlm.nih.gov/genomes/all/GCA/012/931/625/GCA_012931625.1_ASM1293162v1	103
Acinetobacter baumannii	Ab-B004d-c	SAMN14667515	PRJNA473419	Ghana	Africa	GCF_012931645.1	Complete	4.15912	39.0606	5	3874	2020-04-29T00:00:00Z	ftp://ftp.ncbi.nlm.nih.gov/genomes/all/GCA/012/931/645/GCA_012931645.1_ASM1293164v1	103
Acinetobacter baumannii	Ab-C63	SAMN14667517	PRJNA473419	Ghana	Africa	GCF_012931665.1	Complete	3.96588	39.0329	3	3632	2020-04-29T00:00:00Z	ftp://ftp.ncbi.nlm.nih.gov/genomes/all/GCA/012/931/665/GCA_012931665.1_ASM1293166v1	107
Acinetobacter baumannii	Abau462	SAMN07514509	PRJNA398639	Togo	Africa	GCF_014334855.1	Scaffold	3.83852	39.4	879	3644	2020-08-31T00:00:00Z	ftp://ftp.ncbi.nlm.nih.gov/genomes/all/GCA/014/334/855/GCA_014334855.1_ASM1433485v1	1
Acinetobacter baumannii	Abau446	SAMN07514514	PRJNA398639	Togo	Africa	GCF_014334865.1	Scaffold	3.94701	39.2	169	3685	2020-08-31T00:00:00Z	ftp://ftp.ncbi.nlm.nih.gov/genomes/all/GCA/014/334/865/GCA_014334865.1_ASM1433486v1	1
Acinetobacter baumannii	Abau441	SAMN07514511	PRJNA398639	Togo	Africa	GCF_014334885.1	Scaffold	3.76167	39.4	571	3477	2020-08-31T00:00:00Z	ftp://ftp.ncbi.nlm.nih.gov/genomes/all/GCA/014/334/885/GCA_014334885.1_ASM1433488v1	103
Acinetobacter baumannii	Abau851	SAMN07514513	PRJNA398639	Togo	Africa	GCF_014334905.1	Scaffold	3.8859	39	212	3608	2020-08-31T00:00:00Z	ftp://ftp.ncbi.nlm.nih.gov/genomes/all/GCA/014/334/905/GCA_014334905.1_ASM1433490v1	Unknown
Acinetobacter baumannii	Abau553	SAMN07514510	PRJNA398639	Togo	Africa	GCF_014334925.1	Scaffold	4.19621	40.3	1824	4121	2020-08-31T00:00:00Z	ftp://ftp.ncbi.nlm.nih.gov/genomes/all/GCA/014/334/925/GCA_014334925.1_ASM1433492v1	Unknown
Acinetobacter baumannii	Abau971	SAMN07514508	PRJNA398639	Togo	Africa	GCF_014334965.1	Scaffold	3.96894	39.2	332	3717	2020-08-31T00:00:00Z	ftp://ftp.ncbi.nlm.nih.gov/genomes/all/GCA/014/334/965/GCA_014334965.1_ASM1433496v1	1
Acinetobacter baumannii	Abau218	SAMN07514507	PRJNA398639	Togo	Africa	GCF_014334975.1	Contig	3.89555	39.3	866	3680	2020-08-31T00:00:00Z	ftp://ftp.ncbi.nlm.nih.gov/genomes/all/GCA/014/334/975/GCA_014334975.1_ASM1433497v1	Unknown
Acinetobacter baumannii	A92	SAMN15915143	PRJNA659545	Egypt	Africa	GCF_014530685.1	Contig	3.89856	38.9	182	3609	2020-09-14T00:00:00Z	ftp://ftp.ncbi.nlm.nih.gov/genomes/all/GCA/014/530/685/GCA_014530685.1_ASM1453068v1	2
Acinetobacter baumannii	A87	SAMN15915140	PRJNA659545	Egypt	Africa	GCF_014530695.1	Contig	4.11379	39	194	3855	2020-09-14T00:00:00Z	ftp://ftp.ncbi.nlm.nih.gov/genomes/all/GCA/014/530/695/GCA_014530695.1_ASM1453069v1	1
Acinetobacter baumannii	A89	SAMN15915142	PRJNA659545	Egypt	Africa	GCF_014530705.1	Contig	3.84773	39	255	3535	2020-09-14T00:00:00Z	ftp://ftp.ncbi.nlm.nih.gov/genomes/all/GCA/014/530/705/GCA_014530705.1_ASM1453070v1	2
Acinetobacter baumannii	A5910	SAMN15915144	PRJNA659545	Egypt	Africa	GCF_014530735.1	Contig	3.87507	39	481	3558	2020-09-14T00:00:00Z	ftp://ftp.ncbi.nlm.nih.gov/genomes/all/GCA/014/530/735/GCA_014530735.1_ASM1453073v1	2
Acinetobacter baumannii	A88	SAMN15915141	PRJNA659545	Egypt	Africa	GCF_014530755.1	Contig	4.09862	39	353	3839	2020-09-14T00:00:00Z	ftp://ftp.ncbi.nlm.nih.gov/genomes/all/GCA/014/530/755/GCA_014530755.1_ASM1453075v1	2
Acinetobacter baumannii	A85	SAMN15915138	PRJNA659545	Egypt	Africa	GCF_014530785.1	Contig	3.86068	39	126	3553	2020-09-14T00:00:00Z	ftp://ftp.ncbi.nlm.nih.gov/genomes/all/GCA/014/530/785/GCA_014530785.1_ASM1453078v1	2
Acinetobacter baumannii	A84	SAMN15915137	PRJNA659545	Egypt	Africa	GCF_014530795.1	Contig	3.86054	39	183	3566	2020-09-14T00:00:00Z	ftp://ftp.ncbi.nlm.nih.gov/genomes/all/GCA/014/530/795/GCA_014530795.1_ASM1453079v1	2
Acinetobacter baumannii	A82	SAMN15915135	PRJNA659545	Egypt	Africa	GCF_014530805.1	Contig	3.94187	38.9	167	3682	2020-09-14T00:00:00Z	ftp://ftp.ncbi.nlm.nih.gov/genomes/all/GCA/014/530/805/GCA_014530805.1_ASM1453080v1	2
Acinetobacter baumannii	A75	SAMN15915133	PRJNA659545	Egypt	Africa	GCF_014530815.1	Contig	3.83886	38.9	107	3513	2020-09-14T00:00:00Z	ftp://ftp.ncbi.nlm.nih.gov/genomes/all/GCA/014/530/815/GCA_014530815.1_ASM1453081v1	2
Acinetobacter baumannii	A78	SAMN15915134	PRJNA659545	Egypt	Africa	GCF_014530825.1	Contig	3.7116	39.1	1011	3432	2020-09-14T00:00:00Z	ftp://ftp.ncbi.nlm.nih.gov/genomes/all/GCA/014/530/825/GCA_014530825.1_ASM1453082v1	Unknown
Acinetobacter baumannii	A74	SAMN15915132	PRJNA659545	Egypt	Africa	GCF_014530885.1	Contig	4.01963	38.8	108	3712	2020-09-14T00:00:00Z	ftp://ftp.ncbi.nlm.nih.gov/genomes/all/GCA/014/530/885/GCA_014530885.1_ASM1453088v1	664
Acinetobacter baumannii	A72	SAMN15915130	PRJNA659545	Egypt	Africa	GCF_014530895.1	Contig	3.96699	38.9	184	3679	2020-09-14T00:00:00Z	ftp://ftp.ncbi.nlm.nih.gov/genomes/all/GCA/014/530/895/GCA_014530895.1_ASM1453089v1	2
Acinetobacter baumannii	A73	SAMN15915131	PRJNA659545	Egypt	Africa	GCF_014530925.1	Contig	3.85493	39	150	3555	2020-09-14T00:00:00Z	ftp://ftp.ncbi.nlm.nih.gov/genomes/all/GCA/014/530/925/GCA_014530925.1_ASM1453092v1	2
Acinetobacter baumannii	A69	SAMN15915127	PRJNA659545	Egypt	Africa	GCF_014530935.1	Contig	3.89969	38.9	299	3601	2020-09-14T00:00:00Z	ftp://ftp.ncbi.nlm.nih.gov/genomes/all/GCA/014/530/935/GCA_014530935.1_ASM1453093v1	2
Acinetobacter baumannii	A70	SAMN15915128	PRJNA659545	Egypt	Africa	GCF_014530945.1	Contig	4.19623	39	173	3922	2020-09-14T00:00:00Z	ftp://ftp.ncbi.nlm.nih.gov/genomes/all/GCA/014/530/945/GCA_014530945.1_ASM1453094v1	103
Acinetobacter baumannii	A64	SAMN15915125	PRJNA659545	Egypt	Africa	GCF_014530985.1	Contig	3.92864	38.9	771	3636	2020-09-14T00:00:00Z	ftp://ftp.ncbi.nlm.nih.gov/genomes/all/GCA/014/530/985/GCA_014530985.1_ASM1453098v1	664
Acinetobacter baumannii	A68	SAMN15915126	PRJNA659545	Egypt	Africa	GCF_014531005.1	Contig	3.9668	39	385	3735	2020-09-14T00:00:00Z	ftp://ftp.ncbi.nlm.nih.gov/genomes/all/GCA/014/531/005/GCA_014531005.1_ASM1453100v1	158
Acinetobacter baumannii	A46	SAMN15915124	PRJNA659545	Egypt	Africa	GCF_014531025.1	Contig	4.04642	39.3	939	3900	2020-09-14T00:00:00Z	ftp://ftp.ncbi.nlm.nih.gov/genomes/all/GCA/014/531/025/GCA_014531025.1_ASM1453102v1	Unknown
Acinetobacter baumannii	A44	SAMN15915122	PRJNA659545	Egypt	Africa	GCF_014531035.1	Contig	4.02574	38.9	542	3764	2020-09-14T00:00:00Z	ftp://ftp.ncbi.nlm.nih.gov/genomes/all/GCA/014/531/035/GCA_014531035.1_ASM1453103v1	158
Acinetobacter baumannii	A43	SAMN15915121	PRJNA659545	Egypt	Africa	GCF_014531045.1	Contig	3.94223	38.9	261	3657	2020-09-14T00:00:00Z	ftp://ftp.ncbi.nlm.nih.gov/genomes/all/GCA/014/531/045/GCA_014531045.1_ASM1453104v1	158
Acinetobacter baumannii	A41	SAMN15915119	PRJNA659545	Egypt	Africa	GCF_014531085.1	Contig	4.00519	38.9	314	3753	2020-09-14T00:00:00Z	ftp://ftp.ncbi.nlm.nih.gov/genomes/all/GCA/014/531/085/GCA_014531085.1_ASM1453108v1	1
Acinetobacter baumannii	A39	SAMN15915117	PRJNA659545	Egypt	Africa	GCF_014531115.1	Contig	4.22422	39	378	4028	2020-09-14T00:00:00Z	ftp://ftp.ncbi.nlm.nih.gov/genomes/all/GCA/014/531/115/GCA_014531115.1_ASM1453111v1	1
Acinetobacter baumannii	A35	SAMN15915115	PRJNA659545	Egypt	Africa	GCF_014531135.1	Contig	3.98369	38.9	239	3736	2020-09-14T00:00:00Z	ftp://ftp.ncbi.nlm.nih.gov/genomes/all/GCA/014/531/135/GCA_014531135.1_ASM1453113v1	1
Acinetobacter baumannii	A34	SAMN15915114	PRJNA659545	Egypt	Africa	GCF_014531155.1	Contig	3.89661	38.9	116	3616	2020-09-14T00:00:00Z	ftp://ftp.ncbi.nlm.nih.gov/genomes/all/GCA/014/531/155/GCA_014531155.1_ASM1453115v1	158
Acinetobacter baumannii	A36	SAMN15915116	PRJNA659545	Egypt	Africa	GCF_014531175.1	Contig	3.90167	38.9	227	3616	2020-09-14T00:00:00Z	ftp://ftp.ncbi.nlm.nih.gov/genomes/all/GCA/014/531/175/GCA_014531175.1_ASM1453117v1	158
Acinetobacter baumannii	A30	SAMN15915112	PRJNA659545	Egypt	Africa	GCF_014531215.1	Contig	3.94231	38.9	526	3659	2020-09-14T00:00:00Z	ftp://ftp.ncbi.nlm.nih.gov/genomes/all/GCA/014/531/215/GCA_014531215.1_ASM1453121v1	158
Acinetobacter baumannii	A31	SAMN15915113	PRJNA659545	Egypt	Africa	GCF_014531235.1	Contig	4.10921	39.2	455	3810	2020-09-14T00:00:00Z	ftp://ftp.ncbi.nlm.nih.gov/genomes/all/GCA/014/531/235/GCA_014531235.1_ASM1453123v1	15
Acinetobacter baumannii	A27	SAMN15915111	PRJNA659545	Egypt	Africa	GCF_014531245.1	Contig	3.83609	39	107	3506	2020-09-14T00:00:00Z	ftp://ftp.ncbi.nlm.nih.gov/genomes/all/GCA/014/531/245/GCA_014531245.1_ASM1453124v1	2
Acinetobacter baumannii	A42	SAMN15915120	PRJNA659545	Egypt	Africa	GCF_014531275.1	Contig	3.87967	39	344	3599	2020-09-14T00:00:00Z	ftp://ftp.ncbi.nlm.nih.gov/genomes/all/GCA/014/531/275/GCA_014531275.1_ASM1453127v1	158
Acinetobacter baumannii	A45	SAMN15915123	PRJNA659545	Egypt	Africa	GCF_014531285.1	Contig	3.74184	39.1	1055	3521	2020-09-14T00:00:00Z	ftp://ftp.ncbi.nlm.nih.gov/genomes/all/GCA/014/531/285/GCA_014531285.1_ASM1453128v1	158
Acinetobacter baumannii	A22	SAMN15915110	PRJNA659545	Egypt	Africa	GCF_014531315.1	Contig	3.90071	39	428	3614	2020-09-14T00:00:00Z	ftp://ftp.ncbi.nlm.nih.gov/genomes/all/GCA/014/531/315/GCA_014531315.1_ASM1453131v1	2
Acinetobacter baumannii	A18	SAMN15915108	PRJNA659545	Egypt	Africa	GCF_014531335.1	Contig	4.02949	39	243	3753	2020-09-14T00:00:00Z	ftp://ftp.ncbi.nlm.nih.gov/genomes/all/GCA/014/531/335/GCA_014531335.1_ASM1453133v1	19
Acinetobacter baumannii	A15	SAMN15915106	PRJNA659545	Egypt	Africa	GCF_014531345.1	Contig	4.1628	39	283	3835	2020-09-14T00:00:00Z	ftp://ftp.ncbi.nlm.nih.gov/genomes/all/GCA/014/531/345/GCA_014531345.1_ASM1453134v1	25
Acinetobacter baumannii	A16	SAMN15915107	PRJNA659545	Egypt	Africa	GCF_014531355.1	Contig	3.89259	38.9	686	3602	2020-09-14T00:00:00Z	ftp://ftp.ncbi.nlm.nih.gov/genomes/all/GCA/014/531/355/GCA_014531355.1_ASM1453135v1	85
Acinetobacter baumannii	A14a	SAMN15915105	PRJNA659545	Egypt	Africa	GCF_014531395.1	Contig	3.94421	38.9	619	3670	2020-09-14T00:00:00Z	ftp://ftp.ncbi.nlm.nih.gov/genomes/all/GCA/014/531/395/GCA_014531395.1_ASM1453139v1	664
Acinetobacter baumannii	A10a	SAMN15915102	PRJNA659545	Egypt	Africa	GCF_014531415.1	Contig	3.9943	38.9	225	3717	2020-09-14T00:00:00Z	ftp://ftp.ncbi.nlm.nih.gov/genomes/all/GCA/014/531/415/GCA_014531415.1_ASM1453141v1	2
Acinetobacter baumannii	A11a	SAMN15915103	PRJNA659545	Egypt	Africa	GCF_014531425.1	Contig	4.70012	38.9	1201	4553	2020-09-14T00:00:00Z	ftp://ftp.ncbi.nlm.nih.gov/genomes/all/GCA/014/531/425/GCA_014531425.1_ASM1453142v1	Unknown
Acinetobacter baumannii	A10	SAMN15915101	PRJNA659545	Egypt	Africa	GCF_014531435.1	Contig	3.96885	38.9	228	3695	2020-09-14T00:00:00Z	ftp://ftp.ncbi.nlm.nih.gov/genomes/all/GCA/014/531/435/GCA_014531435.1_ASM1453143v1	158
Acinetobacter baumannii	A13a	SAMN15915104	PRJNA659545	Egypt	Africa	GCF_014531465.1	Contig	4.07762	38.8	508	3791	2020-09-14T00:00:00Z	ftp://ftp.ncbi.nlm.nih.gov/genomes/all/GCA/014/531/465/GCA_014531465.1_ASM1453146v1	664
Acinetobacter baumannii	A9	SAMN15915100	PRJNA659545	Egypt	Africa	GCF_014531475.1	Contig	3.97336	38.9	166	3717	2020-09-14T00:00:00Z	ftp://ftp.ncbi.nlm.nih.gov/genomes/all/GCA/014/531/475/GCA_014531475.1_ASM1453147v1	158
Acinetobacter baumannii	A8a	SAMN15915099	PRJNA659545	Egypt	Africa	GCF_014531515.1	Contig	4.16055	39.1	252	3818	2020-09-14T00:00:00Z	ftp://ftp.ncbi.nlm.nih.gov/genomes/all/GCA/014/531/515/GCA_014531515.1_ASM1453151v1	15
Acinetobacter baumannii	A6	SAMN15915096	PRJNA659545	Egypt	Africa	GCF_014531535.1	Contig	4.06477	39.1	564	3843	2020-09-14T00:00:00Z	ftp://ftp.ncbi.nlm.nih.gov/genomes/all/GCA/014/531/535/GCA_014531535.1_ASM1453153v1	1
Acinetobacter baumannii	A2	SAMN15915093	PRJNA659545	Egypt	Africa	GCF_014531545.1	Contig	4.00304	38.9	765	3786	2020-09-14T00:00:00Z	ftp://ftp.ncbi.nlm.nih.gov/genomes/all/GCA/014/531/545/GCA_014531545.1_ASM1453154v1	1
Acinetobacter baumannii	A5	SAMN15915095	PRJNA659545	Egypt	Africa	GCF_014531555.1	Contig	4.0988	39	205	3758	2020-09-14T00:00:00Z	ftp://ftp.ncbi.nlm.nih.gov/genomes/all/GCA/014/531/555/GCA_014531555.1_ASM1453155v1	25
Acinetobacter baumannii	A1a	SAMN15915092	PRJNA659545	Egypt	Africa	GCF_014531565.1	Contig	4.00683	38.8	257	3722	2020-09-14T00:00:00Z	ftp://ftp.ncbi.nlm.nih.gov/genomes/all/GCA/014/531/565/GCA_014531565.1_ASM1453156v1	664
Acinetobacter baumannii	A6135	SAMN15915145	PRJNA659545	Egypt	Africa	GCF_014531585.1	Contig	3.91288	39	323	3610	2020-09-14T00:00:00Z	ftp://ftp.ncbi.nlm.nih.gov/genomes/all/GCA/014/531/585/GCA_014531585.1_ASM1453158v1	600
Acinetobacter baumannii	A71	SAMN15915129	PRJNA659545	Egypt	Africa	GCF_014531635.1	Contig	3.82468	39	150	3488	2020-09-14T00:00:00Z	ftp://ftp.ncbi.nlm.nih.gov/genomes/all/GCA/014/531/635/GCA_014531635.1_ASM1453163v1	2
Acinetobacter baumannii	A83	SAMN15915136	PRJNA659545	Egypt	Africa	GCF_014531645.1	Contig	3.76674	39.1	494	3446	2020-09-14T00:00:00Z	ftp://ftp.ncbi.nlm.nih.gov/genomes/all/GCA/014/531/645/GCA_014531645.1_ASM1453164v1	2
Acinetobacter baumannii	A86	SAMN15915139	PRJNA659545	Egypt	Africa	GCF_014531655.1	Contig	4.54872	38.9	985	4300	2020-09-14T00:00:00Z	ftp://ftp.ncbi.nlm.nih.gov/genomes/all/GCA/014/531/655/GCA_014531655.1_ASM1453165v1	570
Acinetobacter baumannii	A21	SAMN15915109	PRJNA659545	Egypt	Africa	GCF_014531695.1	Contig	3.95311	39.5	1148	3761	2020-09-14T00:00:00Z	ftp://ftp.ncbi.nlm.nih.gov/genomes/all/GCA/014/531/695/GCA_014531695.1_ASM1453169v1	1
Acinetobacter baumannii	A8-T	SAMN15915098	PRJNA659545	Egypt	Africa	GCF_014531705.1	Contig	4.1241	39.1	99	3892	2020-09-14T00:00:00Z	ftp://ftp.ncbi.nlm.nih.gov/genomes/all/GCA/014/531/705/GCA_014531705.1_ASM1453170v1	1
Acinetobacter baumannii	A7-T	SAMN15915097	PRJNA659545	Egypt	Africa	GCF_014531735.1	Contig	4.12626	39	93	3890	2020-09-14T00:00:00Z	ftp://ftp.ncbi.nlm.nih.gov/genomes/all/GCA/014/531/735/GCA_014531735.1_ASM1453173v1	1
Acinetobacter baumannii	A4	SAMN15915094	PRJNA659545	Egypt	Africa	GCF_014531745.1	Contig	4.1094	39	375	3855	2020-09-14T00:00:00Z	ftp://ftp.ncbi.nlm.nih.gov/genomes/all/GCA/014/531/745/GCA_014531745.1_ASM1453174v1	1
Acinetobacter baumannii	A40	SAMN15915118	PRJNA659545	Egypt	Africa	GCF_014622595.1	Contig	4.17463	39	378	3923	2020-09-14T00:00:00Z	ftp://ftp.ncbi.nlm.nih.gov/genomes/all/GCA/014/622/595/GCA_014622595.1_ASM1462259v1	1
Acinetobacter baumannii	A3	SAMN16513547	PRJNA669537	South Africa	Africa	GCF_015265745.1	Contig	4.07841	39	83	3816	2020-11-06T00:00:00Z	ftp://ftp.ncbi.nlm.nih.gov/genomes/all/GCA/015/265/745/GCA_015265745.1_ASM1526574v1	1
Acinetobacter baumannii	A5	SAMN16513546	PRJNA669537	South Africa	Africa	GCF_015265765.1	Contig	4.00528	38.9	111	3776	2020-11-06T00:00:00Z	ftp://ftp.ncbi.nlm.nih.gov/genomes/all/GCA/015/265/765/GCA_015265765.1_ASM1526576v1	164
Acinetobacter baumannii	A9	SAMN16513545	PRJNA669537	South Africa	Africa	GCF_015265775.1	Contig	4.01807	38.9	64	3738	2020-11-06T00:00:00Z	ftp://ftp.ncbi.nlm.nih.gov/genomes/all/GCA/015/265/775/GCA_015265775.1_ASM1526577v1	79
Acinetobacter baumannii	A4	SAMN16513544	PRJNA669537	South Africa	Africa	GCF_015265785.1	Contig	3.93832	38.8	93	3685	2020-11-06T00:00:00Z	ftp://ftp.ncbi.nlm.nih.gov/genomes/all/GCA/015/265/785/GCA_015265785.1_ASM1526578v1	49
Acinetobacter baumannii	P4	SAMN16879958	PRJNA669537	South Africa	Africa	GCF_015694245.1	Contig	3.87794	39.6	371	3595	2020-11-29T00:00:00Z	ftp://ftp.ncbi.nlm.nih.gov/genomes/all/GCA/015/694/245/GCA_015694245.1_ASM1569424v1	2
Acinetobacter baumannii	KAB8	SAMN15083403	PRJNA636771	Kenya	Africa	GCF_017168535.1	Contig	3.93157	38.9	96	3678	2021-03-05T00:00:00Z	ftp://ftp.ncbi.nlm.nih.gov/genomes/all/GCA/017/168/535/GCA_017168535.1_ASM1716853v1	374
Acinetobacter baumannii	KAB25	SAMN15083400	PRJNA636771	Kenya	Africa	GCF_017168635.1	Contig	4.02672	39	119	3816	2021-03-05T00:00:00Z	ftp://ftp.ncbi.nlm.nih.gov/genomes/all/GCA/017/168/635/GCA_017168635.1_ASM1716863v1	1
Acinetobacter baumannii	KAB27	SAMN15083402	PRJNA636771	Kenya	Africa	GCF_017168645.1	Contig	4.03212	39	77	3802	2021-03-05T00:00:00Z	ftp://ftp.ncbi.nlm.nih.gov/genomes/all/GCA/017/168/645/GCA_017168645.1_ASM1716864v1	1
Acinetobacter baumannii	KAB26	SAMN15083401	PRJNA636771	Kenya	Africa	GCF_017168655.1	Contig	4.03267	39	77	3801	2021-03-05T00:00:00Z	ftp://ftp.ncbi.nlm.nih.gov/genomes/all/GCA/017/168/655/GCA_017168655.1_ASM1716865v1	1
Acinetobacter baumannii	KAB9	SAMN15083399	PRJNA636771	Kenya	Africa	GCF_017168795.1	Contig	3.89795	38.9	69	3638	2021-03-05T00:00:00Z	ftp://ftp.ncbi.nlm.nih.gov/genomes/all/GCA/017/168/795/GCA_017168795.1_ASM1716879v1	2
Acinetobacter baumannii	KAB24	SAMN15083396	PRJNA636771	Kenya	Africa	GCF_017168855.1	Contig	3.92768	38.9	121	3685	2021-03-05T00:00:00Z	ftp://ftp.ncbi.nlm.nih.gov/genomes/all/GCA/017/168/855/GCA_017168855.1_ASM1716885v1	1
Acinetobacter baumannii	KAB13	SAMN15083397	PRJNA636771	Kenya	Africa	GCF_017168885.1	Contig	4.01195	39	240	3817	2021-03-05T00:00:00Z	ftp://ftp.ncbi.nlm.nih.gov/genomes/all/GCA/017/168/885/GCA_017168885.1_ASM1716888v1	Unknown
Acinetobacter baumannii	KAB14	SAMN15083398	PRJNA636771	Kenya	Africa	GCF_017168905.1	Contig	4.15977	39	177	3928	2021-03-05T00:00:00Z	ftp://ftp.ncbi.nlm.nih.gov/genomes/all/GCA/017/168/905/GCA_017168905.1_ASM1716890v1	164
Acinetobacter baumannii	KAB23	SAMN15083395	PRJNA636771	Kenya	Africa	GCF_017168935.1	Contig	3.9273	38.9	111	3690	2021-03-05T00:00:00Z	ftp://ftp.ncbi.nlm.nih.gov/genomes/all/GCA/017/168/935/GCA_017168935.1_ASM1716893v1	1
Acinetobacter baumannii	KAB22	SAMN15083394	PRJNA636771	Kenya	Africa	GCF_017168955.1	Contig	3.95351	38.9	131	3722	2021-03-05T00:00:00Z	ftp://ftp.ncbi.nlm.nih.gov/genomes/all/GCA/017/168/955/GCA_017168955.1_ASM1716895v1	1
Acinetobacter baumannii	KAB21	SAMN15083393	PRJNA636771	Kenya	Africa	GCF_017168975.1	Contig	3.95384	38.8	140	3723	2021-03-05T00:00:00Z	ftp://ftp.ncbi.nlm.nih.gov/genomes/all/GCA/017/168/975/GCA_017168975.1_ASM1716897v1	1
Acinetobacter baumannii	KAB19	SAMN15083391	PRJNA636771	Kenya	Africa	GCF_017169025.1	Contig	4.00061	38.8	130	3782	2021-03-05T00:00:00Z	ftp://ftp.ncbi.nlm.nih.gov/genomes/all/GCA/017/169/025/GCA_017169025.1_ASM1716902v1	Unknown
Acinetobacter baumannii	KAB11	SAMN15083388	PRJNA636771	Kenya	Africa	GCF_017169085.1	Contig	3.93969	38.8	135	3720	2021-03-05T00:00:00Z	ftp://ftp.ncbi.nlm.nih.gov/genomes/all/GCA/017/169/085/GCA_017169085.1_ASM1716908v1	2
Acinetobacter baumannii	KAB12	SAMN15083389	PRJNA636771	Kenya	Africa	GCF_017169105.1	Contig	4.03482	39	224	3810	2021-03-05T00:00:00Z	ftp://ftp.ncbi.nlm.nih.gov/genomes/all/GCA/017/169/105/GCA_017169105.1_ASM1716910v1	2
Acinetobacter baumannii	KAB15	SAMN15083390	PRJNA636771	Kenya	Africa	GCF_017169125.1	Contig	3.98452	38.9	173	3754	2021-03-05T00:00:00Z	ftp://ftp.ncbi.nlm.nih.gov/genomes/all/GCA/017/169/125/GCA_017169125.1_ASM1716912v1	164
Acinetobacter baumannii	KAB10	SAMN15083387	PRJNA636771	Kenya	Africa	GCF_017169155.1	Contig	3.93855	38.8	123	3709	2021-03-05T00:00:00Z	ftp://ftp.ncbi.nlm.nih.gov/genomes/all/GCA/017/169/155/GCA_017169155.1_ASM1716915v1	2
Acinetobacter baumannii	KAB2	SAMN15083385	PRJNA636771	Kenya	Africa	GCF_017169175.1	Contig	3.865	38.9	63	3597	2021-03-05T00:00:00Z	ftp://ftp.ncbi.nlm.nih.gov/genomes/all/GCA/017/169/175/GCA_017169175.1_ASM1716917v1	2
Acinetobacter baumannii	KAB3	SAMN15083386	PRJNA636771	Kenya	Africa	GCF_017169215.1	Contig	3.86581	38.9	58	3591	2021-03-05T00:00:00Z	ftp://ftp.ncbi.nlm.nih.gov/genomes/all/GCA/017/169/215/GCA_017169215.1_ASM1716921v1	2
Acinetobacter baumannii	KAB1	SAMN15083384	PRJNA636771	Kenya	Africa	GCF_017169275.1	Contig	3.84953	38.9	124	3598	2021-03-05T00:00:00Z	ftp://ftp.ncbi.nlm.nih.gov/genomes/all/GCA/017/169/275/GCA_017169275.1_ASM1716927v1	2
Acinetobacter baumannii	KAB17	SAMN15083382	PRJNA636771	Kenya	Africa	GCF_017169335.1	Contig	4.02802	38.8	176	3814	2021-03-05T00:00:00Z	ftp://ftp.ncbi.nlm.nih.gov/genomes/all/GCA/017/169/335/GCA_017169335.1_ASM1716933v1	1
Acinetobacter baumannii	KAB18	SAMN15083383	PRJNA636771	Kenya	Africa	GCF_017169355.1	Contig	3.93625	38.9	244	3713	2021-03-05T00:00:00Z	ftp://ftp.ncbi.nlm.nih.gov/genomes/all/GCA/017/169/355/GCA_017169355.1_ASM1716935v1	1
Acinetobacter baumannii	KAB16	SAMN15083381	PRJNA636771	Kenya	Africa	GCF_017169375.1	Contig	4.05229	39	148	3834	2021-03-05T00:00:00Z	ftp://ftp.ncbi.nlm.nih.gov/genomes/all/GCA/017/169/375/GCA_017169375.1_ASM1716937v1	1
Acinetobacter baumannii	KAB7	SAMN15083380	PRJNA636771	Kenya	Africa	GCF_017169415.1	Contig	3.8447	38.9	132	3596	2021-03-05T00:00:00Z	ftp://ftp.ncbi.nlm.nih.gov/genomes/all/GCA/017/169/415/GCA_017169415.1_ASM1716941v1	2
Acinetobacter baumannii	KAB4	SAMN15083377	PRJNA636771	Kenya	Africa	GCF_017169435.1	Contig	3.84326	38.9	130	3586	2021-03-05T00:00:00Z	ftp://ftp.ncbi.nlm.nih.gov/genomes/all/GCA/017/169/435/GCA_017169435.1_ASM1716943v1	2
Acinetobacter baumannii	KAB5	SAMN15083378	PRJNA636771	Kenya	Africa	GCF_017169455.1	Contig	3.84681	38.9	128	3592	2021-03-05T00:00:00Z	ftp://ftp.ncbi.nlm.nih.gov/genomes/all/GCA/017/169/455/GCA_017169455.1_ASM1716945v1	2
Acinetobacter baumannii	KAB6	SAMN15083379	PRJNA636771	Kenya	Africa	GCF_017169465.1	Contig	3.83554	38.9	122	3580	2021-03-05T00:00:00Z	ftp://ftp.ncbi.nlm.nih.gov/genomes/all/GCA/017/169/465/GCA_017169465.1_ASM1716946v1	2
Acinetobacter baumannii	15974	SAMN17860418	PRJNA701275	Nigeria	Africa	GCF_017287975.1	Contig	3.96453	39.1	126	3667	2021-03-07T00:00:00Z	ftp://ftp.ncbi.nlm.nih.gov/genomes/all/GCA/017/287/975/GCA_017287975.1_ASM1728797v1	2
Acinetobacter baumannii	15953	SAMN17860400	PRJNA701275	Nigeria	Africa	GCF_017292175.1	Contig	3.87964	38.9	98	3572	2021-03-07T00:00:00Z	ftp://ftp.ncbi.nlm.nih.gov/genomes/all/GCA/017/292/175/GCA_017292175.1_ASM1729217v1	85
Acinetobacter baumannii	15954	SAMN17860401	PRJNA701275	Nigeria	Africa	GCF_017302955.1	Contig	3.96126	39.1	175	3663	2021-03-08T00:00:00Z	ftp://ftp.ncbi.nlm.nih.gov/genomes/all/GCA/017/302/955/GCA_017302955.1_ASM1730295v1	2
Acinetobacter baumannii	16148	SAMN17860458	PRJNA701275	Nigeria	Africa	GCF_017581665.1	Contig	3.96244	39.1	129	3663	2021-03-24T00:00:00Z	ftp://ftp.ncbi.nlm.nih.gov/genomes/all/GCA/017/581/665/GCA_017581665.1_ASM1758166v1	2
Acinetobacter baumannii	16008	SAMN17860442	PRJNA701275	Nigeria	Africa	GCF_017581825.1	Contig	4.0117	39.1	167	3726	2021-03-24T00:00:00Z	ftp://ftp.ncbi.nlm.nih.gov/genomes/all/GCA/017/581/825/GCA_017581825.1_ASM1758182v1	52
Acinetobacter baumannii	16046	SAMN17860453	PRJNA701275	Nigeria	Africa	GCF_017582285.1	Contig	4.0062	39.2	159	3748	2021-03-24T00:00:00Z	ftp://ftp.ncbi.nlm.nih.gov/genomes/all/GCA/017/582/285/GCA_017582285.1_ASM1758228v1	2
Acinetobacter baumannii	16019	SAMN17860448	PRJNA701275	Nigeria	Africa	GCF_017582345.1	Contig	4.01643	39.1	88	3722	2021-03-24T00:00:00Z	ftp://ftp.ncbi.nlm.nih.gov/genomes/all/GCA/017/582/345/GCA_017582345.1_ASM1758234v1	52
Acinetobacter baumannii	15998	SAMN17860436	PRJNA701275	Nigeria	Africa	GCF_017582535.1	Contig	4.02526	39.1	209	3735	2021-03-24T00:00:00Z	ftp://ftp.ncbi.nlm.nih.gov/genomes/all/GCA/017/582/535/GCA_017582535.1_ASM1758253v1	52
Acinetobacter baumannii	15963	SAMN17860408	PRJNA701275	Nigeria	Africa	GCF_017838055.1	Contig	3.96649	39.1	121	3665	2021-04-07T00:00:00Z	ftp://ftp.ncbi.nlm.nih.gov/genomes/all/GCA/017/838/055/GCA_017838055.1_ASM1783805v1	2
Acinetobacter baumannii	15957	SAMN17860403	PRJNA701275	Nigeria	Africa	GCF_017838085.1	Contig	3.89895	39.5	681	3652	2021-04-07T00:00:00Z	ftp://ftp.ncbi.nlm.nih.gov/genomes/all/GCA/017/838/085/GCA_017838085.1_ASM1783808v1	2
Acinetobacter baumannii	15956	SAMN17860402	PRJNA701275	Nigeria	Africa	GCF_017838165.1	Contig	3.92373	39.3	380	3629	2021-04-07T00:00:00Z	ftp://ftp.ncbi.nlm.nih.gov/genomes/all/GCA/017/838/165/GCA_017838165.1_ASM1783816v1	2
Acinetobacter baumannii	15946	SAMN17860394	PRJNA701275	Nigeria	Africa	GCF_017838235.1	Contig	4.004	38.9	77	3687	2021-04-07T00:00:00Z	ftp://ftp.ncbi.nlm.nih.gov/genomes/all/GCA/017/838/235/GCA_017838235.1_ASM1783823v1	85
Acinetobacter baumannii	M18	SAMN17266008	PRJNA690827	Egypt	Africa	GCF_019188885.1	Contig	4.02945	39.1	463	3752	2021-07-09T00:00:00Z	ftp://ftp.ncbi.nlm.nih.gov/genomes/all/GCA/019/188/885/GCA_019188885.1_ASM1918888v1	85
Acinetobacter baumannii	M16	SAMN17266006	PRJNA690827	Egypt	Africa	GCF_019188895.1	Contig	3.94574	39.1	314	3638	2021-07-09T00:00:00Z	ftp://ftp.ncbi.nlm.nih.gov/genomes/all/GCA/019/188/895/GCA_019188895.1_ASM1918889v1	2
Acinetobacter baumannii	M17	SAMN17266007	PRJNA690827	Egypt	Africa	GCF_019188905.1	Contig	3.97504	39	209	3676	2021-07-09T00:00:00Z	ftp://ftp.ncbi.nlm.nih.gov/genomes/all/GCA/019/188/905/GCA_019188905.1_ASM1918890v1	2
Acinetobacter baumannii	M20	SAMN17266010	PRJNA690827	Egypt	Africa	GCF_019188935.1	Contig	3.9196	39.4	546	3621	2021-07-09T00:00:00Z	ftp://ftp.ncbi.nlm.nih.gov/genomes/all/GCA/019/188/935/GCA_019188935.1_ASM1918893v1	570
Acinetobacter baumannii	M19	SAMN17266009	PRJNA690827	Egypt	Africa	GCF_019188965.1	Contig	3.80255	39.6	997	3517	2021-07-09T00:00:00Z	ftp://ftp.ncbi.nlm.nih.gov/genomes/all/GCA/019/188/965/GCA_019188965.1_ASM1918896v1	164
Acinetobacter baumannii	M15	SAMN17266005	PRJNA690827	Egypt	Africa	GCF_019188985.1	Contig	3.90266	39.3	374	3643	2021-07-09T00:00:00Z	ftp://ftp.ncbi.nlm.nih.gov/genomes/all/GCA/019/188/985/GCA_019188985.1_ASM1918898v1	19
Acinetobacter baumannii	M12	SAMN17266002	PRJNA690827	Egypt	Africa	GCF_019188995.1	Contig	3.83769	39.2	437	3550	2021-07-09T00:00:00Z	ftp://ftp.ncbi.nlm.nih.gov/genomes/all/GCA/019/188/995/GCA_019188995.1_ASM1918899v1	19
Acinetobacter baumannii	M14	SAMN17266004	PRJNA690827	Egypt	Africa	GCF_019189025.1	Contig	4.1096	39.5	850	3828	2021-07-09T00:00:00Z	ftp://ftp.ncbi.nlm.nih.gov/genomes/all/GCA/019/189/025/GCA_019189025.1_ASM1918902v1	113
Acinetobacter baumannii	M13	SAMN17266003	PRJNA690827	Egypt	Africa	GCF_019189035.1	Contig	3.9103	39.1	563	3633	2021-07-09T00:00:00Z	ftp://ftp.ncbi.nlm.nih.gov/genomes/all/GCA/019/189/035/GCA_019189035.1_ASM1918903v1	2
Acinetobacter baumannii	M11	SAMN17266001	PRJNA690827	Egypt	Africa	GCF_019189065.1	Contig	3.8507	39.5	735	3526	2021-07-09T00:00:00Z	ftp://ftp.ncbi.nlm.nih.gov/genomes/all/GCA/019/189/065/GCA_019189065.1_ASM1918906v1	85
Acinetobacter baumannii	M05	SAMN17265995	PRJNA690827	Egypt	Africa	GCF_019189095.1	Contig	3.86236	39.4	850	3597	2021-07-09T00:00:00Z	ftp://ftp.ncbi.nlm.nih.gov/genomes/all/GCA/019/189/095/GCA_019189095.1_ASM1918909v1	2
Acinetobacter baumannii	M04	SAMN17265994	PRJNA690827	Egypt	Africa	GCF_019189125.1	Contig	3.86909	39.1	347	3576	2021-07-09T00:00:00Z	ftp://ftp.ncbi.nlm.nih.gov/genomes/all/GCA/019/189/125/GCA_019189125.1_ASM1918912v1	2
Acinetobacter baumannii	M03	SAMN17265993	PRJNA690827	Egypt	Africa	GCF_019189185.1	Contig	4.18025	39.4	725	3928	2021-07-09T00:00:00Z	ftp://ftp.ncbi.nlm.nih.gov/genomes/all/GCA/019/189/185/GCA_019189185.1_ASM1918918v1	113
Acinetobacter baumannii	M02	SAMN17265992	PRJNA690827	Egypt	Africa	GCF_019189205.1	Contig	4.0029	39.3	803	3663	2021-07-09T00:00:00Z	ftp://ftp.ncbi.nlm.nih.gov/genomes/all/GCA/019/189/205/GCA_019189205.1_ASM1918920v1	85
Acinetobacter baumannii	M01	SAMN17265991	PRJNA690827	Egypt	Africa	GCF_019189225.1	Contig	3.90988	39.2	458	3599	2021-07-09T00:00:00Z	ftp://ftp.ncbi.nlm.nih.gov/genomes/all/GCA/019/189/225/GCA_019189225.1_ASM1918922v1	2
Acinetobacter baumannii	ABE12_M	SAMEA4535140	PRJEB15065	Morocco	Africa	GCF_900117405.1	Contig	3.90253	39	196	3666	2016-11-07T00:00:00Z	ftp://ftp.ncbi.nlm.nih.gov/genomes/all/GCA/900/117/405/GCA_900117405.1_ABE12_M	2
Acinetobacter baumannii	ABE27_M	SAMEA103954683	PRJEB15065	Morocco	Africa	GCF_900175175.1	Contig	4.11001	39.2	205	3862	2017-04-06T00:00:00Z	ftp://ftp.ncbi.nlm.nih.gov/genomes/all/GCA/900/175/175/GCA_900175175.1_AE27M	85
Acinetobacter baumannii	ABE21_M	SAMEA103955435	PRJEB15065	Morocco	Africa	GCF_900175185.1	Contig	3.97045	39.1	197	3699	2017-04-06T00:00:00Z	ftp://ftp.ncbi.nlm.nih.gov/genomes/all/GCA/900/175/185/GCA_900175185.1_AE21M	2
Acinetobacter baumannii	AC13_M	SAMEA103955436	PRJEB15065	Morocco	Africa	GCF_900175195.1	Scaffold	3.93593	39.1	175	3663	2017-04-06T00:00:00Z	ftp://ftp.ncbi.nlm.nih.gov/genomes/all/GCA/900/175/195/GCA_900175195.1_AC13M	2
Acinetobacter baumannii	AC40_M	SAMEA103974762	PRJEB15065	Morocco	Africa	GCF_900176685.1	Contig	4.07432	39.2	236	3838	2017-04-13T00:00:00Z	ftp://ftp.ncbi.nlm.nih.gov/genomes/all/GCA/900/176/685/GCA_900176685.1_AC40M	85
Acinetobacter baumannii	AC15_M	SAMEA103975537	PRJEB15065	Morocco	Africa	GCF_900176715.1	Contig	4.02719	39	84	3761	2017-04-13T00:00:00Z	ftp://ftp.ncbi.nlm.nih.gov/genomes/all/GCA/900/176/715/GCA_900176715.1_AC15M	2
Acinetobacter baumannii	KCRI-116	SAMEA4646208	PRJEB26612	Tanzania	Africa	GCF_900406645.1	Contig	4.10395	38.9	125	3818	2018-05-09T00:00:00Z	ftp://ftp.ncbi.nlm.nih.gov/genomes/all/GCA/900/406/645/GCA_900406645.1_De_novo_assembly_of_KCRI_isolate_RDK02_116	499
Acinetobacter baumannii	KCRI-33	SAMEA4646214	PRJEB26612	Tanzania	Africa	GCF_900406655.1	Contig	3.84276	39.2	201	3529	2018-05-09T00:00:00Z	ftp://ftp.ncbi.nlm.nih.gov/genomes/all/GCA/900/406/655/GCA_900406655.1_De_novo_assembly_of_KCRI_isolate_RDK36_33	979
Acinetobacter baumannii	KCRI-186	SAMEA4646211	PRJEB26612	Tanzania	Africa	GCF_900406665.1	Contig	3.91016	39	125	3597	2018-05-09T00:00:00Z	ftp://ftp.ncbi.nlm.nih.gov/genomes/all/GCA/900/406/665/GCA_900406665.1_De_novo_assembly_of_KCRI_isolate_RDK03_186	1233
Acinetobacter baumannii	KCRI-164C	SAMEA4646210	PRJEB26612	Tanzania	Africa	GCF_900406675.1	Contig	3.73445	39	56	3416	2018-05-09T00:00:00Z	ftp://ftp.ncbi.nlm.nih.gov/genomes/all/GCA/900/406/675/GCA_900406675.1_De_novo_assembly_of_KCRI_isolate_RDK01_164C	1232
Acinetobacter baumannii	KCRI-28	SAMEA4646212	PRJEB26612	Tanzania	Africa	GCF_900406685.1	Contig	3.98391	39	141	3689	2018-05-09T00:00:00Z	ftp://ftp.ncbi.nlm.nih.gov/genomes/all/GCA/900/406/685/GCA_900406685.1_De_novo_assembly_of_KCRI_isolate_RDK36_28	2
Acinetobacter baumannii	KCRI-123C	SAMEA4646209	PRJEB26612	Tanzania	Africa	GCF_900406695.1	Contig	4.10427	38.9	151	3827	2018-05-09T00:00:00Z	ftp://ftp.ncbi.nlm.nih.gov/genomes/all/GCA/900/406/695/GCA_900406695.1_De_novo_assembly_of_KCRI_isolate_R0004_123C	499
Acinetobacter baumannii	KCRI-309C	SAMEA4646213	PRJEB26612	Tanzania	Africa	GCF_900406705.1	Contig	4.10715	38.9	129	3811	2018-05-09T00:00:00Z	ftp://ftp.ncbi.nlm.nih.gov/genomes/all/GCA/900/406/705/GCA_900406705.1_De_novo_assembly_of_KCRI_isolate_RDK01_309C	499
Acinetobacter baumannii	KCRI-363	SAMEA4646215	PRJEB26612	Tanzania	Africa	GCF_900406715.1	Contig	4.14198	39.2	165	3919	2018-05-09T00:00:00Z	ftp://ftp.ncbi.nlm.nih.gov/genomes/all/GCA/900/406/715/GCA_900406715.1_De_novo_assembly_of_KCRI_isolate_RDK04_363	1
Acinetobacter baumannii	KCRI-43	SAMEA4646217	PRJEB26612	Tanzania	Africa	GCF_900406725.1	Contig	3.93409	39.1	106	3650	2018-05-09T00:00:00Z	ftp://ftp.ncbi.nlm.nih.gov/genomes/all/GCA/900/406/725/GCA_900406725.1_De_novo_assembly_of_KCRI_isolate_RDK06_432B	625
Acinetobacter baumannii	KCRI-432B	SAMEA4646218	PRJEB26612	Tanzania	Africa	GCF_900406735.1	Contig	3.82912	39.1	157	3536	2018-05-09T00:00:00Z	ftp://ftp.ncbi.nlm.nih.gov/genomes/all/GCA/900/406/735/GCA_900406735.1_De_novo_assembly_of_KCRI_isolate_RDK37_43	625
Acinetobacter baumannii	KCRI-423	SAMEA4646216	PRJEB26612	Tanzania	Africa	GCF_900406745.1	Contig	4.07983	39.2	184	3830	2018-05-09T00:00:00Z	ftp://ftp.ncbi.nlm.nih.gov/genomes/all/GCA/900/406/745/GCA_900406745.1_De_novo_assembly_of_KCRI_isolate_RDK06_423	1
Acinetobacter baumannii	KCRI-558	SAMEA4646221	PRJEB26612	Tanzania	Africa	GCF_900406755.1	Contig	4.07939	39.1	125	3841	2018-05-09T00:00:00Z	ftp://ftp.ncbi.nlm.nih.gov/genomes/all/GCA/900/406/755/GCA_900406755.1_De_novo_assembly_of_KCRI_isolate_RDK05_558	1
Acinetobacter baumannii	KCRI-518B	SAMEA4646220	PRJEB26612	Tanzania	Africa	GCF_900406765.1	Contig	4.14835	39	166	3932	2018-05-09T00:00:00Z	ftp://ftp.ncbi.nlm.nih.gov/genomes/all/GCA/900/406/765/GCA_900406765.1_De_novo_assembly_of_KCRI_isolate_RDK05_518B	1
Acinetobacter baumannii	KCRI-49	SAMEA4646219	PRJEB26612	Tanzania	Africa	GCF_900406775.1	Contig	3.87374	38.9	47	3599	2018-05-09T00:00:00Z	ftp://ftp.ncbi.nlm.nih.gov/genomes/all/GCA/900/406/775/GCA_900406775.1_De_novo_assembly_of_KCRI_isolate_RDK39_49	374
Acinetobacter baumannii	Aci00879	SAMEA5987517	PRJEB34692	South Africa	Africa	GCF_902702975.1	Contig	4.0567	39.2	92	3784	2019-11-22T00:00:00Z	ftp://ftp.ncbi.nlm.nih.gov/genomes/all/GCA/902/702/975/GCA_902702975.1_Aci00879	1
Acinetobacter baumannii	Aci00881	SAMEA5987519	PRJEB34692	South Africa	Africa	GCF_902703065.1	Contig	4.05857	39.2	90	3781	2019-11-22T00:00:00Z	ftp://ftp.ncbi.nlm.nih.gov/genomes/all/GCA/902/703/065/GCA_902703065.1_Aci00881	1
Acinetobacter baumannii	Aci00880	SAMEA5987518	PRJEB34692	South Africa	Africa	GCF_902703085.1	Contig	4.0195	39.2	87	3728	2019-11-22T00:00:00Z	ftp://ftp.ncbi.nlm.nih.gov/genomes/all/GCA/902/703/085/GCA_902703085.1_Aci00880	1
Acinetobacter baumannii	Aci00882	SAMEA5987520	PRJEB34692	South Africa	Africa	GCF_902703115.1	Contig	4.05855	39.2	89	3779	2019-11-22T00:00:00Z	ftp://ftp.ncbi.nlm.nih.gov/genomes/all/GCA/902/703/115/GCA_902703115.1_Aci00882	1
Acinetobacter baumannii	XH694	SAMN04745453	PRJNA314151	China	Asia	GCA_001864735.1	Scaffold	6.37092	38.3	2791	5081	2016-11-02T00:00:00Z	ftp://ftp.ncbi.nlm.nih.gov/genomes/all/GCA/001/864/735/GCA_001864735.1_ASM186473v1	Unknown
Acinetobacter baumannii	ABNH3	SAMN04924809	PRJNA320195	Saudi Arabia	Asia	GCA_002212205.1	Contig	3.3262	39.5	816	2916	2017-06-30T00:00:00Z	ftp://ftp.ncbi.nlm.nih.gov/genomes/all/GCA/002/212/205/GCA_002212205.1_ASM221220v1	Unknown
Acinetobacter baumannii	AB595	SAMN04924804	PRJNA320195	Saudi Arabia	Asia	GCA_002212395.1	Contig	3.32218	38.9	513	3002	2017-06-30T00:00:00Z	ftp://ftp.ncbi.nlm.nih.gov/genomes/all/GCA/002/212/395/GCA_002212395.1_ASM221239v1	Unknown
Acinetobacter baumannii	ABNH6	SAMN04924811	PRJNA320195	Saudi Arabia	Asia	GCA_002212545.1	Contig	3.24395	40	886	2876	2017-06-30T00:00:00Z	ftp://ftp.ncbi.nlm.nih.gov/genomes/all/GCA/002/212/545/GCA_002212545.1_ASM221254v1	2
Acinetobacter baumannii	AB75	SAMN07251708	PRJNA390870	China	Asia	GCA_002277645.1	Scaffold	4.61912	42.5	1805	5187	2017-08-29T00:00:00Z	ftp://ftp.ncbi.nlm.nih.gov/genomes/all/GCA/002/277/645/GCA_002277645.1_ASM227764v1	2
Acinetobacter baumannii	MH3	SAMN09667780	PRJNA481426	Hong Kong	Asia	GCA_003335995.1	Scaffold	4.18642	39.2	2602	3892	2018-07-23T00:00:00Z	ftp://ftp.ncbi.nlm.nih.gov/genomes/all/GCA/003/335/995/GCA_003335995.1_ASM333599v1	2
Acinetobacter baumannii	AB5	SAMN09667774	PRJNA481426	Hong Kong	Asia	GCA_003336115.1	Scaffold	4.28208	39.1	2372	3837	2018-07-23T00:00:00Z	ftp://ftp.ncbi.nlm.nih.gov/genomes/all/GCA/003/336/115/GCA_003336115.1_ASM333611v1	255
Acinetobacter baumannii	VB31459	SAMN10170272	PRJNA494506	India	Asia	GCA_003627485.2	Complete	4.15286	39.0572	4	3544	2019-02-14T00:00:00Z	ftp://ftp.ncbi.nlm.nih.gov/genomes/all/GCA/003/627/485/GCA_003627485.2_ASM362748v2	2
Acinetobacter baumannii	YMC2011/7/R812	SAMN05828166	PRJNA344528	South Korea	Asia	GCA_003843625.1	Contig	3.99611	39.1	204	2719	2018-11-27T00:00:00Z	ftp://ftp.ncbi.nlm.nih.gov/genomes/all/GCA/003/843/625/GCA_003843625.1_ASM384362v1	132
Acinetobacter baumannii	YMC2012/1/R79	SAMN05828167	PRJNA344528	South Korea	Asia	GCA_003843645.1	Contig	4.08784	38.9	158	2955	2018-11-27T00:00:00Z	ftp://ftp.ncbi.nlm.nih.gov/genomes/all/GCA/003/843/645/GCA_003843645.1_ASM384364v1	2
Acinetobacter baumannii	YMC2009/2/B6756	SAMN05828163	PRJNA344528	South Korea	Asia	GCA_003843655.1	Contig	4.03596	39.1	121	2961	2018-11-27T00:00:00Z	ftp://ftp.ncbi.nlm.nih.gov/genomes/all/GCA/003/843/655/GCA_003843655.1_ASM384365v1	Unknown
Acinetobacter baumannii	YMC2003/5/C86	SAMN05828161	PRJNA344528	South Korea	Asia	GCA_003843735.1	Contig	3.98289	39	116	3378	2018-11-27T00:00:00Z	ftp://ftp.ncbi.nlm.nih.gov/genomes/all/GCA/003/843/735/GCA_003843735.1_ASM384373v1	2
Acinetobacter baumannii	YMC2012/9/R2209	SAMN05828168	PRJNA344528	South Korea	Asia	GCA_003843775.1	Contig	4.11315	38.9	137	2946	2018-11-27T00:00:00Z	ftp://ftp.ncbi.nlm.nih.gov/genomes/all/GCA/003/843/775/GCA_003843775.1_ASM384377v1	25
Acinetobacter baumannii	O2-6	SAMN10618183	PRJNA510897	China	Asia	GCA_006937685.1	Scaffold	4.59212	40.9	2477	0	2019-07-12T00:00:00Z	ftp://ftp.ncbi.nlm.nih.gov/genomes/all/GCA/006/937/685/GCA_006937685.1_ASM693768v1	2
Acinetobacter baumannii	O1-6	SAMN10618175	PRJNA510897	China	Asia	GCA_007113735.1	Scaffold	4.7734	41.3	2446	0	2019-07-18T00:00:00Z	ftp://ftp.ncbi.nlm.nih.gov/genomes/all/GCA/007/113/735/GCA_007113735.1_ASM711373v1	2
Acinetobacter baumannii	O2-7	SAMN10618184	PRJNA510897	China	Asia	GCA_007115075.1	Scaffold	4.68226	40	2122	0	2019-07-18T00:00:00Z	ftp://ftp.ncbi.nlm.nih.gov/genomes/all/GCA/007/115/075/GCA_007115075.1_ASM711507v1	2
Acinetobacter baumannii	7154	SAMN12205808	PRJNA533558	China	Asia	GCA_007999245.1	Scaffold	4.71353	43	2116	0	2019-08-15T00:00:00Z	ftp://ftp.ncbi.nlm.nih.gov/genomes/all/GCA/007/999/245/GCA_007999245.1_ASM799924v1	2
Acinetobacter baumannii	7153	SAMN12205807	PRJNA533558	China	Asia	GCA_007999275.1	Scaffold	4.70919	40.3	2157	0	2019-08-15T00:00:00Z	ftp://ftp.ncbi.nlm.nih.gov/genomes/all/GCA/007/999/275/GCA_007999275.1_ASM799927v1	2
Acinetobacter baumannii	7155	SAMN12205809	PRJNA533558	China	Asia	GCA_007999295.1	Scaffold	4.66139	39.8	2024	0	2019-08-15T00:00:00Z	ftp://ftp.ncbi.nlm.nih.gov/genomes/all/GCA/007/999/295/GCA_007999295.1_ASM799929v1	2
Acinetobacter baumannii	20853	SAMN12205797	PRJNA533558	China	Asia	GCA_007999505.1	Scaffold	4.93635	42.6	2751	0	2019-08-15T00:00:00Z	ftp://ftp.ncbi.nlm.nih.gov/genomes/all/GCA/007/999/505/GCA_007999505.1_ASM799950v1	2
Acinetobacter baumannii	5326	SAMN09244197	PRJNA472798	India	Asia	GCA_008709595.1	Contig	4.38138	39	15	3750	2019-09-26T00:00:00Z	ftp://ftp.ncbi.nlm.nih.gov/genomes/all/GCA/008/709/595/GCA_008709595.1_AB_5326	25
Acinetobacter baumannii	2992	SAMN09244196	PRJNA472798	India	Asia	GCA_008709655.1	Contig	4.68649	39.1	13	4069	2019-09-26T00:00:00Z	ftp://ftp.ncbi.nlm.nih.gov/genomes/all/GCA/008/709/655/GCA_008709655.1_AB2992	25
Acinetobacter baumannii	4300STDY7045681	SAMEA104305177	PRJEB19226	Thailand	Asia	GCA_900494385.1	Scaffold	7.59488	55.4	592	6754	2018-07-16T00:00:00Z	ftp://ftp.ncbi.nlm.nih.gov/genomes/all/GCA/900/494/385/GCA_900494385.1_24276_2_147	Unknown
Acinetobacter baumannii	4300STDY7045689	SAMEA104305185	PRJEB19226	Thailand	Asia	GCA_900494565.1	Scaffold	6.26503	38.4	3419	5304	2018-07-16T00:00:00Z	ftp://ftp.ncbi.nlm.nih.gov/genomes/all/GCA/900/494/565/GCA_900494565.1_24276_2_155	2
Acinetobacter baumannii	4300STDY7045739	SAMEA104305235	PRJEB19226	Thailand	Asia	GCA_900495135.1	Scaffold	5.39999	38.4	1542	4788	2018-07-16T00:00:00Z	ftp://ftp.ncbi.nlm.nih.gov/genomes/all/GCA/900/495/135/GCA_900495135.1_24276_2_205	2
Acinetobacter baumannii	4300STDY7045733	SAMEA104305229	PRJEB19226	Thailand	Asia	GCA_900495195.1	Scaffold	7.30677	38.8	1153	6792	2018-07-16T00:00:00Z	ftp://ftp.ncbi.nlm.nih.gov/genomes/all/GCA/900/495/195/GCA_900495195.1_24276_2_199	Unknown
Acinetobacter baumannii	4300STDY7045750	SAMEA104305246	PRJEB19226	Thailand	Asia	GCA_900495265.1	Scaffold	6.10291	38.1	3095	5119	2018-07-16T00:00:00Z	ftp://ftp.ncbi.nlm.nih.gov/genomes/all/GCA/900/495/265/GCA_900495265.1_24276_2_216	Unknown
Acinetobacter baumannii	4300STDY7045746	SAMEA104305242	PRJEB19226	Thailand	Asia	GCA_900495305.1	Scaffold	5.54672	38.5	1496	4938	2018-08-19T00:00:00Z	ftp://ftp.ncbi.nlm.nih.gov/genomes/all/GCA/900/495/305/GCA_900495305.1_24276_2_212	Unknown
Acinetobacter baumannii	4300STDY7045773	SAMEA104305268	PRJEB19226	Thailand	Asia	GCA_900495475.1	Scaffold	6.31081	38.6	3306	5419	2018-07-16T00:00:00Z	ftp://ftp.ncbi.nlm.nih.gov/genomes/all/GCA/900/495/475/GCA_900495475.1_24276_2_238	Unknown
Acinetobacter baumannii	4300STDY7045762	SAMEA104305258	PRJEB19226	Thailand	Asia	GCA_900495535.1	Scaffold	6.25246	38.5	3318	5403	2018-07-16T00:00:00Z	ftp://ftp.ncbi.nlm.nih.gov/genomes/all/GCA/900/495/535/GCA_900495535.1_24276_2_228	Unknown
Acinetobacter baumannii	4300STDY7045804	SAMEA104305299	PRJEB19226	Thailand	Asia	GCA_900495935.1	Scaffold	10.8589	62.6	3544	9618	2018-08-19T00:00:00Z	ftp://ftp.ncbi.nlm.nih.gov/genomes/all/GCA/900/495/935/GCA_900495935.1_24276_2_269	399
Acinetobacter baumannii	4300STDY7045820	SAMEA104305315	PRJEB19226	Thailand	Asia	GCA_900495945.1	Scaffold	10.8121	53.6	2650	8231	2018-07-16T00:00:00Z	ftp://ftp.ncbi.nlm.nih.gov/genomes/all/GCA/900/495/945/GCA_900495945.1_24276_2_285	970
Acinetobacter baumannii	4300STDY7045813	SAMEA104305308	PRJEB19226	Thailand	Asia	GCA_900495955.1	Scaffold	6.26828	40.5	2383	5468	2018-07-16T00:00:00Z	ftp://ftp.ncbi.nlm.nih.gov/genomes/all/GCA/900/495/955/GCA_900495955.1_24276_2_278	Unknown
Acinetobacter baumannii	4300STDY7045825	SAMEA104305320	PRJEB19226	Thailand	Asia	GCA_900496065.1	Scaffold	6.34199	38.7	2902	5762	2018-07-16T00:00:00Z	ftp://ftp.ncbi.nlm.nih.gov/genomes/all/GCA/900/496/065/GCA_900496065.1_24276_2_290	Unknown
Acinetobacter baumannii	4300STDY7045830	SAMEA104305325	PRJEB19226	Thailand	Asia	GCA_900496115.1	Scaffold	5.66601	38.5	1848	5105	2018-07-16T00:00:00Z	ftp://ftp.ncbi.nlm.nih.gov/genomes/all/GCA/900/496/115/GCA_900496115.1_24276_2_295	2
Acinetobacter baumannii	4300STDY7045842	SAMEA104305337	PRJEB19226	Thailand	Asia	GCA_900496235.1	Scaffold	10.5915	55.7	396	9800	2018-07-16T00:00:00Z	ftp://ftp.ncbi.nlm.nih.gov/genomes/all/GCA/900/496/235/GCA_900496235.1_24276_3_1	2
Acinetobacter baumannii	4300STDY7045877	SAMEA104305377	PRJEB19226	Thailand	Asia	GCA_900496575.1	Scaffold	6.58796	66.1	136	5986	2018-07-16T00:00:00Z	ftp://ftp.ncbi.nlm.nih.gov/genomes/all/GCA/900/496/575/GCA_900496575.1_24276_3_35	908
Acinetobacter baumannii	LY2	SAMN02583748	PRJNA234343	China	Asia	GCF_000722965.1	Contig	3.75721	38.9	105	3424	2014-07-08T00:00:00Z	ftp://ftp.ncbi.nlm.nih.gov/genomes/all/GCA/000/722/965/GCA_000722965.1_Acinetobacter_baumannii_Genome_sequencing	40
Acinetobacter baumannii	LY1	SAMN02582433	PRJNA234343	China	Asia	GCF_000722975.1	Contig	3.85158	38.9	271	3599	2014-07-08T00:00:00Z	ftp://ftp.ncbi.nlm.nih.gov/genomes/all/GCA/000/722/975/GCA_000722975.1_Acinetobacter_baumannii_Genome_sequencing	40
Acinetobacter baumannii	LY3	SAMN02583749	PRJNA234343	China	Asia	GCF_000722985.1	Contig	3.8671	38.9	117	3576	2014-07-08T00:00:00Z	ftp://ftp.ncbi.nlm.nih.gov/genomes/all/GCA/000/722/985/GCA_000722985.1_Acinetobacter_baumannii_Genome_sequencing	2
Acinetobacter baumannii	LY6	SAMN02583752	PRJNA234343	China	Asia	GCF_000723045.1	Contig	4.04354	38.9	731	3947	2014-07-08T00:00:00Z	ftp://ftp.ncbi.nlm.nih.gov/genomes/all/GCA/000/723/045/GCA_000723045.1_Acinetobacter_baumannii_Genome_sequencing	2
Acinetobacter baumannii	LY7	SAMN02583753	PRJNA234343	China	Asia	GCF_000723055.1	Contig	4.04588	38.9	544	3921	2014-07-08T00:00:00Z	ftp://ftp.ncbi.nlm.nih.gov/genomes/all/GCA/000/723/055/GCA_000723055.1_Acinetobacter_baumannii_Genome_sequencing	Unknown
Acinetobacter baumannii	LY9	SAMN02583755	PRJNA234343	China	Asia	GCF_000723065.1	Contig	4.08703	39	98	3831	2014-07-08T00:00:00Z	ftp://ftp.ncbi.nlm.nih.gov/genomes/all/GCA/000/723/065/GCA_000723065.1_Acinetobacter_baumannii_Genome_sequencing	2
Acinetobacter baumannii	LY8	SAMN02583754	PRJNA234343	China	Asia	GCF_000723075.1	Contig	4.04389	38.9	595	3918	2014-07-08T00:00:00Z	ftp://ftp.ncbi.nlm.nih.gov/genomes/all/GCA/000/723/075/GCA_000723075.1_Acinetobacter_baumannii_Genome_sequencing	2
Acinetobacter baumannii	LY4	SAMN02583750	PRJNA234343	China	Asia	GCF_000723125.1	Contig	4.0127	39	105	3748	2014-07-08T00:00:00Z	ftp://ftp.ncbi.nlm.nih.gov/genomes/all/GCA/000/723/125/GCA_000723125.1_Acinetobacter_baumannii_Genome_sequencing	2
Acinetobacter baumannii	LY5	SAMN02583751	PRJNA234343	China	Asia	GCF_000723145.1	Contig	3.99999	38.9	85	3739	2014-07-08T00:00:00Z	ftp://ftp.ncbi.nlm.nih.gov/genomes/all/GCA/000/723/145/GCA_000723145.1_Acinetobacter_baumannii_Genome_sequencing	2
Acinetobacter baumannii	GTC 03322	SAMD00019514	PRJDB1754	Japan	Asia	GCF_000760395.1	Contig	4.06041	38.9	83	3782	2014-09-26T00:00:00Z	ftp://ftp.ncbi.nlm.nih.gov/genomes/all/GCA/000/760/395/GCA_000760395.1_ASM76039v1	40
Acinetobacter baumannii	GTC 03323	SAMD00019515	PRJDB1754	Japan	Asia	GCF_000760415.1	Contig	4.05978	38.9	87	3779	2014-09-26T00:00:00Z	ftp://ftp.ncbi.nlm.nih.gov/genomes/all/GCA/000/760/415/GCA_000760415.1_ASM76041v1	40
Acinetobacter baumannii	GTC 03324	SAMD00019516	PRJDB1754	Japan	Asia	GCF_000760435.1	Contig	3.81534	38.9	37	3523	2014-09-26T00:00:00Z	ftp://ftp.ncbi.nlm.nih.gov/genomes/all/GCA/000/760/435/GCA_000760435.1_ASM76043v1	52
Acinetobacter baumannii	GTC 03328	SAMD00019518	PRJDB1754	Japan	Asia	GCF_000760455.1	Contig	4.05966	38.9	92	3779	2014-09-26T00:00:00Z	ftp://ftp.ncbi.nlm.nih.gov/genomes/all/GCA/000/760/455/GCA_000760455.1_ASM76045v1	40
Acinetobacter baumannii	GTC 03329	SAMD00019519	PRJDB1754	Japan	Asia	GCF_000760475.1	Contig	3.81496	38.9	44	3529	2014-09-26T00:00:00Z	ftp://ftp.ncbi.nlm.nih.gov/genomes/all/GCA/000/760/475/GCA_000760475.1_ASM76047v1	52
Acinetobacter baumannii	T25	SAMN02911795	PRJNA255268	Thailand	Asia	GCF_000761465.1	Scaffold	3.85582	38.9	67	3570	2014-10-01T00:00:00Z	ftp://ftp.ncbi.nlm.nih.gov/genomes/all/GCA/000/761/465/GCA_000761465.1_ASM76146v1	2
Acinetobacter baumannii	NBRC 110495	SAMD00020334	PRJDB1754	Japan	Asia	GCF_000775835.1	Contig	3.81654	38.9	42	3526	2014-11-07T20:32:00Z	ftp://ftp.ncbi.nlm.nih.gov/genomes/all/GCA/000/775/835/GCA_000775835.1_ASM77583v1	52
Acinetobacter baumannii	NBRC 110493	SAMD00020339	PRJDB1754	Japan	Asia	GCF_000775855.1	Contig	3.81397	38.9	47	3532	2014-11-07T20:33:00Z	ftp://ftp.ncbi.nlm.nih.gov/genomes/all/GCA/000/775/855/GCA_000775855.1_ASM77585v1	52
Acinetobacter baumannii	NBRC 110489	SAMD00020335	PRJDB1754	Japan	Asia	GCF_000775875.1	Contig	4.0592	38.9	95	3782	2014-11-07T20:34:00Z	ftp://ftp.ncbi.nlm.nih.gov/genomes/all/GCA/000/775/875/GCA_000775875.1_ASM77587v1	40
Acinetobacter baumannii	BJ3	SAMN02911265	PRJNA255196	China	Asia	GCF_000787215.1	Contig	3.95163	38.9	35	3667	2014-11-26T00:00:00Z	ftp://ftp.ncbi.nlm.nih.gov/genomes/all/GCA/000/787/215/GCA_000787215.1_ASM78721v1	2
Acinetobacter baumannii	BJ1	SAMN02911263	PRJNA255196	China	Asia	GCF_000787225.1	Contig	3.97757	38.9	44	3728	2014-11-26T00:00:00Z	ftp://ftp.ncbi.nlm.nih.gov/genomes/all/GCA/000/787/225/GCA_000787225.1_ASM78722v1	2
Acinetobacter baumannii	BJ2	SAMN02911264	PRJNA255196	China	Asia	GCF_000787235.1	Contig	4.01542	38.9	52	3763	2014-11-26T00:00:00Z	ftp://ftp.ncbi.nlm.nih.gov/genomes/all/GCA/000/787/235/GCA_000787235.1_ASM78723v1	2
Acinetobacter baumannii	BJ4	SAMN02911266	PRJNA255196	China	Asia	GCF_000787275.1	Contig	3.9623	38.9	54	3585	2014-11-26T00:00:00Z	ftp://ftp.ncbi.nlm.nih.gov/genomes/all/GCA/000/787/275/GCA_000787275.1_ASM78727v1	40
Acinetobacter baumannii	BJ5	SAMN02911267	PRJNA255196	China	Asia	GCF_000787295.1	Contig	4.00724	38.9	47	3740	2014-11-26T00:00:00Z	ftp://ftp.ncbi.nlm.nih.gov/genomes/all/GCA/000/787/295/GCA_000787295.1_ASM78729v1	2
Acinetobacter baumannii	BJ6	SAMN02911268	PRJNA255196	China	Asia	GCF_000787315.1	Contig	4.03146	38.9	56	3784	2014-11-26T00:00:00Z	ftp://ftp.ncbi.nlm.nih.gov/genomes/all/GCA/000/787/315/GCA_000787315.1_ASM78731v1	2
Acinetobacter baumannii	BJ7	SAMN02911269	PRJNA255196	China	Asia	GCF_000787335.1	Scaffold	4.02968	38.9	54	3779	2014-11-26T00:00:00Z	ftp://ftp.ncbi.nlm.nih.gov/genomes/all/GCA/000/787/335/GCA_000787335.1_ASM78733v1	2
Acinetobacter baumannii	BJ8	SAMN02911270	PRJNA255196	China	Asia	GCF_000787355.1	Contig	3.86242	39	56	3558	2014-11-26T00:00:00Z	ftp://ftp.ncbi.nlm.nih.gov/genomes/all/GCA/000/787/355/GCA_000787355.1_ASM78735v1	2
Acinetobacter baumannii	T173	SAMN03080630	PRJNA255268	Thailand	Asia	GCF_000802885.1	Scaffold	3.93684	38.9	65	3679	2014-12-17T00:00:00Z	ftp://ftp.ncbi.nlm.nih.gov/genomes/all/GCA/000/802/885/GCA_000802885.1_ASM80288v1	2
Acinetobacter baumannii	T122	SAMN03080628	PRJNA255268	Thailand	Asia	GCF_000802895.1	Scaffold	3.93808	38.9	74	3690	2014-12-17T00:00:00Z	ftp://ftp.ncbi.nlm.nih.gov/genomes/all/GCA/000/802/895/GCA_000802895.1_ASM80289v1	2
Acinetobacter baumannii	T214	SAMN03080633	PRJNA255268	Thailand	Asia	GCF_000802915.1	Scaffold	3.79386	38.9	34	3478	2014-12-17T00:00:00Z	ftp://ftp.ncbi.nlm.nih.gov/genomes/all/GCA/000/802/915/GCA_000802915.1_ASM80291v1	10
Acinetobacter baumannii	2011BJAB3	SAMN03068186	PRJNA261018	China	Asia	GCF_000804635.1	Scaffold	4.06887	39	68	3783	2014-12-19T00:00:00Z	ftp://ftp.ncbi.nlm.nih.gov/genomes/all/GCA/000/804/635/GCA_000804635.1_ASM80463v1	2
Acinetobacter baumannii	2011BJAB7	SAMN03068191	PRJNA261018	China	Asia	GCF_000804645.1	Scaffold	4.0491	39	61	3766	2014-12-19T00:00:00Z	ftp://ftp.ncbi.nlm.nih.gov/genomes/all/GCA/000/804/645/GCA_000804645.1_ASM80464v1	2
Acinetobacter baumannii	2004BJAB10	SAMN03068194	PRJNA261018	China	Asia	GCF_000804655.1	Scaffold	3.91017	38.9	79	3614	2014-12-19T00:00:00Z	ftp://ftp.ncbi.nlm.nih.gov/genomes/all/GCA/000/804/655/GCA_000804655.1_ASM80465v1	2
Acinetobacter baumannii	2011BJAB4	SAMN03068188	PRJNA261018	China	Asia	GCF_000804665.1	Scaffold	3.94219	38.9	50	3661	2014-12-19T00:00:00Z	ftp://ftp.ncbi.nlm.nih.gov/genomes/all/GCA/000/804/665/GCA_000804665.1_ASM80466v1	2
Acinetobacter baumannii	2004BJAB14	SAMN03068198	PRJNA261018	China	Asia	GCF_000804715.1	Scaffold	3.81494	39	46	3500	2014-12-19T00:00:00Z	ftp://ftp.ncbi.nlm.nih.gov/genomes/all/GCA/000/804/715/GCA_000804715.1_ASM80471v1	2
Acinetobacter baumannii	2011GDAB3	SAMN03068243	PRJNA261018	China	Asia	GCF_000804725.1	Scaffold	3.87611	38.9	76	3593	2014-12-19T00:00:00Z	ftp://ftp.ncbi.nlm.nih.gov/genomes/all/GCA/000/804/725/GCA_000804725.1_ASM80472v1	2
Acinetobacter baumannii	2003BJAB12	SAMN03068196	PRJNA261018	China	Asia	GCF_000804735.1	Scaffold	3.86483	39	57	3558	2014-12-19T00:00:00Z	ftp://ftp.ncbi.nlm.nih.gov/genomes/all/GCA/000/804/735/GCA_000804735.1_ASM80473v1	2
Acinetobacter baumannii	2004BJAB13	SAMN03068197	PRJNA261018	China	Asia	GCF_000804745.1	Scaffold	3.84404	39	61	3532	2014-12-19T00:00:00Z	ftp://ftp.ncbi.nlm.nih.gov/genomes/all/GCA/000/804/745/GCA_000804745.1_ASM80474v1	2
Acinetobacter baumannii	2005JSAB1	SAMN03068249	PRJNA261018	China	Asia	GCF_000804795.1	Scaffold	4.06423	39.1	60	3802	2014-12-19T00:00:00Z	ftp://ftp.ncbi.nlm.nih.gov/genomes/all/GCA/000/804/795/GCA_000804795.1_ASM80479v1	2
Acinetobacter baumannii	2011SDAB1	SAMN03068256	PRJNA261018	China	Asia	GCF_000804805.1	Scaffold	4.05477	38.8	103	3788	2014-12-19T00:00:00Z	ftp://ftp.ncbi.nlm.nih.gov/genomes/all/GCA/000/804/805/GCA_000804805.1_ASM80480v1	2
Acinetobacter baumannii	2011SHAB1	SAMN03068253	PRJNA261018	China	Asia	GCF_000804815.1	Scaffold	3.93153	39	73	3642	2014-12-19T00:00:00Z	ftp://ftp.ncbi.nlm.nih.gov/genomes/all/GCA/000/804/815/GCA_000804815.1_ASM80481v1	2
Acinetobacter baumannii	2011SDAB2	SAMN03068257	PRJNA261018	China	Asia	GCF_000804825.1	Scaffold	4.01981	38.9	53	3743	2014-12-19T00:00:00Z	ftp://ftp.ncbi.nlm.nih.gov/genomes/all/GCA/000/804/825/GCA_000804825.1_ASM80482v1	2
Acinetobacter baumannii	2011SDAB3	SAMN03068258	PRJNA261018	China	Asia	GCF_000804875.1	Scaffold	4.04609	38.9	74	3788	2014-12-19T00:00:00Z	ftp://ftp.ncbi.nlm.nih.gov/genomes/all/GCA/000/804/875/GCA_000804875.1_ASM80487v1	2
Acinetobacter baumannii	2011LNAB1	SAMN03068260	PRJNA261018	China	Asia	GCF_000804885.1	Scaffold	3.92305	38.9	57	3652	2014-12-19T00:00:00Z	ftp://ftp.ncbi.nlm.nih.gov/genomes/all/GCA/000/804/885/GCA_000804885.1_ASM80488v1	2
Acinetobacter baumannii	2011ZJAB1	SAMN03068266	PRJNA261018	China	Asia	GCF_000804895.1	Scaffold	3.96333	39	98	3686	2014-12-19T00:00:00Z	ftp://ftp.ncbi.nlm.nih.gov/genomes/all/GCA/000/804/895/GCA_000804895.1_ASM80489v1	2
Acinetobacter baumannii	2005LNAB4	SAMN03068264	PRJNA261018	China	Asia	GCF_000804905.1	Scaffold	3.85979	39	68	3569	2014-12-19T00:00:00Z	ftp://ftp.ncbi.nlm.nih.gov/genomes/all/GCA/000/804/905/GCA_000804905.1_ASM80490v1	2
Acinetobacter baumannii	2004ZJAB5	SAMN03068270	PRJNA261018	China	Asia	GCF_000804955.1	Scaffold	4.04807	38.8	49	3779	2014-12-19T00:00:00Z	ftp://ftp.ncbi.nlm.nih.gov/genomes/all/GCA/000/804/955/GCA_000804955.1_ASM80495v1	23
Acinetobacter baumannii	2004ZJAB6	SAMN03068271	PRJNA261018	China	Asia	GCF_000804965.1	Scaffold	4.0454	38.8	61	3780	2014-12-19T00:00:00Z	ftp://ftp.ncbi.nlm.nih.gov/genomes/all/GCA/000/804/965/GCA_000804965.1_ASM80496v1	23
Acinetobacter baumannii	2011BJAB5	SAMN03068189	PRJNA261018	China	Asia	GCF_000804975.1	Scaffold	4.14673	38.9	60	3895	2014-12-19T00:00:00Z	ftp://ftp.ncbi.nlm.nih.gov/genomes/all/GCA/000/804/975/GCA_000804975.1_ASM80497v1	2
Acinetobacter baumannii	2011BJAB8	SAMN03068192	PRJNA261018	China	Asia	GCF_000804985.1	Scaffold	4.05928	38.9	73	3802	2014-12-19T00:00:00Z	ftp://ftp.ncbi.nlm.nih.gov/genomes/all/GCA/000/804/985/GCA_000804985.1_ASM80498v1	2
Acinetobacter baumannii	1999BJAB11	SAMN03068195	PRJNA261018	China	Asia	GCF_000805035.1	Scaffold	4.14006	38.9	85	3818	2014-12-19T00:00:00Z	ftp://ftp.ncbi.nlm.nih.gov/genomes/all/GCA/000/805/035/GCA_000805035.1_ASM80503v1	2
Acinetobacter baumannii	2011BJAB9	SAMN03068193	PRJNA261018	China	Asia	GCF_000805045.1	Scaffold	3.79607	38.9	39	3534	2014-12-19T00:00:00Z	ftp://ftp.ncbi.nlm.nih.gov/genomes/all/GCA/000/805/045/GCA_000805045.1_ASM80504v1	23
Acinetobacter baumannii	2011GDAB1	SAMN03068199	PRJNA261018	China	Asia	GCF_000805055.1	Scaffold	3.97766	38.9	56	3713	2014-12-19T00:00:00Z	ftp://ftp.ncbi.nlm.nih.gov/genomes/all/GCA/000/805/055/GCA_000805055.1_ASM80505v1	2
Acinetobacter baumannii	2011GDAB2	SAMN03068241	PRJNA261018	China	Asia	GCF_000805065.1	Scaffold	3.74378	39	20	3472	2014-12-19T00:00:00Z	ftp://ftp.ncbi.nlm.nih.gov/genomes/all/GCA/000/805/065/GCA_000805065.1_ASM80506v1	Unknown
Acinetobacter baumannii	2011GDAB4	SAMN03068244	PRJNA261018	China	Asia	GCF_000805115.1	Scaffold	3.93368	39	57	3642	2014-12-19T00:00:00Z	ftp://ftp.ncbi.nlm.nih.gov/genomes/all/GCA/000/805/115/GCA_000805115.1_ASM80511v1	2
Acinetobacter baumannii	2011HNAB1	SAMN03068246	PRJNA261018	China	Asia	GCF_000805125.1	Scaffold	4.10432	39.1	61	3848	2014-12-19T00:00:00Z	ftp://ftp.ncbi.nlm.nih.gov/genomes/all/GCA/000/805/125/GCA_000805125.1_ASM80512v1	2
Acinetobacter baumannii	2011TJAB1	SAMN03068251	PRJNA261018	China	Asia	GCF_000805135.1	Scaffold	3.80183	39	77	3493	2014-12-19T00:00:00Z	ftp://ftp.ncbi.nlm.nih.gov/genomes/all/GCA/000/805/135/GCA_000805135.1_ASM80513v1	105
Acinetobacter baumannii	2011LNAB2	SAMN03068261	PRJNA261018	China	Asia	GCF_000805145.1	Scaffold	4.04062	39	57	3763	2014-12-19T00:00:00Z	ftp://ftp.ncbi.nlm.nih.gov/genomes/all/GCA/000/805/145/GCA_000805145.1_ASM80514v1	Unknown
Acinetobacter baumannii	2011LNAB3	SAMN03068263	PRJNA261018	China	Asia	GCF_000805195.1	Scaffold	3.94459	38.9	59	3664	2014-12-19T00:00:00Z	ftp://ftp.ncbi.nlm.nih.gov/genomes/all/GCA/000/805/195/GCA_000805195.1_ASM80519v1	2
Acinetobacter baumannii	2011ZJAB2	SAMN03068267	PRJNA261018	China	Asia	GCF_000805205.1	Scaffold	4.00331	38.9	68	3761	2014-12-19T00:00:00Z	ftp://ftp.ncbi.nlm.nih.gov/genomes/all/GCA/000/805/205/GCA_000805205.1_ASM80520v1	2
Acinetobacter baumannii	2011ZJAB4	SAMN03068269	PRJNA261018	China	Asia	GCF_000805215.1	Scaffold	3.81837	38.9	52	3517	2014-12-19T00:00:00Z	ftp://ftp.ncbi.nlm.nih.gov/genomes/all/GCA/000/805/215/GCA_000805215.1_ASM80521v1	10
Acinetobacter baumannii	2011ZJAB3	SAMN03068268	PRJNA261018	China	Asia	GCF_000805225.1	Scaffold	4.05642	39	87	3780	2014-12-19T00:00:00Z	ftp://ftp.ncbi.nlm.nih.gov/genomes/all/GCA/000/805/225/GCA_000805225.1_ASM80522v1	2
Acinetobacter baumannii	2011BJAB6	SAMN03068190	PRJNA261018	China	Asia	GCF_000805275.1	Scaffold	4.00039	38.9	56	3733	2014-12-19T00:00:00Z	ftp://ftp.ncbi.nlm.nih.gov/genomes/all/GCA/000/805/275/GCA_000805275.1_ASM80527v1	2
Acinetobacter baumannii	2011BJAB1	SAMN03068183	PRJNA261018	China	Asia	GCF_000805295.1	Scaffold	4.10937	38.9	81	3859	2014-12-19T00:00:00Z	ftp://ftp.ncbi.nlm.nih.gov/genomes/all/GCA/000/805/295/GCA_000805295.1_ASM80529v1	2
Acinetobacter baumannii	2011BJAB2	SAMN03068184	PRJNA261018	China	Asia	GCF_000805305.1	Scaffold	4.02885	38.9	75	3774	2014-12-19T00:00:00Z	ftp://ftp.ncbi.nlm.nih.gov/genomes/all/GCA/000/805/305/GCA_000805305.1_ASM80530v1	2
Acinetobacter baumannii	T271	SAMN03080637	PRJNA255268	Thailand	Asia	GCF_000805515.1	Contig	3.86041	38.9	91	3559	2014-12-19T00:00:00Z	ftp://ftp.ncbi.nlm.nih.gov/genomes/all/GCA/000/805/515/GCA_000805515.1_ASM80551v1	215
Acinetobacter baumannii	T258	SAMN03080636	PRJNA255268	Thailand	Asia	GCF_000805525.1	Contig	3.94301	39.1	105	3722	2014-12-19T00:00:00Z	ftp://ftp.ncbi.nlm.nih.gov/genomes/all/GCA/000/805/525/GCA_000805525.1_ASM80552v1	2
Acinetobacter baumannii	T229	SAMN03080635	PRJNA255268	Thailand	Asia	GCF_000805535.1	Contig	3.67338	39	128	3329	2014-12-19T00:00:00Z	ftp://ftp.ncbi.nlm.nih.gov/genomes/all/GCA/000/805/535/GCA_000805535.1_ASM80553v1	653
Acinetobacter baumannii	T7	SAMN03080627	PRJNA255268	Thailand	Asia	GCF_000805545.1	Contig	3.93856	38.8	69	3670	2014-12-19T00:00:00Z	ftp://ftp.ncbi.nlm.nih.gov/genomes/all/GCA/000/805/545/GCA_000805545.1_ASM80554v1	2
Acinetobacter baumannii	T87	SAMN02912205	PRJNA255268	Thailand	Asia	GCF_000805595.1	Contig	3.87807	38.9	84	3621	2014-12-19T00:00:00Z	ftp://ftp.ncbi.nlm.nih.gov/genomes/all/GCA/000/805/595/GCA_000805595.1_ASM80559v1	2
Acinetobacter baumannii	T185	SAMN03080631	PRJNA255268	Thailand	Asia	GCF_000805615.1	Contig	3.98148	38.9	104	3750	2014-12-19T00:00:00Z	ftp://ftp.ncbi.nlm.nih.gov/genomes/all/GCA/000/805/615/GCA_000805615.1_ASM80561v1	2
Acinetobacter baumannii	T188	SAMN03080632	PRJNA255268	Thailand	Asia	GCF_000805635.1	Contig	3.97664	38.9	110	3741	2014-12-19T00:00:00Z	ftp://ftp.ncbi.nlm.nih.gov/genomes/all/GCA/000/805/635/GCA_000805635.1_ASM80563v1	2
Acinetobacter baumannii	NBRC 110490	SAMD00020336	PRJDB1754	Japan	Asia	GCF_000835995.1	Contig	4.05985	38.9	87	3784	2015-02-03T00:00:00Z	ftp://ftp.ncbi.nlm.nih.gov/genomes/all/GCA/000/835/995/GCA_000835995.1_ASM83599v1	Unknown
Acinetobacter baumannii	GTC 03325	SAMD00019517	PRJDB1754	Japan	Asia	GCF_000836075.1	Contig	3.81275	38.9	41	3530	2015-02-03T00:00:00Z	ftp://ftp.ncbi.nlm.nih.gov/genomes/all/GCA/000/836/075/GCA_000836075.1_ASM83607v1	52
Acinetobacter baumannii	NBRC 110491	SAMD00020337	PRJDB1754	Japan	Asia	GCF_000876055.1	Contig	4.06108	38.9	90	3784	2015-02-10T00:00:00Z	ftp://ftp.ncbi.nlm.nih.gov/genomes/all/GCA/000/876/055/GCA_000876055.1_ASM87605v1	40
Acinetobacter baumannii	NBRC 110492	SAMD00020338	PRJDB1754	Japan	Asia	GCF_000876075.1	Contig	4.0774	39	173	3784	2015-02-10T00:00:00Z	ftp://ftp.ncbi.nlm.nih.gov/genomes/all/GCA/000/876/075/GCA_000876075.1_ASM87607v1	34
Acinetobacter baumannii	NBRC 110494	SAMD00020340	PRJDB1754	Japan	Asia	GCF_000876095.1	Contig	3.81415	38.9	45	3527	2015-02-10T00:00:00Z	ftp://ftp.ncbi.nlm.nih.gov/genomes/all/GCA/000/876/095/GCA_000876095.1_ASM87609v1	52
Acinetobacter baumannii	J65	SAMN03418024	PRJNA255268	Japan	Asia	GCF_000966495.1	Scaffold	3.89037	39	55	3608	2015-03-31T00:00:00Z	ftp://ftp.ncbi.nlm.nih.gov/genomes/all/GCA/000/966/495/GCA_000966495.1_ASM96649v1	2
Acinetobacter baumannii	M2	SAMN03418028	PRJNA255268	Malaysia	Asia	GCF_000966505.1	Contig	4.13074	38.9	126	3881	2015-03-31T00:00:00Z	ftp://ftp.ncbi.nlm.nih.gov/genomes/all/GCA/000/966/505/GCA_000966505.1_ASM96650v1	16
Acinetobacter baumannii	J2770	SAMN03418026	PRJNA255268	Japan	Asia	GCF_000966515.1	Contig	3.94441	39	103	3678	2015-03-31T00:00:00Z	ftp://ftp.ncbi.nlm.nih.gov/genomes/all/GCA/000/966/515/GCA_000966515.1_ASM96651v1	2
Acinetobacter baumannii	J133	SAMN03418025	PRJNA255268	Japan	Asia	GCF_000966525.1	Scaffold	3.88699	39	83	3637	2015-03-31T00:00:00Z	ftp://ftp.ncbi.nlm.nih.gov/genomes/all/GCA/000/966/525/GCA_000966525.1_ASM96652v1	2
Acinetobacter baumannii	M1	SAMN03418027	PRJNA255268	Malaysia	Asia	GCF_000969285.1	Contig	3.87101	38.9	94	3585	2015-04-06T00:00:00Z	ftp://ftp.ncbi.nlm.nih.gov/genomes/all/GCA/000/969/285/GCA_000969285.1_ASM96928v1	2
Acinetobacter baumannii	S10	SAMN03437980	PRJNA255268	Singapore	Asia	GCF_000969295.1	Contig	3.71048	38.7	90	3507	2015-04-06T00:00:00Z	ftp://ftp.ncbi.nlm.nih.gov/genomes/all/GCA/000/969/295/GCA_000969295.1_ASM96929v1	Unknown
Acinetobacter baumannii	S19	SAMN03418030	PRJNA255268	Singapore	Asia	GCF_000969365.1	Contig	4.05493	38.9	80	3816	2015-04-06T00:00:00Z	ftp://ftp.ncbi.nlm.nih.gov/genomes/all/GCA/000/969/365/GCA_000969365.1_ASM96936v1	2
Acinetobacter baumannii	S36	SAMN03418031	PRJNA255268	Singapore	Asia	GCF_000969385.1	Contig	4.02184	38.9	66	3765	2015-04-06T00:00:00Z	ftp://ftp.ncbi.nlm.nih.gov/genomes/all/GCA/000/969/385/GCA_000969385.1_ASM96938v1	1
Acinetobacter baumannii	S46	SAMN03418032	PRJNA255268	Singapore	Asia	GCF_000969465.1	Contig	3.43693	38.7	67	3247	2015-04-06T00:00:00Z	ftp://ftp.ncbi.nlm.nih.gov/genomes/all/GCA/000/969/465/GCA_000969465.1_ASM96946v1	Unknown
Acinetobacter baumannii	S11	SAMN03418029	PRJNA255268	Singapore	Asia	GCF_000969485.1	Contig	3.77038	39	247	3551	2015-04-06T00:00:00Z	ftp://ftp.ncbi.nlm.nih.gov/genomes/all/GCA/000/969/485/GCA_000969485.1_ASM96948v1	654
Acinetobacter baumannii	NM3	SAMN03366518	PRJNA276040	United Arab Emirates	Asia	GCF_001007725.1	Contig	4.1009	39	54	3739	2015-05-14T00:00:00Z	ftp://ftp.ncbi.nlm.nih.gov/genomes/all/GCA/001/007/725/GCA_001007725.1_ASM100772v1	25
Acinetobacter baumannii	XH386	SAMN03290686	PRJNA273343	China	Asia	GCF_001026965.1	Complete	4.1995	39.1641	2	3921	2015-06-03T00:00:00Z	ftp://ftp.ncbi.nlm.nih.gov/genomes/all/GCA/001/026/965/GCA_001026965.1_ASM102696v1	2
Acinetobacter baumannii	CHI-45-1	SAMEA3296319	PRJEB8567	India	Asia	GCF_001373535.1	Scaffold	3.94559	39.3	165	3640	2015-04-18T00:00:00Z	ftp://ftp.ncbi.nlm.nih.gov/genomes/all/GCA/001/373/535/GCA_001373535.1_Acinetobacter_baumannii_CHI-45-1	1
Acinetobacter baumannii	CHI-34	SAMEA3298507	PRJEB8567	India	Asia	GCF_001373575.1	Scaffold	4.03901	39.1	140	3758	2015-04-18T00:00:00Z	ftp://ftp.ncbi.nlm.nih.gov/genomes/all/GCA/001/373/575/GCA_001373575.1_A._baumannii_CHI-34	1
Acinetobacter baumannii	XH860	SAMN03890258	PRJNA290306	China	Asia	GCF_001573065.1	Complete	3.84662	39	1	3514	2016-02-25T00:00:00Z	ftp://ftp.ncbi.nlm.nih.gov/genomes/all/GCA/001/573/065/GCA_001573065.1_ASM157306v1	2
Acinetobacter baumannii	XH859	SAMN03890257	PRJNA290306	China	Asia	GCF_001573085.1	Complete	3.97707	39.1	1	3617	2016-02-25T00:00:00Z	ftp://ftp.ncbi.nlm.nih.gov/genomes/all/GCA/001/573/085/GCA_001573085.1_ASM157308v1	2
Acinetobacter baumannii	XH857	SAMN03890255	PRJNA290306	China	Asia	GCF_001573105.1	Complete	3.87964	39	1	3519	2016-02-25T00:00:00Z	ftp://ftp.ncbi.nlm.nih.gov/genomes/all/GCA/001/573/105/GCA_001573105.1_ASM157310v1	215
Acinetobacter baumannii	XH856	SAMN03890253	PRJNA290306	China	Asia	GCF_001573125.1	Complete	3.9084	39.1	1	3578	2016-02-25T00:00:00Z	ftp://ftp.ncbi.nlm.nih.gov/genomes/all/GCA/001/573/125/GCA_001573125.1_ASM157312v1	2
Acinetobacter baumannii	XH858	SAMN03890256	PRJNA290306	China	Asia	GCF_001578145.1	Complete	4.17261	38.9	1	3853	2016-03-01T00:00:00Z	ftp://ftp.ncbi.nlm.nih.gov/genomes/all/GCA/001/578/145/GCA_001578145.1_ASM157814v1	23
Acinetobacter baumannii	2015ZJAB1	SAMN04376868	PRJNA307212	China	Asia	GCF_001617825.1	Scaffold	3.95496	38.9	56	3717	2016-04-08T00:00:00Z	ftp://ftp.ncbi.nlm.nih.gov/genomes/all/GCA/001/617/825/GCA_001617825.1_ASM161782v1	2
Acinetobacter baumannii	2015ZJAB3	SAMN04376870	PRJNA307212	China	Asia	GCF_001617835.1	Scaffold	3.94397	39	41	3666	2016-04-08T00:00:00Z	ftp://ftp.ncbi.nlm.nih.gov/genomes/all/GCA/001/617/835/GCA_001617835.1_ASM161783v1	2
Acinetobacter baumannii	2015ZJAB2	SAMN04376869	PRJNA307212	China	Asia	GCF_001617885.1	Scaffold	3.96437	38.9	53	3727	2016-04-08T00:00:00Z	ftp://ftp.ncbi.nlm.nih.gov/genomes/all/GCA/001/617/885/GCA_001617885.1_ASM161788v1	2
Acinetobacter baumannii	2015ZJAB4	SAMN04376871	PRJNA307212	China	Asia	GCF_001617895.1	Contig	3.94213	38.8	53	3672	2016-04-08T00:00:00Z	ftp://ftp.ncbi.nlm.nih.gov/genomes/all/GCA/001/617/895/GCA_001617895.1_ASM161789v1	2
Acinetobacter baumannii	2015ZJAB7	SAMN04376872	PRJNA307212	China	Asia	GCF_001617915.1	Scaffold	4.10121	39.1	67	3856	2016-04-08T00:00:00Z	ftp://ftp.ncbi.nlm.nih.gov/genomes/all/GCA/001/617/915/GCA_001617915.1_ASM161791v1	2
Acinetobacter baumannii	2015ZJAB8	SAMN04376873	PRJNA307212	China	Asia	GCF_001617945.1	Scaffold	4.07626	39	62	3833	2016-04-08T00:00:00Z	ftp://ftp.ncbi.nlm.nih.gov/genomes/all/GCA/001/617/945/GCA_001617945.1_ASM161794v1	2
Acinetobacter baumannii	AB217	SAMN04924778	PRJNA320195	Saudi Arabia	Asia	GCF_001640065.1	Contig	4.13452	38.9	551	3861	2016-05-06T00:00:00Z	ftp://ftp.ncbi.nlm.nih.gov/genomes/all/GCA/001/640/065/GCA_001640065.1_ASM164006v1	604
Acinetobacter baumannii	AB250	SAMN04924779	PRJNA320195	Saudi Arabia	Asia	GCF_001640075.1	Contig	4.06501	38.9	124	3789	2016-05-06T00:00:00Z	ftp://ftp.ncbi.nlm.nih.gov/genomes/all/GCA/001/640/075/GCA_001640075.1_ASM164007v1	2
Acinetobacter baumannii	HJ01	SAMN05173197	PRJNA322764	China	Asia	GCF_001661665.1	Scaffold	4.02323	38.9	83	3772	2016-06-10T00:00:00Z	ftp://ftp.ncbi.nlm.nih.gov/genomes/all/GCA/001/661/665/GCA_001661665.1_ASM166166v1	2
Acinetobacter baumannii	HJ03	SAMN05173200	PRJNA322764	China	Asia	GCF_001680105.1	Scaffold	3.95349	38.9	78	3692	2016-07-06T00:00:00Z	ftp://ftp.ncbi.nlm.nih.gov/genomes/all/GCA/001/680/105/GCA_001680105.1_ASM168010v1	2
Acinetobacter baumannii	HJ04	SAMN05173213	PRJNA322764	China	Asia	GCF_001680115.1	Scaffold	3.95162	38.9	69	3687	2016-07-06T00:00:00Z	ftp://ftp.ncbi.nlm.nih.gov/genomes/all/GCA/001/680/115/GCA_001680115.1_ASM168011v1	2
Acinetobacter baumannii	HJ07	SAMN05173231	PRJNA322764	China	Asia	GCF_001680185.1	Scaffold	4.02374	38.9	84	3797	2016-07-06T00:00:00Z	ftp://ftp.ncbi.nlm.nih.gov/genomes/all/GCA/001/680/185/GCA_001680185.1_ASM168018v1	2
Acinetobacter baumannii	HJ08	SAMN05173233	PRJNA322764	China	Asia	GCF_001680195.1	Scaffold	4.02215	38.9	88	3788	2016-07-06T00:00:00Z	ftp://ftp.ncbi.nlm.nih.gov/genomes/all/GCA/001/680/195/GCA_001680195.1_ASM168019v1	2
Acinetobacter baumannii	HJ10	SAMN05173236	PRJNA322764	China	Asia	GCF_001680215.1	Scaffold	3.95349	38.9	93	3705	2016-07-06T00:00:00Z	ftp://ftp.ncbi.nlm.nih.gov/genomes/all/GCA/001/680/215/GCA_001680215.1_ASM168021v1	2
Acinetobacter baumannii	HJ11	SAMN05177789	PRJNA322764	China	Asia	GCF_001680225.1	Scaffold	3.90727	38.9	77	3630	2016-07-06T00:00:00Z	ftp://ftp.ncbi.nlm.nih.gov/genomes/all/GCA/001/680/225/GCA_001680225.1_ASM168022v1	2
Acinetobacter baumannii	HJ05	SAMN05173225	PRJNA322764	China	Asia	GCF_001680265.1	Scaffold	3.95476	38.9	81	3707	2016-07-06T00:00:00Z	ftp://ftp.ncbi.nlm.nih.gov/genomes/all/GCA/001/680/265/GCA_001680265.1_ASM168026v1	2
Acinetobacter baumannii	HJ06	SAMN05173229	PRJNA322764	China	Asia	GCF_001680285.1	Scaffold	3.95492	38.9	87	3702	2016-07-06T00:00:00Z	ftp://ftp.ncbi.nlm.nih.gov/genomes/all/GCA/001/680/285/GCA_001680285.1_ASM168028v1	2
Acinetobacter baumannii	HJ12	SAMN05177790	PRJNA322764	China	Asia	GCF_001680295.1	Scaffold	3.91876	38.9	83	3640	2016-07-06T00:00:00Z	ftp://ftp.ncbi.nlm.nih.gov/genomes/all/GCA/001/680/295/GCA_001680295.1_ASM168029v1	2
Acinetobacter baumannii	HJ13	SAMN05177791	PRJNA322764	China	Asia	GCF_001680305.1	Scaffold	4.07047	39	75	3823	2016-07-06T00:00:00Z	ftp://ftp.ncbi.nlm.nih.gov/genomes/all/GCA/001/680/305/GCA_001680305.1_ASM168030v1	2
Acinetobacter baumannii	HJ16	SAMN05178265	PRJNA322764	China	Asia	GCF_001680345.1	Scaffold	3.92784	38.8	67	3663	2016-07-06T00:00:00Z	ftp://ftp.ncbi.nlm.nih.gov/genomes/all/GCA/001/680/345/GCA_001680345.1_ASM168034v1	2
Acinetobacter baumannii	HJ16-2	SAMN05178483	PRJNA322764	China	Asia	GCF_001680365.1	Scaffold	3.93824	38.8	69	3672	2016-07-06T00:00:00Z	ftp://ftp.ncbi.nlm.nih.gov/genomes/all/GCA/001/680/365/GCA_001680365.1_ASM168036v1	2
Acinetobacter baumannii	HJ18-2	SAMN05178494	PRJNA322764	China	Asia	GCF_001680375.1	Scaffold	3.9439	38.8	69	3674	2016-07-06T00:00:00Z	ftp://ftp.ncbi.nlm.nih.gov/genomes/all/GCA/001/680/375/GCA_001680375.1_ASM168037v1	2
Acinetobacter baumannii	HJ19	SAMN05178495	PRJNA322764	China	Asia	GCF_001680395.1	Scaffold	3.94143	38.8	69	3676	2016-07-06T00:00:00Z	ftp://ftp.ncbi.nlm.nih.gov/genomes/all/GCA/001/680/395/GCA_001680395.1_ASM168039v1	2
Acinetobacter baumannii	HJ19-2	SAMN05178496	PRJNA322764	China	Asia	GCF_001680425.1	Scaffold	3.9425	38.8	64	3676	2016-07-06T00:00:00Z	ftp://ftp.ncbi.nlm.nih.gov/genomes/all/GCA/001/680/425/GCA_001680425.1_ASM168042v1	2
Acinetobacter baumannii	HJ20	SAMN05178517	PRJNA322764	China	Asia	GCF_001680445.1	Scaffold	3.94499	38.8	74	3677	2016-07-06T00:00:00Z	ftp://ftp.ncbi.nlm.nih.gov/genomes/all/GCA/001/680/445/GCA_001680445.1_ASM168044v1	2
Acinetobacter baumannii	HJ18	SAMN05178485	PRJNA322764	China	Asia	GCF_001680475.1	Scaffold	3.94224	38.8	79	3677	2016-07-06T00:00:00Z	ftp://ftp.ncbi.nlm.nih.gov/genomes/all/GCA/001/680/475/GCA_001680475.1_ASM168047v1	2
Acinetobacter baumannii	XH193	SAMN05601616	PRJNA339662	China	Asia	GCF_001721365.1	Scaffold	3.95599	38.9	42	3669	2016-09-07T00:00:00Z	ftp://ftp.ncbi.nlm.nih.gov/genomes/all/GCA/001/721/365/GCA_001721365.1_ASM172136v1	437
Acinetobacter baumannii	XH198	SAMN05601618	PRJNA339662	China	Asia	GCF_001721375.1	Scaffold	4.12508	38.8	171	3843	2016-09-07T00:00:00Z	ftp://ftp.ncbi.nlm.nih.gov/genomes/all/GCA/001/721/375/GCA_001721375.1_ASM172137v1	437
Acinetobacter baumannii	XH192	SAMN05601613	PRJNA339662	China	Asia	GCF_001721385.1	Scaffold	4.06954	38.7	265	3766	2016-09-07T00:00:00Z	ftp://ftp.ncbi.nlm.nih.gov/genomes/all/GCA/001/721/385/GCA_001721385.1_ASM172138v1	437
Acinetobacter baumannii	XH182	SAMN05601614	PRJNA339662	China	Asia	GCF_001721425.1	Scaffold	4.00669	38.8	110	3714	2016-09-07T00:00:00Z	ftp://ftp.ncbi.nlm.nih.gov/genomes/all/GCA/001/721/425/GCA_001721425.1_ASM172142v1	437
Acinetobacter baumannii	XH181	SAMN05601612	PRJNA339662	China	Asia	GCF_001721445.1	Scaffold	3.99396	38.8	91	3709	2016-09-07T00:00:00Z	ftp://ftp.ncbi.nlm.nih.gov/genomes/all/GCA/001/721/445/GCA_001721445.1_ASM172144v1	437
Acinetobacter baumannii	XH191	SAMN05601611	PRJNA339662	China	Asia	GCF_001721455.1	Scaffold	4.02338	38.7	144	3717	2016-09-07T00:00:00Z	ftp://ftp.ncbi.nlm.nih.gov/genomes/all/GCA/001/721/455/GCA_001721455.1_ASM172145v1	437
Acinetobacter baumannii	XH183	SAMN05601615	PRJNA339662	China	Asia	GCF_001721465.1	Scaffold	4.03628	38.7	187	3761	2016-09-07T00:00:00Z	ftp://ftp.ncbi.nlm.nih.gov/genomes/all/GCA/001/721/465/GCA_001721465.1_ASM172146v1	437
Acinetobacter baumannii	XH184	SAMN05601617	PRJNA339662	China	Asia	GCF_001721475.1	Scaffold	4.00252	38.8	100	3709	2016-09-07T00:00:00Z	ftp://ftp.ncbi.nlm.nih.gov/genomes/all/GCA/001/721/475/GCA_001721475.1_ASM172147v1	437
Acinetobacter baumannii	XH726	SAMN04745477	PRJNA314151	China	Asia	GCF_001861375.1	Scaffold	3.71567	38.8	86	3476	2016-11-02T00:00:00Z	ftp://ftp.ncbi.nlm.nih.gov/genomes/all/GCA/001/861/375/GCA_001861375.1_ASM186137v1	Unknown
Acinetobacter baumannii	XH729	SAMN04745480	PRJNA314151	China	Asia	GCF_001861395.1	Scaffold	3.79798	38.8	58	3544	2016-11-02T00:00:00Z	ftp://ftp.ncbi.nlm.nih.gov/genomes/all/GCA/001/861/395/GCA_001861395.1_ASM186139v1	Unknown
Acinetobacter baumannii	XH728	SAMN04745479	PRJNA314151	China	Asia	GCF_001861435.1	Scaffold	4.01883	39	127	3780	2016-11-02T00:00:00Z	ftp://ftp.ncbi.nlm.nih.gov/genomes/all/GCA/001/861/435/GCA_001861435.1_ASM186143v1	2
Acinetobacter baumannii	XH740	SAMN04745490	PRJNA314151	China	Asia	GCF_001861455.1	Scaffold	3.96472	38.9	130	3658	2016-11-02T00:00:00Z	ftp://ftp.ncbi.nlm.nih.gov/genomes/all/GCA/001/861/455/GCA_001861455.1_ASM186145v1	2
Acinetobacter baumannii	XH742	SAMN04745492	PRJNA314151	China	Asia	GCF_001861465.1	Scaffold	3.92924	38.8	68	3665	2016-11-02T00:00:00Z	ftp://ftp.ncbi.nlm.nih.gov/genomes/all/GCA/001/861/465/GCA_001861465.1_ASM186146v1	2
Acinetobacter baumannii	XH743	SAMN04745493	PRJNA314151	China	Asia	GCF_001861515.1	Scaffold	3.69007	38.8	176	3478	2016-11-02T00:00:00Z	ftp://ftp.ncbi.nlm.nih.gov/genomes/all/GCA/001/861/515/GCA_001861515.1_ASM186151v1	2
Acinetobacter baumannii	XH744	SAMN04745494	PRJNA314151	China	Asia	GCF_001861535.1	Scaffold	3.94333	38.8	85	3687	2016-11-02T00:00:00Z	ftp://ftp.ncbi.nlm.nih.gov/genomes/all/GCA/001/861/535/GCA_001861535.1_ASM186153v1	2
Acinetobacter baumannii	XH747	SAMN04745497	PRJNA314151	China	Asia	GCF_001861545.1	Scaffold	4.00805	39.1	99	3733	2016-11-02T00:00:00Z	ftp://ftp.ncbi.nlm.nih.gov/genomes/all/GCA/001/861/545/GCA_001861545.1_ASM186154v1	2
Acinetobacter baumannii	XH749	SAMN04745499	PRJNA314151	China	Asia	GCF_001861565.1	Scaffold	3.92072	39	133	3638	2016-11-02T00:00:00Z	ftp://ftp.ncbi.nlm.nih.gov/genomes/all/GCA/001/861/565/GCA_001861565.1_ASM186156v1	2
Acinetobacter baumannii	XH753	SAMN04745503	PRJNA314151	China	Asia	GCF_001861585.1	Scaffold	3.93611	38.8	83	3661	2016-11-02T00:00:00Z	ftp://ftp.ncbi.nlm.nih.gov/genomes/all/GCA/001/861/585/GCA_001861585.1_ASM186158v1	2
Acinetobacter baumannii	XH757	SAMN04745507	PRJNA314151	China	Asia	GCF_001861615.1	Scaffold	3.83122	38.9	96	3589	2016-11-02T00:00:00Z	ftp://ftp.ncbi.nlm.nih.gov/genomes/all/GCA/001/861/615/GCA_001861615.1_ASM186161v1	2
Acinetobacter baumannii	XH767	SAMN04745513	PRJNA314151	China	Asia	GCF_001861655.1	Scaffold	3.95029	39	135	3680	2016-11-02T00:00:00Z	ftp://ftp.ncbi.nlm.nih.gov/genomes/all/GCA/001/861/655/GCA_001861655.1_ASM186165v1	2
Acinetobacter baumannii	XH770	SAMN04745516	PRJNA314151	China	Asia	GCF_001861665.1	Scaffold	3.81868	38.9	113	3545	2016-11-02T00:00:00Z	ftp://ftp.ncbi.nlm.nih.gov/genomes/all/GCA/001/861/665/GCA_001861665.1_ASM186166v1	2
Acinetobacter baumannii	XH793	SAMN04745523	PRJNA314151	China	Asia	GCF_001861695.1	Scaffold	3.94342	38.8	76	3686	2016-11-02T00:00:00Z	ftp://ftp.ncbi.nlm.nih.gov/genomes/all/GCA/001/861/695/GCA_001861695.1_ASM186169v1	2
Acinetobacter baumannii	XH799	SAMN04745529	PRJNA314151	China	Asia	GCF_001861735.1	Scaffold	4.01226	38.9	55	3773	2016-11-02T00:00:00Z	ftp://ftp.ncbi.nlm.nih.gov/genomes/all/GCA/001/861/735/GCA_001861735.1_ASM186173v1	2
Acinetobacter baumannii	XH801	SAMN04745531	PRJNA314151	China	Asia	GCF_001861745.1	Scaffold	3.87826	39	96	3593	2016-11-02T00:00:00Z	ftp://ftp.ncbi.nlm.nih.gov/genomes/all/GCA/001/861/745/GCA_001861745.1_ASM186174v1	2
Acinetobacter baumannii	XH829	SAMN04745542	PRJNA314151	China	Asia	GCF_001861775.1	Scaffold	4.04705	39.3	358	3842	2016-11-02T00:00:00Z	ftp://ftp.ncbi.nlm.nih.gov/genomes/all/GCA/001/861/775/GCA_001861775.1_ASM186177v1	2
Acinetobacter baumannii	XH823	SAMN04745540	PRJNA314151	China	Asia	GCF_001861785.1	Scaffold	4.09219	39.1	102	3824	2016-11-02T00:00:00Z	ftp://ftp.ncbi.nlm.nih.gov/genomes/all/GCA/001/861/785/GCA_001861785.1_ASM186178v1	2
Acinetobacter baumannii	XH830	SAMN04745543	PRJNA314151	China	Asia	GCF_001861795.1	Scaffold	3.94316	38.9	119	3653	2016-11-02T00:00:00Z	ftp://ftp.ncbi.nlm.nih.gov/genomes/all/GCA/001/861/795/GCA_001861795.1_ASM186179v1	2
Acinetobacter baumannii	XH837	SAMN04745548	PRJNA314151	China	Asia	GCF_001861855.1	Scaffold	3.931	38.9	91	3672	2016-11-02T00:00:00Z	ftp://ftp.ncbi.nlm.nih.gov/genomes/all/GCA/001/861/855/GCA_001861855.1_ASM186185v1	2
Acinetobacter baumannii	XH780	SAMN04745550	PRJNA314151	China	Asia	GCF_001861865.1	Scaffold	4.05471	39.1	121	3810	2016-11-02T00:00:00Z	ftp://ftp.ncbi.nlm.nih.gov/genomes/all/GCA/001/861/865/GCA_001861865.1_ASM186186v1	2
Acinetobacter baumannii	XH781	SAMN04745551	PRJNA314151	China	Asia	GCF_001861895.1	Scaffold	3.75458	38.8	76	3509	2016-11-02T00:00:00Z	ftp://ftp.ncbi.nlm.nih.gov/genomes/all/GCA/001/861/895/GCA_001861895.1_ASM186189v1	2
Acinetobacter baumannii	XH822	SAMN04745553	PRJNA314151	China	Asia	GCF_001861905.1	Scaffold	3.93889	38.8	87	3677	2016-11-02T00:00:00Z	ftp://ftp.ncbi.nlm.nih.gov/genomes/all/GCA/001/861/905/GCA_001861905.1_ASM186190v1	2
Acinetobacter baumannii	XH827	SAMN04745554	PRJNA314151	China	Asia	GCF_001861935.1	Scaffold	3.80384	38.9	169	3500	2016-11-02T00:00:00Z	ftp://ftp.ncbi.nlm.nih.gov/genomes/all/GCA/001/861/935/GCA_001861935.1_ASM186193v1	10
Acinetobacter baumannii	XH828	SAMN04745555	PRJNA314151	China	Asia	GCF_001861955.1	Scaffold	3.76261	38.8	82	3451	2016-11-02T00:00:00Z	ftp://ftp.ncbi.nlm.nih.gov/genomes/all/GCA/001/861/955/GCA_001861955.1_ASM186195v1	10
Acinetobacter baumannii	XH839	SAMN04745556	PRJNA314151	China	Asia	GCF_001861975.1	Scaffold	3.96283	39	95	3690	2016-11-02T00:00:00Z	ftp://ftp.ncbi.nlm.nih.gov/genomes/all/GCA/001/861/975/GCA_001861975.1_ASM186197v1	2
Acinetobacter baumannii	XH704	SAMN04745459	PRJNA314151	China	Asia	GCF_001861995.1	Scaffold	3.90027	38.8	69	3640	2016-11-02T00:00:00Z	ftp://ftp.ncbi.nlm.nih.gov/genomes/all/GCA/001/861/995/GCA_001861995.1_ASM186199v1	2
Acinetobacter baumannii	XH703	SAMN04745458	PRJNA314151	China	Asia	GCF_001862005.1	Scaffold	4.0317	38.8	52	3749	2016-11-02T00:00:00Z	ftp://ftp.ncbi.nlm.nih.gov/genomes/all/GCA/001/862/005/GCA_001862005.1_ASM186200v1	Unknown
Acinetobacter baumannii	XH705	SAMN04745460	PRJNA314151	China	Asia	GCF_001862035.1	Scaffold	3.95942	38.9	116	3695	2016-11-02T00:00:00Z	ftp://ftp.ncbi.nlm.nih.gov/genomes/all/GCA/001/862/035/GCA_001862035.1_ASM186203v1	2
Acinetobacter baumannii	XH708	SAMN04745463	PRJNA314151	China	Asia	GCF_001862055.1	Scaffold	3.69717	38.9	86	3437	2016-11-02T00:00:00Z	ftp://ftp.ncbi.nlm.nih.gov/genomes/all/GCA/001/862/055/GCA_001862055.1_ASM186205v1	2
Acinetobacter baumannii	XH709	SAMN04745464	PRJNA314151	China	Asia	GCF_001862065.1	Scaffold	4.09959	39	104	3854	2016-11-02T00:00:00Z	ftp://ftp.ncbi.nlm.nih.gov/genomes/all/GCA/001/862/065/GCA_001862065.1_ASM186206v1	2
Acinetobacter baumannii	XH710	SAMN04745465	PRJNA314151	China	Asia	GCF_001862075.1	Scaffold	4.10923	38.9	373	3855	2016-11-02T00:00:00Z	ftp://ftp.ncbi.nlm.nih.gov/genomes/all/GCA/001/862/075/GCA_001862075.1_ASM186207v1	2
Acinetobacter baumannii	XH713	SAMN04745466	PRJNA314151	China	Asia	GCF_001862105.1	Scaffold	3.99534	38.8	85	3771	2016-11-02T00:00:00Z	ftp://ftp.ncbi.nlm.nih.gov/genomes/all/GCA/001/862/105/GCA_001862105.1_ASM186210v1	2
Acinetobacter baumannii	XH714	SAMN04745467	PRJNA314151	China	Asia	GCF_001862135.1	Scaffold	3.90343	38.9	92	3658	2016-11-02T00:00:00Z	ftp://ftp.ncbi.nlm.nih.gov/genomes/all/GCA/001/862/135/GCA_001862135.1_ASM186213v1	Unknown
Acinetobacter baumannii	XH715	SAMN04745468	PRJNA314151	China	Asia	GCF_001862145.1	Scaffold	3.96125	38.8	109	3665	2016-11-02T00:00:00Z	ftp://ftp.ncbi.nlm.nih.gov/genomes/all/GCA/001/862/145/GCA_001862145.1_ASM186214v1	2
Acinetobacter baumannii	XH718	SAMN04745470	PRJNA314151	China	Asia	GCF_001862175.1	Scaffold	3.73004	39	75	3460	2016-11-02T00:00:00Z	ftp://ftp.ncbi.nlm.nih.gov/genomes/all/GCA/001/862/175/GCA_001862175.1_ASM186217v1	2
Acinetobacter baumannii	XH717	SAMN04745469	PRJNA314151	China	Asia	GCF_001862185.1	Scaffold	3.95254	38.8	93	3667	2016-11-02T00:00:00Z	ftp://ftp.ncbi.nlm.nih.gov/genomes/all/GCA/001/862/185/GCA_001862185.1_ASM186218v1	2
Acinetobacter baumannii	XH720	SAMN04745472	PRJNA314151	China	Asia	GCF_001862215.1	Scaffold	3.7668	39	116	3507	2016-11-02T00:00:00Z	ftp://ftp.ncbi.nlm.nih.gov/genomes/all/GCA/001/862/215/GCA_001862215.1_ASM186221v1	2
Acinetobacter baumannii	XH719	SAMN04745471	PRJNA314151	China	Asia	GCF_001862225.1	Scaffold	3.97544	38.9	72	3720	2016-11-02T00:00:00Z	ftp://ftp.ncbi.nlm.nih.gov/genomes/all/GCA/001/862/225/GCA_001862225.1_ASM186222v1	2
Acinetobacter baumannii	XH721	SAMN04745473	PRJNA314151	China	Asia	GCF_001862235.1	Scaffold	3.95727	38.9	104	3708	2016-11-02T00:00:00Z	ftp://ftp.ncbi.nlm.nih.gov/genomes/all/GCA/001/862/235/GCA_001862235.1_ASM186223v1	2
Acinetobacter baumannii	XH722	SAMN04745474	PRJNA314151	China	Asia	GCF_001862265.1	Scaffold	3.79154	38.9	44	3527	2016-11-02T00:00:00Z	ftp://ftp.ncbi.nlm.nih.gov/genomes/all/GCA/001/862/265/GCA_001862265.1_ASM186226v1	2
Acinetobacter baumannii	XH723	SAMN04745475	PRJNA314151	China	Asia	GCF_001862295.1	Scaffold	3.89185	39.1	96	3613	2016-11-02T00:00:00Z	ftp://ftp.ncbi.nlm.nih.gov/genomes/all/GCA/001/862/295/GCA_001862295.1_ASM186229v1	2
Acinetobacter baumannii	XH724	SAMN04745476	PRJNA314151	China	Asia	GCF_001862305.1	Scaffold	3.62619	39	56	3370	2016-11-02T00:00:00Z	ftp://ftp.ncbi.nlm.nih.gov/genomes/all/GCA/001/862/305/GCA_001862305.1_ASM186230v1	2
Acinetobacter baumannii	XH730	SAMN04745481	PRJNA314151	China	Asia	GCF_001862335.1	Scaffold	4.12846	38.9	61	3835	2016-11-02T00:00:00Z	ftp://ftp.ncbi.nlm.nih.gov/genomes/all/GCA/001/862/335/GCA_001862335.1_ASM186233v1	46
Acinetobacter baumannii	XH731	SAMN04745482	PRJNA314151	China	Asia	GCF_001862345.1	Scaffold	3.795	38.8	62	3537	2016-11-02T00:00:00Z	ftp://ftp.ncbi.nlm.nih.gov/genomes/all/GCA/001/862/345/GCA_001862345.1_ASM186234v1	2
Acinetobacter baumannii	XH732	SAMN04745483	PRJNA314151	China	Asia	GCF_001862375.1	Scaffold	3.8937	38.8	75	3635	2016-11-02T00:00:00Z	ftp://ftp.ncbi.nlm.nih.gov/genomes/all/GCA/001/862/375/GCA_001862375.1_ASM186237v1	2
Acinetobacter baumannii	XH733	SAMN04745484	PRJNA314151	China	Asia	GCF_001862385.1	Scaffold	3.96462	39.2	110	3693	2016-11-02T00:00:00Z	ftp://ftp.ncbi.nlm.nih.gov/genomes/all/GCA/001/862/385/GCA_001862385.1_ASM186238v1	880
Acinetobacter baumannii	XH735	SAMN04745485	PRJNA314151	China	Asia	GCF_001862395.1	Scaffold	4.08569	39	266	3846	2016-11-02T00:00:00Z	ftp://ftp.ncbi.nlm.nih.gov/genomes/all/GCA/001/862/395/GCA_001862395.1_ASM186239v1	2
Acinetobacter baumannii	XH736	SAMN04745486	PRJNA314151	China	Asia	GCF_001862425.1	Scaffold	3.7177	38.9	86	3478	2016-11-02T00:00:00Z	ftp://ftp.ncbi.nlm.nih.gov/genomes/all/GCA/001/862/425/GCA_001862425.1_ASM186242v1	2
Acinetobacter baumannii	XH738	SAMN04745488	PRJNA314151	China	Asia	GCF_001862455.1	Scaffold	3.95605	38.9	105	3696	2016-11-02T00:00:00Z	ftp://ftp.ncbi.nlm.nih.gov/genomes/all/GCA/001/862/455/GCA_001862455.1_ASM186245v1	2
Acinetobacter baumannii	XH745	SAMN04745495	PRJNA314151	China	Asia	GCF_001862485.1	Scaffold	3.94445	38.8	84	3673	2016-11-02T00:00:00Z	ftp://ftp.ncbi.nlm.nih.gov/genomes/all/GCA/001/862/485/GCA_001862485.1_ASM186248v1	2
Acinetobacter baumannii	XH741	SAMN04745491	PRJNA314151	China	Asia	GCF_001862505.1	Scaffold	3.94221	38.8	70	3674	2016-11-02T00:00:00Z	ftp://ftp.ncbi.nlm.nih.gov/genomes/all/GCA/001/862/505/GCA_001862505.1_ASM186250v1	2
Acinetobacter baumannii	XH746	SAMN04745496	PRJNA314151	China	Asia	GCF_001862535.1	Scaffold	4.15217	38.9	193	3925	2016-11-02T00:00:00Z	ftp://ftp.ncbi.nlm.nih.gov/genomes/all/GCA/001/862/535/GCA_001862535.1_ASM186253v1	2
Acinetobacter baumannii	XH748	SAMN04745498	PRJNA314151	China	Asia	GCF_001862555.1	Scaffold	4.04462	39.1	106	3793	2016-11-02T00:00:00Z	ftp://ftp.ncbi.nlm.nih.gov/genomes/all/GCA/001/862/555/GCA_001862555.1_ASM186255v1	2
Acinetobacter baumannii	XH750	SAMN04745500	PRJNA314151	China	Asia	GCF_001862565.1	Scaffold	3.95794	38.9	112	3711	2016-11-02T00:00:00Z	ftp://ftp.ncbi.nlm.nih.gov/genomes/all/GCA/001/862/565/GCA_001862565.1_ASM186256v1	2
Acinetobacter baumannii	XH752	SAMN04745502	PRJNA314151	China	Asia	GCF_001862615.1	Scaffold	3.94297	38.9	94	3675	2016-11-02T00:00:00Z	ftp://ftp.ncbi.nlm.nih.gov/genomes/all/GCA/001/862/615/GCA_001862615.1_ASM186261v1	2
Acinetobacter baumannii	XH754	SAMN04745504	PRJNA314151	China	Asia	GCF_001862635.1	Scaffold	3.97327	39	80	3692	2016-11-02T00:00:00Z	ftp://ftp.ncbi.nlm.nih.gov/genomes/all/GCA/001/862/635/GCA_001862635.1_ASM186263v1	2
Acinetobacter baumannii	XH755	SAMN04745505	PRJNA314151	China	Asia	GCF_001862645.1	Scaffold	3.96091	38.9	119	3699	2016-11-02T00:00:00Z	ftp://ftp.ncbi.nlm.nih.gov/genomes/all/GCA/001/862/645/GCA_001862645.1_ASM186264v1	2
Acinetobacter baumannii	XH756	SAMN04745506	PRJNA314151	China	Asia	GCF_001862665.1	Scaffold	3.89806	39	136	3654	2016-11-02T00:00:00Z	ftp://ftp.ncbi.nlm.nih.gov/genomes/all/GCA/001/862/665/GCA_001862665.1_ASM186266v1	2
Acinetobacter baumannii	XH763	SAMN04745509	PRJNA314151	China	Asia	GCF_001862715.1	Scaffold	3.95045	38.9	109	3699	2016-11-02T00:00:00Z	ftp://ftp.ncbi.nlm.nih.gov/genomes/all/GCA/001/862/715/GCA_001862715.1_ASM186271v1	2
Acinetobacter baumannii	XH764	SAMN04745510	PRJNA314151	China	Asia	GCF_001862725.1	Scaffold	3.6046	39	168	3222	2016-11-02T00:00:00Z	ftp://ftp.ncbi.nlm.nih.gov/genomes/all/GCA/001/862/725/GCA_001862725.1_ASM186272v1	338
Acinetobacter baumannii	XH766	SAMN04745512	PRJNA314151	China	Asia	GCF_001862735.1	Scaffold	3.98769	39	123	3738	2016-11-02T00:00:00Z	ftp://ftp.ncbi.nlm.nih.gov/genomes/all/GCA/001/862/735/GCA_001862735.1_ASM186273v1	2
Acinetobacter baumannii	XH768	SAMN04745514	PRJNA314151	China	Asia	GCF_001862775.1	Scaffold	3.91747	39	119	3668	2016-11-02T00:00:00Z	ftp://ftp.ncbi.nlm.nih.gov/genomes/all/GCA/001/862/775/GCA_001862775.1_ASM186277v1	2
Acinetobacter baumannii	XH769	SAMN04745515	PRJNA314151	China	Asia	GCF_001862795.1	Scaffold	3.967	38.9	147	3684	2016-11-02T00:00:00Z	ftp://ftp.ncbi.nlm.nih.gov/genomes/all/GCA/001/862/795/GCA_001862795.1_ASM186279v1	23
Acinetobacter baumannii	XH771	SAMN04745517	PRJNA314151	China	Asia	GCF_001862805.1	Scaffold	3.76596	39	60	3496	2016-11-02T00:00:00Z	ftp://ftp.ncbi.nlm.nih.gov/genomes/all/GCA/001/862/805/GCA_001862805.1_ASM186280v1	Unknown
Acinetobacter baumannii	XH778	SAMN04745518	PRJNA314151	China	Asia	GCF_001862825.1	Scaffold	3.87923	39	92	3594	2016-11-02T00:00:00Z	ftp://ftp.ncbi.nlm.nih.gov/genomes/all/GCA/001/862/825/GCA_001862825.1_ASM186282v1	2
Acinetobacter baumannii	XH779	SAMN04745519	PRJNA314151	China	Asia	GCF_001862855.1	Scaffold	3.93737	38.8	77	3678	2016-11-02T00:00:00Z	ftp://ftp.ncbi.nlm.nih.gov/genomes/all/GCA/001/862/855/GCA_001862855.1_ASM186285v1	2
Acinetobacter baumannii	XH786	SAMN04745520	PRJNA314151	China	Asia	GCF_001862875.1	Scaffold	3.89971	38.8	82	3636	2016-11-02T00:00:00Z	ftp://ftp.ncbi.nlm.nih.gov/genomes/all/GCA/001/862/875/GCA_001862875.1_ASM186287v1	2
Acinetobacter baumannii	XH787	SAMN04745521	PRJNA314151	China	Asia	GCF_001862885.1	Scaffold	3.86434	38.8	80	3597	2016-11-02T00:00:00Z	ftp://ftp.ncbi.nlm.nih.gov/genomes/all/GCA/001/862/885/GCA_001862885.1_ASM186288v1	2
Acinetobacter baumannii	XH792	SAMN04745522	PRJNA314151	China	Asia	GCF_001862895.1	Scaffold	3.928	38.9	97	3675	2016-11-02T00:00:00Z	ftp://ftp.ncbi.nlm.nih.gov/genomes/all/GCA/001/862/895/GCA_001862895.1_ASM186289v1	2
Acinetobacter baumannii	XH794	SAMN04745524	PRJNA314151	China	Asia	GCF_001862925.1	Scaffold	3.36241	39	119	3120	2016-11-02T00:00:00Z	ftp://ftp.ncbi.nlm.nih.gov/genomes/all/GCA/001/862/925/GCA_001862925.1_ASM186292v1	Unknown
Acinetobacter baumannii	XH795	SAMN04745525	PRJNA314151	China	Asia	GCF_001862955.1	Scaffold	3.92004	38.8	70	3649	2016-11-02T00:00:00Z	ftp://ftp.ncbi.nlm.nih.gov/genomes/all/GCA/001/862/955/GCA_001862955.1_ASM186295v1	2
Acinetobacter baumannii	XH797	SAMN04745527	PRJNA314151	China	Asia	GCF_001862975.1	Scaffold	3.77879	38.9	85	3530	2016-11-02T00:00:00Z	ftp://ftp.ncbi.nlm.nih.gov/genomes/all/GCA/001/862/975/GCA_001862975.1_ASM186297v1	2
Acinetobacter baumannii	XH798	SAMN04745528	PRJNA314151	China	Asia	GCF_001862985.1	Scaffold	4.02042	38.9	70	3775	2016-11-02T00:00:00Z	ftp://ftp.ncbi.nlm.nih.gov/genomes/all/GCA/001/862/985/GCA_001862985.1_ASM186298v1	2
Acinetobacter baumannii	XH800	SAMN04745530	PRJNA314151	China	Asia	GCF_001863015.1	Scaffold	3.90891	38.8	106	3651	2016-11-02T00:00:00Z	ftp://ftp.ncbi.nlm.nih.gov/genomes/all/GCA/001/863/015/GCA_001863015.1_ASM186301v1	2
Acinetobacter baumannii	XH802	SAMN04745532	PRJNA314151	China	Asia	GCF_001863035.1	Scaffold	3.98212	39.3	217	3738	2016-11-02T00:00:00Z	ftp://ftp.ncbi.nlm.nih.gov/genomes/all/GCA/001/863/035/GCA_001863035.1_ASM186303v1	2
Acinetobacter baumannii	XH803	SAMN04745533	PRJNA314151	China	Asia	GCF_001863055.1	Scaffold	4.32508	39.8	1268	4261	2016-11-02T00:00:00Z	ftp://ftp.ncbi.nlm.nih.gov/genomes/all/GCA/001/863/055/GCA_001863055.1_ASM186305v1	2
Acinetobacter baumannii	XH804	SAMN04745534	PRJNA314151	China	Asia	GCF_001863065.1	Scaffold	3.95266	39	129	3701	2016-11-02T00:00:00Z	ftp://ftp.ncbi.nlm.nih.gov/genomes/all/GCA/001/863/065/GCA_001863065.1_ASM186306v1	2
Acinetobacter baumannii	XH805	SAMN04745535	PRJNA314151	China	Asia	GCF_001863085.1	Scaffold	3.93777	38.8	88	3670	2016-11-02T00:00:00Z	ftp://ftp.ncbi.nlm.nih.gov/genomes/all/GCA/001/863/085/GCA_001863085.1_ASM186308v1	2
Acinetobacter baumannii	XH810	SAMN04745536	PRJNA314151	China	Asia	GCF_001863115.1	Scaffold	3.98279	38.9	135	3735	2016-11-02T00:00:00Z	ftp://ftp.ncbi.nlm.nih.gov/genomes/all/GCA/001/863/115/GCA_001863115.1_ASM186311v1	2
Acinetobacter baumannii	XH811	SAMN04745537	PRJNA314151	China	Asia	GCF_001863135.1	Scaffold	4.04857	38.9	98	3822	2016-11-02T00:00:00Z	ftp://ftp.ncbi.nlm.nih.gov/genomes/all/GCA/001/863/135/GCA_001863135.1_ASM186313v1	2
Acinetobacter baumannii	XH819	SAMN04745538	PRJNA314151	China	Asia	GCF_001863145.1	Scaffold	3.95973	39.1	228	3710	2016-11-02T00:00:00Z	ftp://ftp.ncbi.nlm.nih.gov/genomes/all/GCA/001/863/145/GCA_001863145.1_ASM186314v1	2
Acinetobacter baumannii	XH820	SAMN04745539	PRJNA314151	China	Asia	GCF_001863165.1	Scaffold	3.95659	39	145	3692	2016-11-02T00:00:00Z	ftp://ftp.ncbi.nlm.nih.gov/genomes/all/GCA/001/863/165/GCA_001863165.1_ASM186316v1	2
Acinetobacter baumannii	XH824	SAMN04745541	PRJNA314151	China	Asia	GCF_001863195.1	Scaffold	4.76499	39.9	2435	3730	2016-11-02T00:00:00Z	ftp://ftp.ncbi.nlm.nih.gov/genomes/all/GCA/001/863/195/GCA_001863195.1_ASM186319v1	2
Acinetobacter baumannii	XH833	SAMN04745544	PRJNA314151	China	Asia	GCF_001863205.1	Scaffold	3.891	38.8	75	3627	2016-11-02T00:00:00Z	ftp://ftp.ncbi.nlm.nih.gov/genomes/all/GCA/001/863/205/GCA_001863205.1_ASM186320v1	2
Acinetobacter baumannii	XH835	SAMN04745546	PRJNA314151	China	Asia	GCF_001863225.1	Scaffold	4.01662	39	149	3752	2016-11-02T00:00:00Z	ftp://ftp.ncbi.nlm.nih.gov/genomes/all/GCA/001/863/225/GCA_001863225.1_ASM186322v1	2
Acinetobacter baumannii	XH836	SAMN04745547	PRJNA314151	China	Asia	GCF_001863235.1	Scaffold	3.93742	38.8	86	3652	2016-11-02T00:00:00Z	ftp://ftp.ncbi.nlm.nih.gov/genomes/all/GCA/001/863/235/GCA_001863235.1_ASM186323v1	2
Acinetobacter baumannii	XH838	SAMN04745549	PRJNA314151	China	Asia	GCF_001863275.1	Scaffold	3.82002	38.9	115	3592	2016-11-02T00:00:00Z	ftp://ftp.ncbi.nlm.nih.gov/genomes/all/GCA/001/863/275/GCA_001863275.1_ASM186327v1	Unknown
Acinetobacter baumannii	XH821	SAMN04745552	PRJNA314151	China	Asia	GCF_001863295.1	Scaffold	3.83393	38.8	83	3585	2016-11-02T00:00:00Z	ftp://ftp.ncbi.nlm.nih.gov/genomes/all/GCA/001/863/295/GCA_001863295.1_ASM186329v1	2
Acinetobacter baumannii	XH840	SAMN04745557	PRJNA314151	China	Asia	GCF_001863315.1	Scaffold	4.08394	39	102	3829	2016-11-02T00:00:00Z	ftp://ftp.ncbi.nlm.nih.gov/genomes/all/GCA/001/863/315/GCA_001863315.1_ASM186331v1	2
Acinetobacter baumannii	XH506	SAMN04745386	PRJNA314151	China	Asia	GCF_001863335.1	Scaffold	4.07167	38.9	145	3855	2016-11-02T00:00:00Z	ftp://ftp.ncbi.nlm.nih.gov/genomes/all/GCA/001/863/335/GCA_001863335.1_ASM186333v1	2
Acinetobacter baumannii	XH508	SAMN04745388	PRJNA314151	China	Asia	GCF_001863345.1	Scaffold	3.96646	39	189	3744	2016-11-02T00:00:00Z	ftp://ftp.ncbi.nlm.nih.gov/genomes/all/GCA/001/863/345/GCA_001863345.1_ASM186334v1	2
Acinetobacter baumannii	XH509	SAMN04745389	PRJNA314151	China	Asia	GCF_001863395.1	Scaffold	3.90037	38.9	113	3652	2016-11-02T00:00:00Z	ftp://ftp.ncbi.nlm.nih.gov/genomes/all/GCA/001/863/395/GCA_001863395.1_ASM186339v1	2
Acinetobacter baumannii	XH507	SAMN04745387	PRJNA314151	China	Asia	GCF_001863405.1	Scaffold	4.25183	38.7	453	4052	2016-11-02T00:00:00Z	ftp://ftp.ncbi.nlm.nih.gov/genomes/all/GCA/001/863/405/GCA_001863405.1_ASM186340v1	2
Acinetobacter baumannii	XH512	SAMN04745392	PRJNA314151	China	Asia	GCF_001863415.1	Scaffold	4.14422	38.7	300	3849	2016-11-02T00:00:00Z	ftp://ftp.ncbi.nlm.nih.gov/genomes/all/GCA/001/863/415/GCA_001863415.1_ASM186341v1	46
Acinetobacter baumannii	XH514	SAMN04745394	PRJNA314151	China	Asia	GCF_001863455.1	Scaffold	3.93321	38.9	73	3665	2016-11-02T00:00:00Z	ftp://ftp.ncbi.nlm.nih.gov/genomes/all/GCA/001/863/455/GCA_001863455.1_ASM186345v1	2
Acinetobacter baumannii	XH515	SAMN04745395	PRJNA314151	China	Asia	GCF_001863465.1	Scaffold	3.93838	38.8	73	3681	2016-11-02T00:00:00Z	ftp://ftp.ncbi.nlm.nih.gov/genomes/all/GCA/001/863/465/GCA_001863465.1_ASM186346v1	2
Acinetobacter baumannii	XH510	SAMN04745390	PRJNA314151	China	Asia	GCF_001863475.1	Scaffold	3.91701	38.9	67	3644	2016-11-02T00:00:00Z	ftp://ftp.ncbi.nlm.nih.gov/genomes/all/GCA/001/863/475/GCA_001863475.1_ASM186347v1	2
Acinetobacter baumannii	XH545	SAMN04745396	PRJNA314151	China	Asia	GCF_001863485.1	Scaffold	4.06392	38.8	153	3764	2016-11-02T00:00:00Z	ftp://ftp.ncbi.nlm.nih.gov/genomes/all/GCA/001/863/485/GCA_001863485.1_ASM186348v1	46
Acinetobacter baumannii	XH548	SAMN04745399	PRJNA314151	China	Asia	GCF_001863535.1	Scaffold	3.97648	38.8	88	3730	2016-11-02T00:00:00Z	ftp://ftp.ncbi.nlm.nih.gov/genomes/all/GCA/001/863/535/GCA_001863535.1_ASM186353v1	2
Acinetobacter baumannii	XH549	SAMN04745400	PRJNA314151	China	Asia	GCF_001863545.1	Scaffold	4.04071	38.9	96	3794	2016-11-02T00:00:00Z	ftp://ftp.ncbi.nlm.nih.gov/genomes/all/GCA/001/863/545/GCA_001863545.1_ASM186354v1	2
Acinetobacter baumannii	XH511	SAMN04745391	PRJNA314151	China	Asia	GCF_001863555.1	Scaffold	4.12934	38.7	497	3896	2016-11-02T00:00:00Z	ftp://ftp.ncbi.nlm.nih.gov/genomes/all/GCA/001/863/555/GCA_001863555.1_ASM186355v1	2
Acinetobacter baumannii	XH513	SAMN04745393	PRJNA314151	China	Asia	GCF_001863575.1	Scaffold	3.98497	38.8	111	3733	2016-11-02T00:00:00Z	ftp://ftp.ncbi.nlm.nih.gov/genomes/all/GCA/001/863/575/GCA_001863575.1_ASM186357v1	2
Acinetobacter baumannii	XH546	SAMN04745397	PRJNA314151	China	Asia	GCF_001863615.1	Scaffold	3.99692	39	98	3737	2016-11-02T00:00:00Z	ftp://ftp.ncbi.nlm.nih.gov/genomes/all/GCA/001/863/615/GCA_001863615.1_ASM186361v1	2
Acinetobacter baumannii	XH547	SAMN04745398	PRJNA314151	China	Asia	GCF_001863625.1	Scaffold	3.97628	38.8	87	3720	2016-11-02T00:00:00Z	ftp://ftp.ncbi.nlm.nih.gov/genomes/all/GCA/001/863/625/GCA_001863625.1_ASM186362v1	2
Acinetobacter baumannii	XH552	SAMN04745403	PRJNA314151	China	Asia	GCF_001863665.1	Scaffold	3.97462	38.9	89	3717	2016-11-02T00:00:00Z	ftp://ftp.ncbi.nlm.nih.gov/genomes/all/GCA/001/863/665/GCA_001863665.1_ASM186366v1	2
Acinetobacter baumannii	XH554	SAMN04745405	PRJNA314151	China	Asia	GCF_001863695.1	Scaffold	4.12599	38.7	406	3893	2016-11-02T00:00:00Z	ftp://ftp.ncbi.nlm.nih.gov/genomes/all/GCA/001/863/695/GCA_001863695.1_ASM186369v1	2
Acinetobacter baumannii	XH639	SAMN04745408	PRJNA314151	China	Asia	GCF_001863705.1	Scaffold	4.09596	38.4	121	3862	2016-11-02T00:00:00Z	ftp://ftp.ncbi.nlm.nih.gov/genomes/all/GCA/001/863/705/GCA_001863705.1_ASM186370v1	875
Acinetobacter baumannii	XH553	SAMN04745404	PRJNA314151	China	Asia	GCF_001863725.1	Scaffold	4.11347	38.7	276	3813	2016-11-02T00:00:00Z	ftp://ftp.ncbi.nlm.nih.gov/genomes/all/GCA/001/863/725/GCA_001863725.1_ASM186372v1	46
Acinetobacter baumannii	XH641	SAMN04745410	PRJNA314151	China	Asia	GCF_001863745.1	Contig	3.98549	38.8	43	3675	2016-11-02T00:00:00Z	ftp://ftp.ncbi.nlm.nih.gov/genomes/all/GCA/001/863/745/GCA_001863745.1_ASM186374v1	46
Acinetobacter baumannii	XH643	SAMN04745412	PRJNA314151	China	Asia	GCF_001863775.1	Scaffold	3.96074	39	93	3710	2016-11-02T00:00:00Z	ftp://ftp.ncbi.nlm.nih.gov/genomes/all/GCA/001/863/775/GCA_001863775.1_ASM186377v1	2
Acinetobacter baumannii	XH645	SAMN04745414	PRJNA314151	China	Asia	GCF_001863785.1	Scaffold	3.8819	38.9	49	3539	2016-11-02T00:00:00Z	ftp://ftp.ncbi.nlm.nih.gov/genomes/all/GCA/001/863/785/GCA_001863785.1_ASM186378v1	878
Acinetobacter baumannii	XH649	SAMN04745418	PRJNA314151	China	Asia	GCF_001863815.1	Scaffold	3.97439	38.9	54	3725	2016-11-02T00:00:00Z	ftp://ftp.ncbi.nlm.nih.gov/genomes/all/GCA/001/863/815/GCA_001863815.1_ASM186381v1	2
Acinetobacter baumannii	XH664	SAMN04745425	PRJNA314151	China	Asia	GCF_001863835.1	Scaffold	3.9852	38.8	48	3677	2016-11-02T00:00:00Z	ftp://ftp.ncbi.nlm.nih.gov/genomes/all/GCA/001/863/835/GCA_001863835.1_ASM186383v1	46
Acinetobacter baumannii	XH671	SAMN04745432	PRJNA314151	China	Asia	GCF_001863855.1	Scaffold	4.05369	39	78	3807	2016-11-02T00:00:00Z	ftp://ftp.ncbi.nlm.nih.gov/genomes/all/GCA/001/863/855/GCA_001863855.1_ASM186385v1	2
Acinetobacter baumannii	XH667	SAMN04745428	PRJNA314151	China	Asia	GCF_001863865.1	Scaffold	3.92016	38.9	97	3679	2016-11-02T00:00:00Z	ftp://ftp.ncbi.nlm.nih.gov/genomes/all/GCA/001/863/865/GCA_001863865.1_ASM186386v1	2
Acinetobacter baumannii	XH608	SAMN04745436	PRJNA314151	China	Asia	GCF_001863875.1	Scaffold	4.25579	39.1	491	4083	2016-11-02T00:00:00Z	ftp://ftp.ncbi.nlm.nih.gov/genomes/all/GCA/001/863/875/GCA_001863875.1_ASM186387v1	2
Acinetobacter baumannii	XH680	SAMN04745441	PRJNA314151	China	Asia	GCF_001863905.1	Scaffold	3.90891	38.8	85	3661	2016-11-02T00:00:00Z	ftp://ftp.ncbi.nlm.nih.gov/genomes/all/GCA/001/863/905/GCA_001863905.1_ASM186390v1	2
Acinetobacter baumannii	XH682	SAMN04745443	PRJNA314151	China	Asia	GCF_001863935.1	Scaffold	3.94384	38.8	66	3679	2016-11-02T00:00:00Z	ftp://ftp.ncbi.nlm.nih.gov/genomes/all/GCA/001/863/935/GCA_001863935.1_ASM186393v1	2
Acinetobacter baumannii	XH706	SAMN04745461	PRJNA314151	China	Asia	GCF_001863955.1	Scaffold	4.11963	38.9	92	3892	2016-11-02T00:00:00Z	ftp://ftp.ncbi.nlm.nih.gov/genomes/all/GCA/001/863/955/GCA_001863955.1_ASM186395v1	2
Acinetobacter baumannii	XH707	SAMN04745462	PRJNA314151	China	Asia	GCF_001863965.1	Scaffold	3.94211	39	54	3670	2016-11-02T00:00:00Z	ftp://ftp.ncbi.nlm.nih.gov/genomes/all/GCA/001/863/965/GCA_001863965.1_ASM186396v1	2
Acinetobacter baumannii	XH690	SAMN04745451	PRJNA314151	China	Asia	GCF_001863975.1	Scaffold	3.58948	38.9	96	3366	2016-11-02T00:00:00Z	ftp://ftp.ncbi.nlm.nih.gov/genomes/all/GCA/001/863/975/GCA_001863975.1_ASM186397v1	Unknown
Acinetobacter baumannii	XH550	SAMN04745401	PRJNA314151	China	Asia	GCF_001864015.1	Scaffold	4.05581	38.8	94	3815	2016-11-02T00:00:00Z	ftp://ftp.ncbi.nlm.nih.gov/genomes/all/GCA/001/864/015/GCA_001864015.1_ASM186401v1	2
Acinetobacter baumannii	XH595	SAMN04745406	PRJNA314151	China	Asia	GCF_001864035.1	Scaffold	3.86224	38.9	79	3576	2016-11-02T00:00:00Z	ftp://ftp.ncbi.nlm.nih.gov/genomes/all/GCA/001/864/035/GCA_001864035.1_ASM186403v1	2
Acinetobacter baumannii	XH606	SAMN04745407	PRJNA314151	China	Asia	GCF_001864045.1	Scaffold	4.03405	38.9	92	3803	2016-11-02T00:00:00Z	ftp://ftp.ncbi.nlm.nih.gov/genomes/all/GCA/001/864/045/GCA_001864045.1_ASM186404v1	2
Acinetobacter baumannii	XH640	SAMN04745409	PRJNA314151	China	Asia	GCF_001864065.1	Scaffold	3.9738	38.9	52	3723	2016-11-02T00:00:00Z	ftp://ftp.ncbi.nlm.nih.gov/genomes/all/GCA/001/864/065/GCA_001864065.1_ASM186406v1	2
Acinetobacter baumannii	XH642	SAMN04745411	PRJNA314151	China	Asia	GCF_001864095.1	Scaffold	4.00248	38.8	70	3704	2016-11-02T00:00:00Z	ftp://ftp.ncbi.nlm.nih.gov/genomes/all/GCA/001/864/095/GCA_001864095.1_ASM186409v1	46
Acinetobacter baumannii	XH646	SAMN04745415	PRJNA314151	China	Asia	GCF_001864115.1	Scaffold	3.90908	38.9	55	3651	2016-11-02T00:00:00Z	ftp://ftp.ncbi.nlm.nih.gov/genomes/all/GCA/001/864/115/GCA_001864115.1_ASM186411v1	2
Acinetobacter baumannii	XH644	SAMN04745413	PRJNA314151	China	Asia	GCF_001864125.1	Scaffold	4.11979	38.9	161	3897	2016-11-02T00:00:00Z	ftp://ftp.ncbi.nlm.nih.gov/genomes/all/GCA/001/864/125/GCA_001864125.1_ASM186412v1	2
Acinetobacter baumannii	XH647	SAMN04745416	PRJNA314151	China	Asia	GCF_001864155.1	Scaffold	4.12188	38.9	69	3826	2016-11-02T00:00:00Z	ftp://ftp.ncbi.nlm.nih.gov/genomes/all/GCA/001/864/155/GCA_001864155.1_ASM186415v1	46
Acinetobacter baumannii	XH648	SAMN04745417	PRJNA314151	China	Asia	GCF_001864165.1	Scaffold	3.98475	38.8	42	3672	2016-11-02T00:00:00Z	ftp://ftp.ncbi.nlm.nih.gov/genomes/all/GCA/001/864/165/GCA_001864165.1_ASM186416v1	46
Acinetobacter baumannii	XH650	SAMN04745419	PRJNA314151	China	Asia	GCF_001864195.1	Scaffold	3.96806	38.8	73	3716	2016-11-02T00:00:00Z	ftp://ftp.ncbi.nlm.nih.gov/genomes/all/GCA/001/864/195/GCA_001864195.1_ASM186419v1	2
Acinetobacter baumannii	XH661	SAMN04745422	PRJNA314151	China	Asia	GCF_001864235.1	Scaffold	3.98494	38.8	44	3677	2016-11-02T00:00:00Z	ftp://ftp.ncbi.nlm.nih.gov/genomes/all/GCA/001/864/235/GCA_001864235.1_ASM186423v1	46
Acinetobacter baumannii	XH662	SAMN04745423	PRJNA314151	China	Asia	GCF_001864275.1	Scaffold	4.70709	38.7	869	4059	2016-11-02T00:00:00Z	ftp://ftp.ncbi.nlm.nih.gov/genomes/all/GCA/001/864/275/GCA_001864275.1_ASM186427v1	46
Acinetobacter baumannii	XH663	SAMN04745424	PRJNA314151	China	Asia	GCF_001864285.1	Scaffold	3.96434	39	63	3686	2016-11-02T00:00:00Z	ftp://ftp.ncbi.nlm.nih.gov/genomes/all/GCA/001/864/285/GCA_001864285.1_ASM186428v1	2
Acinetobacter baumannii	XH665	SAMN04745426	PRJNA314151	China	Asia	GCF_001864305.1	Scaffold	3.90211	38.8	75	3625	2016-11-02T00:00:00Z	ftp://ftp.ncbi.nlm.nih.gov/genomes/all/GCA/001/864/305/GCA_001864305.1_ASM186430v1	2
Acinetobacter baumannii	XH666	SAMN04745427	PRJNA314151	China	Asia	GCF_001864315.1	Scaffold	3.93326	38.8	77	3671	2016-11-02T00:00:00Z	ftp://ftp.ncbi.nlm.nih.gov/genomes/all/GCA/001/864/315/GCA_001864315.1_ASM186431v1	2
Acinetobacter baumannii	XH668	SAMN04745429	PRJNA314151	China	Asia	GCF_001864355.1	Scaffold	3.98477	38.8	42	3670	2016-11-02T00:00:00Z	ftp://ftp.ncbi.nlm.nih.gov/genomes/all/GCA/001/864/355/GCA_001864355.1_ASM186435v1	46
Acinetobacter baumannii	XH670	SAMN04745431	PRJNA314151	China	Asia	GCF_001864375.1	Scaffold	3.96503	39	79	3688	2016-11-02T00:00:00Z	ftp://ftp.ncbi.nlm.nih.gov/genomes/all/GCA/001/864/375/GCA_001864375.1_ASM186437v1	2
Acinetobacter baumannii	XH669	SAMN04745430	PRJNA314151	China	Asia	GCF_001864385.1	Scaffold	3.96316	39	64	3687	2016-11-02T00:00:00Z	ftp://ftp.ncbi.nlm.nih.gov/genomes/all/GCA/001/864/385/GCA_001864385.1_ASM186438v1	2
Acinetobacter baumannii	XH672	SAMN04745433	PRJNA314151	China	Asia	GCF_001864395.1	Scaffold	4.05741	39	70	3812	2016-11-02T00:00:00Z	ftp://ftp.ncbi.nlm.nih.gov/genomes/all/GCA/001/864/395/GCA_001864395.1_ASM186439v1	2
Acinetobacter baumannii	XH673	SAMN04745434	PRJNA314151	China	Asia	GCF_001864435.1	Scaffold	3.98506	38.8	44	3670	2016-11-02T00:00:00Z	ftp://ftp.ncbi.nlm.nih.gov/genomes/all/GCA/001/864/435/GCA_001864435.1_ASM186443v1	46
Acinetobacter baumannii	XH850	SAMN04745437	PRJNA314151	China	Asia	GCF_001864455.1	Scaffold	4.27769	39.1	634	4143	2016-11-02T00:00:00Z	ftp://ftp.ncbi.nlm.nih.gov/genomes/all/GCA/001/864/455/GCA_001864455.1_ASM186445v1	2
Acinetobacter baumannii	XH674	SAMN04745435	PRJNA314151	China	Asia	GCF_001864465.1	Scaffold	3.98531	38.8	40	3674	2016-11-02T00:00:00Z	ftp://ftp.ncbi.nlm.nih.gov/genomes/all/GCA/001/864/465/GCA_001864465.1_ASM186446v1	46
Acinetobacter baumannii	XH851	SAMN04745438	PRJNA314151	China	Asia	GCF_001864475.1	Scaffold	3.98725	38.9	99	3739	2016-11-02T00:00:00Z	ftp://ftp.ncbi.nlm.nih.gov/genomes/all/GCA/001/864/475/GCA_001864475.1_ASM186447v1	2
Acinetobacter baumannii	XH854	SAMN04745439	PRJNA314151	China	Asia	GCF_001864505.1	Scaffold	4.4139	39.2	954	4152	2016-11-02T00:00:00Z	ftp://ftp.ncbi.nlm.nih.gov/genomes/all/GCA/001/864/505/GCA_001864505.1_ASM186450v1	2
Acinetobacter baumannii	XH679	SAMN04745440	PRJNA314151	China	Asia	GCF_001864535.1	Scaffold	3.75876	39.1	96	3544	2016-11-02T00:00:00Z	ftp://ftp.ncbi.nlm.nih.gov/genomes/all/GCA/001/864/535/GCA_001864535.1_ASM186453v1	Unknown
Acinetobacter baumannii	XH683	SAMN04745444	PRJNA314151	China	Asia	GCF_001864555.1	Scaffold	4.07584	38.7	107	3798	2016-11-02T00:00:00Z	ftp://ftp.ncbi.nlm.nih.gov/genomes/all/GCA/001/864/555/GCA_001864555.1_ASM186455v1	23
Acinetobacter baumannii	XH684	SAMN04745445	PRJNA314151	China	Asia	GCF_001864565.1	Scaffold	4.01525	39	118	3759	2016-11-02T00:00:00Z	ftp://ftp.ncbi.nlm.nih.gov/genomes/all/GCA/001/864/565/GCA_001864565.1_ASM186456v1	2
Acinetobacter baumannii	XH681	SAMN04745442	PRJNA314151	China	Asia	GCF_001864575.1	Scaffold	3.74531	38.9	64	3418	2016-11-02T00:00:00Z	ftp://ftp.ncbi.nlm.nih.gov/genomes/all/GCA/001/864/575/GCA_001864575.1_ASM186457v1	879
Acinetobacter baumannii	XH685	SAMN04745446	PRJNA314151	China	Asia	GCF_001864615.1	Scaffold	3.96062	38.9	83	3733	2016-11-02T00:00:00Z	ftp://ftp.ncbi.nlm.nih.gov/genomes/all/GCA/001/864/615/GCA_001864615.1_ASM186461v1	2
Acinetobacter baumannii	XH686	SAMN04745447	PRJNA314151	China	Asia	GCF_001864635.1	Scaffold	3.68777	38.9	105	3451	2016-11-02T00:00:00Z	ftp://ftp.ncbi.nlm.nih.gov/genomes/all/GCA/001/864/635/GCA_001864635.1_ASM186463v1	2
Acinetobacter baumannii	XH688	SAMN04745449	PRJNA314151	China	Asia	GCF_001864655.1	Scaffold	3.87431	38.9	73	3589	2016-11-02T00:00:00Z	ftp://ftp.ncbi.nlm.nih.gov/genomes/all/GCA/001/864/655/GCA_001864655.1_ASM186465v1	2
Acinetobacter baumannii	XH687	SAMN04745448	PRJNA314151	China	Asia	GCF_001864665.1	Scaffold	3.75897	38.9	100	3520	2016-11-02T00:00:00Z	ftp://ftp.ncbi.nlm.nih.gov/genomes/all/GCA/001/864/665/GCA_001864665.1_ASM186466v1	Unknown
Acinetobacter baumannii	XH689	SAMN04745450	PRJNA314151	China	Asia	GCF_001864675.1	Scaffold	3.94054	39	53	3672	2016-11-02T00:00:00Z	ftp://ftp.ncbi.nlm.nih.gov/genomes/all/GCA/001/864/675/GCA_001864675.1_ASM186467v1	2
Acinetobacter baumannii	XH693	SAMN04745452	PRJNA314151	China	Asia	GCF_001864715.1	Scaffold	3.75564	38.8	60	3458	2016-11-02T00:00:00Z	ftp://ftp.ncbi.nlm.nih.gov/genomes/all/GCA/001/864/715/GCA_001864715.1_ASM186471v1	10
Acinetobacter baumannii	XH697	SAMN04745454	PRJNA314151	China	Asia	GCF_001864745.1	Scaffold	3.85551	38.8	79	3585	2016-11-02T00:00:00Z	ftp://ftp.ncbi.nlm.nih.gov/genomes/all/GCA/001/864/745/GCA_001864745.1_ASM186474v1	Unknown
Acinetobacter baumannii	XH698	SAMN04745455	PRJNA314151	China	Asia	GCF_001864755.1	Scaffold	4.04187	39	81	3783	2016-11-02T00:00:00Z	ftp://ftp.ncbi.nlm.nih.gov/genomes/all/GCA/001/864/755/GCA_001864755.1_ASM186475v1	2
Acinetobacter baumannii	XH701	SAMN04745456	PRJNA314151	China	Asia	GCF_001864795.1	Scaffold	3.86077	39	151	3582	2016-11-02T00:00:00Z	ftp://ftp.ncbi.nlm.nih.gov/genomes/all/GCA/001/864/795/GCA_001864795.1_ASM186479v1	2
Acinetobacter baumannii	XH702	SAMN04745457	PRJNA314151	China	Asia	GCF_001864815.1	Scaffold	3.69483	38.7	95	3490	2016-11-02T00:00:00Z	ftp://ftp.ncbi.nlm.nih.gov/genomes/all/GCA/001/864/815/GCA_001864815.1_ASM186481v1	2
Acinetobacter baumannii	JBA13	SAMN06650260	PRJNA380857	South Korea	Asia	GCF_002082625.2	Complete	4.06587	38.9948	2	3774	2017-04-10T00:00:00Z	ftp://ftp.ncbi.nlm.nih.gov/genomes/all/GCA/002/082/625/GCA_002082625.2_ASM208262v2	2
Acinetobacter baumannii	CBA7	SAMN06650245	PRJNA380857	South Korea	Asia	GCF_002082645.1	Complete	4.10845	39.1682	2	3788	2017-04-10T00:00:00Z	ftp://ftp.ncbi.nlm.nih.gov/genomes/all/GCA/002/082/645/GCA_002082645.1_ASM208264v1	2
Acinetobacter baumannii	15A34	SAMN06650243	PRJNA380857	South Korea	Asia	GCF_002082685.1	Complete	3.93873	38.9957	2	3613	2017-04-10T00:00:00Z	ftp://ftp.ncbi.nlm.nih.gov/genomes/all/GCA/002/082/685/GCA_002082685.1_ASM208268v1	2
Acinetobacter baumannii	15A5	SAMN06650264	PRJNA380857	South Korea	Asia	GCF_002082705.1	Complete	4.04931	38.8893	3	3692	2017-04-10T00:00:00Z	ftp://ftp.ncbi.nlm.nih.gov/genomes/all/GCA/002/082/705/GCA_002082705.1_ASM208270v1	2
Acinetobacter baumannii	USA2	SAMN06650241	PRJNA380857	South Korea	Asia	GCF_002082725.1	Complete	3.9876	38.8976	2	3641	2017-04-10T00:00:00Z	ftp://ftp.ncbi.nlm.nih.gov/genomes/all/GCA/002/082/725/GCA_002082725.1_ASM208272v1	2
Acinetobacter baumannii	SSA6	SAMN06650242	PRJNA380857	South Korea	Asia	GCF_002082745.1	Complete	3.88441	39	1	3523	2017-04-10T00:00:00Z	ftp://ftp.ncbi.nlm.nih.gov/genomes/all/GCA/002/082/745/GCA_002082745.1_ASM208274v1	2
Acinetobacter baumannii	HWBA8	SAMN06650239	PRJNA380857	South Korea	Asia	GCF_002082785.1	Complete	4.27355	39.0596	2	3916	2017-04-10T00:00:00Z	ftp://ftp.ncbi.nlm.nih.gov/genomes/all/GCA/002/082/785/GCA_002082785.1_ASM208278v1	25
Acinetobacter baumannii	WKA02	SAMN06650238	PRJNA380857	South Korea	Asia	GCF_002082805.1	Complete	3.87094	38.9	1	3534	2017-04-10T00:00:00Z	ftp://ftp.ncbi.nlm.nih.gov/genomes/all/GCA/002/082/805/GCA_002082805.1_ASM208280v1	10
Acinetobacter baumannii	USA15	SAMN06650240	PRJNA380857	South Korea	Asia	GCF_002082825.1	Complete	4.02848	39.078	2	3702	2017-04-10T00:00:00Z	ftp://ftp.ncbi.nlm.nih.gov/genomes/all/GCA/002/082/825/GCA_002082825.1_ASM208282v1	1
Acinetobacter baumannii	SAA14	SAMN06650262	PRJNA380857	South Korea	Asia	GCF_002082845.1	Complete	3.97256	39.1	1	3667	2017-04-10T00:00:00Z	ftp://ftp.ncbi.nlm.nih.gov/genomes/all/GCA/002/082/845/GCA_002082845.1_ASM208284v1	187
Acinetobacter baumannii	SSA12	SAMN06650263	PRJNA380857	South Korea	Asia	GCF_002082865.1	Complete	4.06472	38.9872	3	3787	2017-04-10T00:00:00Z	ftp://ftp.ncbi.nlm.nih.gov/genomes/all/GCA/002/082/865/GCA_002082865.1_ASM208286v1	2
Acinetobacter baumannii	SSMA17	SAMN06650261	PRJNA380857	South Korea	Asia	GCF_002082885.1	Complete	4.02318	38.9937	2	3738	2017-04-10T00:00:00Z	ftp://ftp.ncbi.nlm.nih.gov/genomes/all/GCA/002/082/885/GCA_002082885.1_ASM208288v1	2
Acinetobacter baumannii	AB552	SAMN04924799	PRJNA320195	Saudi Arabia	Asia	GCF_002212105.1	Contig	4.00173	38.9	293	3748	2017-06-30T00:00:00Z	ftp://ftp.ncbi.nlm.nih.gov/genomes/all/GCA/002/212/105/GCA_002212105.1_ASM221210v1	Unknown
Acinetobacter baumannii	AB417	SAMN04924790	PRJNA320195	Saudi Arabia	Asia	GCF_002212115.1	Contig	3.52777	39.7	775	3251	2017-06-30T00:00:00Z	ftp://ftp.ncbi.nlm.nih.gov/genomes/all/GCA/002/212/115/GCA_002212115.1_ASM221211v1	2
Acinetobacter baumannii	AB558	SAMN04924800	PRJNA320195	Saudi Arabia	Asia	GCF_002212145.1	Contig	3.83156	39.3	575	3570	2017-06-30T00:00:00Z	ftp://ftp.ncbi.nlm.nih.gov/genomes/all/GCA/002/212/145/GCA_002212145.1_ASM221214v1	Unknown
Acinetobacter baumannii	AB462	SAMN04924792	PRJNA320195	Saudi Arabia	Asia	GCF_002212155.1	Contig	3.82942	39.3	782	3605	2017-06-30T00:00:00Z	ftp://ftp.ncbi.nlm.nih.gov/genomes/all/GCA/002/212/155/GCA_002212155.1_ASM221215v1	2
Acinetobacter baumannii	AB309	SAMN04924783	PRJNA320195	Saudi Arabia	Asia	GCF_002212165.1	Contig	4.20842	38.9	244	3930	2017-06-30T00:00:00Z	ftp://ftp.ncbi.nlm.nih.gov/genomes/all/GCA/002/212/165/GCA_002212165.1_ASM221216v1	2
Acinetobacter baumannii	AB363	SAMN04924787	PRJNA320195	Saudi Arabia	Asia	GCF_002212225.1	Contig	3.84266	39.3	466	3646	2017-06-30T00:00:00Z	ftp://ftp.ncbi.nlm.nih.gov/genomes/all/GCA/002/212/225/GCA_002212225.1_ASM221222v1	113
Acinetobacter baumannii	ABNH7	SAMN04924812	PRJNA320195	Saudi Arabia	Asia	GCF_002212235.1	Contig	3.53661	39.6	770	3220	2017-06-30T00:00:00Z	ftp://ftp.ncbi.nlm.nih.gov/genomes/all/GCA/002/212/235/GCA_002212235.1_ASM221223v1	2
Acinetobacter baumannii	AB393	SAMN04924789	PRJNA320195	Saudi Arabia	Asia	GCF_002212245.1	Contig	3.80555	39	136	3544	2017-06-30T00:00:00Z	ftp://ftp.ncbi.nlm.nih.gov/genomes/all/GCA/002/212/245/GCA_002212245.1_ASM221224v1	2
Acinetobacter baumannii	AB466	SAMN04924793	PRJNA320195	Saudi Arabia	Asia	GCF_002212285.1	Contig	4.02536	38.8	148	3789	2017-06-30T00:00:00Z	ftp://ftp.ncbi.nlm.nih.gov/genomes/all/GCA/002/212/285/GCA_002212285.1_ASM221228v1	2
Acinetobacter baumannii	AB543	SAMN04924798	PRJNA320195	Saudi Arabia	Asia	GCF_002212305.1	Contig	3.77295	39.3	523	3525	2017-06-30T00:00:00Z	ftp://ftp.ncbi.nlm.nih.gov/genomes/all/GCA/002/212/305/GCA_002212305.1_ASM221230v1	2
Acinetobacter baumannii	AB576	SAMN04924802	PRJNA320195	Saudi Arabia	Asia	GCF_002212315.1	Contig	3.47494	39.6	542	3213	2017-06-30T00:00:00Z	ftp://ftp.ncbi.nlm.nih.gov/genomes/all/GCA/002/212/315/GCA_002212315.1_ASM221231v1	2
Acinetobacter baumannii	AB469	SAMN04924794	PRJNA320195	Saudi Arabia	Asia	GCF_002212325.1	Contig	3.85383	38.9	198	3574	2017-06-30T00:00:00Z	ftp://ftp.ncbi.nlm.nih.gov/genomes/all/GCA/002/212/325/GCA_002212325.1_ASM221232v1	Unknown
Acinetobacter baumannii	AB578	SAMN04924803	PRJNA320195	Saudi Arabia	Asia	GCF_002212365.1	Contig	3.81803	39	146	3536	2017-06-30T00:00:00Z	ftp://ftp.ncbi.nlm.nih.gov/genomes/all/GCA/002/212/365/GCA_002212365.1_ASM221236v1	2
Acinetobacter baumannii	ABNH1	SAMN04924807	PRJNA320195	Saudi Arabia	Asia	GCF_002212385.1	Contig	3.5949	39.4	695	3304	2017-06-30T00:00:00Z	ftp://ftp.ncbi.nlm.nih.gov/genomes/all/GCA/002/212/385/GCA_002212385.1_ASM221238v1	2
Acinetobacter baumannii	ABNH2	SAMN04924808	PRJNA320195	Saudi Arabia	Asia	GCF_002212405.1	Contig	3.5929	39.5	766	3345	2017-06-30T00:00:00Z	ftp://ftp.ncbi.nlm.nih.gov/genomes/all/GCA/002/212/405/GCA_002212405.1_ASM221240v1	2
Acinetobacter baumannii	ABNH8	SAMN04924813	PRJNA320195	Saudi Arabia	Asia	GCF_002212445.1	Contig	3.83273	39	333	3538	2017-06-30T00:00:00Z	ftp://ftp.ncbi.nlm.nih.gov/genomes/all/GCA/002/212/445/GCA_002212445.1_ASM221244v1	2
Acinetobacter baumannii	AB263	SAMN04924782	PRJNA320195	Saudi Arabia	Asia	GCF_002212465.1	Contig	3.97315	38.9	142	3675	2017-06-30T00:00:00Z	ftp://ftp.ncbi.nlm.nih.gov/genomes/all/GCA/002/212/465/GCA_002212465.1_ASM221246v1	2
Acinetobacter baumannii	AB314	SAMN04924784	PRJNA320195	Saudi Arabia	Asia	GCF_002212475.1	Contig	3.14081	38.5	509	2800	2017-06-30T00:00:00Z	ftp://ftp.ncbi.nlm.nih.gov/genomes/all/GCA/002/212/475/GCA_002212475.1_ASM221247v1	Unknown
Acinetobacter baumannii	AB388	SAMN04924788	PRJNA320195	Saudi Arabia	Asia	GCF_002212485.1	Contig	3.89378	39	286	3579	2017-06-30T00:00:00Z	ftp://ftp.ncbi.nlm.nih.gov/genomes/all/GCA/002/212/485/GCA_002212485.1_ASM221248v1	2
Acinetobacter baumannii	AB601	SAMN04924806	PRJNA320195	Saudi Arabia	Asia	GCF_002212525.1	Contig	3.92146	38.9	181	3663	2017-06-30T00:00:00Z	ftp://ftp.ncbi.nlm.nih.gov/genomes/all/GCA/002/212/525/GCA_002212525.1_ASM221252v1	2
Acinetobacter baumannii	ABNH4	SAMN04924810	PRJNA320195	Saudi Arabia	Asia	GCF_002212535.1	Contig	3.53251	39.6	809	3221	2017-06-30T00:00:00Z	ftp://ftp.ncbi.nlm.nih.gov/genomes/all/GCA/002/212/535/GCA_002212535.1_ASM221253v1	2
Acinetobacter baumannii	AB321	SAMN04924785	PRJNA320195	Saudi Arabia	Asia	GCF_002212565.1	Contig	3.76712	38.9	321	3539	2017-06-30T00:00:00Z	ftp://ftp.ncbi.nlm.nih.gov/genomes/all/GCA/002/212/565/GCA_002212565.1_ASM221256v1	2
Acinetobacter baumannii	AB354	SAMN04924786	PRJNA320195	Saudi Arabia	Asia	GCF_002212605.1	Contig	3.81286	39.2	228	3544	2017-06-30T00:00:00Z	ftp://ftp.ncbi.nlm.nih.gov/genomes/all/GCA/002/212/605/GCA_002212605.1_ASM221260v1	2
Acinetobacter baumannii	AB432	SAMN04924791	PRJNA320195	Saudi Arabia	Asia	GCF_002212625.1	Contig	3.86572	39.1	693	3654	2017-06-30T00:00:00Z	ftp://ftp.ncbi.nlm.nih.gov/genomes/all/GCA/002/212/625/GCA_002212625.1_ASM221262v1	2
Acinetobacter baumannii	AB487	SAMN04924795	PRJNA320195	Saudi Arabia	Asia	GCF_002212635.1	Contig	4.10685	38.9	175	3872	2017-06-30T00:00:00Z	ftp://ftp.ncbi.nlm.nih.gov/genomes/all/GCA/002/212/635/GCA_002212635.1_ASM221263v1	2
Acinetobacter baumannii	AB492	SAMN04924796	PRJNA320195	Saudi Arabia	Asia	GCF_002212645.1	Contig	3.87222	39	318	3578	2017-06-30T00:00:00Z	ftp://ftp.ncbi.nlm.nih.gov/genomes/all/GCA/002/212/645/GCA_002212645.1_ASM221264v1	Unknown
Acinetobacter baumannii	AB559	SAMN04924801	PRJNA320195	Saudi Arabia	Asia	GCF_002212685.1	Contig	3.92933	39	184	3661	2017-06-30T00:00:00Z	ftp://ftp.ncbi.nlm.nih.gov/genomes/all/GCA/002/212/685/GCA_002212685.1_ASM221268v1	2
Acinetobacter baumannii	AB596	SAMN04924805	PRJNA320195	Saudi Arabia	Asia	GCF_002212705.1	Contig	3.8993	38.9	216	3594	2017-06-30T00:00:00Z	ftp://ftp.ncbi.nlm.nih.gov/genomes/all/GCA/002/212/705/GCA_002212705.1_ASM221270v1	2
Acinetobacter baumannii	AB357	SAMN05161791	PRJNA320195	Saudi Arabia	Asia	GCF_002212715.1	Contig	3.89452	39	249	3628	2017-06-30T00:00:00Z	ftp://ftp.ncbi.nlm.nih.gov/genomes/all/GCA/002/212/715/GCA_002212715.1_ASM221271v1	2
Acinetobacter baumannii	SSMA8	SAMN06650259	PRJNA380857	South Korea	Asia	GCF_002237955.1	Scaffold	4.24388	39.1	5	3890	2017-08-01T00:00:00Z	ftp://ftp.ncbi.nlm.nih.gov/genomes/all/GCA/002/237/955/GCA_002237955.1_ASM223795v1	Unknown
Acinetobacter baumannii	SIUA6	SAMN07203011	PRJNA389557	Thailand	Asia	GCF_002239725.1	Contig	4.01999	38.9	47	3700	2017-08-02T00:00:00Z	ftp://ftp.ncbi.nlm.nih.gov/genomes/all/GCA/002/239/725/GCA_002239725.1_ASM223972v1	16
Acinetobacter baumannii	SIPA5	SAMN07203009	PRJNA389557	Thailand	Asia	GCF_002239735.1	Contig	3.97063	38.8	80	3715	2017-08-02T00:00:00Z	ftp://ftp.ncbi.nlm.nih.gov/genomes/all/GCA/002/239/735/GCA_002239735.1_ASM223973v1	2
Acinetobacter baumannii	SIUA14	SAMN07203010	PRJNA389557	Thailand	Asia	GCF_002239865.1	Contig	3.93994	38.8	67	3656	2017-08-02T00:00:00Z	ftp://ftp.ncbi.nlm.nih.gov/genomes/all/GCA/002/239/865/GCA_002239865.1_ASM223986v1	2
Acinetobacter baumannii	SIPA14	SAMN07203008	PRJNA389557	Thailand	Asia	GCF_002239885.1	Contig	3.87935	38.9	92	3589	2017-08-02T00:00:00Z	ftp://ftp.ncbi.nlm.nih.gov/genomes/all/GCA/002/239/885/GCA_002239885.1_ASM223988v1	2
Acinetobacter baumannii	AB254	SAMN04924781	PRJNA320195	Saudi Arabia	Asia	GCF_002241095.1	Contig	3.86277	39	196	3564	2017-08-04T00:00:00Z	ftp://ftp.ncbi.nlm.nih.gov/genomes/all/GCA/002/241/095/GCA_002241095.1_ASM224109v1	Unknown
Acinetobacter baumannii	AB252	SAMN04924780	PRJNA320195	Saudi Arabia	Asia	GCF_002241105.1	Contig	3.88547	39	182	3588	2017-08-04T00:00:00Z	ftp://ftp.ncbi.nlm.nih.gov/genomes/all/GCA/002/241/105/GCA_002241105.1_ASM224110v1	2
Acinetobacter baumannii	ABCRPSTH03	SAMN07450689	PRJNA389557	Thailand	Asia	GCF_002249135.1	Contig	3.98314	38.8	78	3717	2017-08-11T00:00:00Z	ftp://ftp.ncbi.nlm.nih.gov/genomes/all/GCA/002/249/135/GCA_002249135.1_ASM224913v1	2
Acinetobacter baumannii	ABCRPSTH04	SAMN07450688	PRJNA389557	Thailand	Asia	GCF_002249185.1	Contig	3.95631	38.9	89	3688	2017-08-11T00:00:00Z	ftp://ftp.ncbi.nlm.nih.gov/genomes/all/GCA/002/249/185/GCA_002249185.1_ASM224918v1	2
Acinetobacter baumannii	ABCRPSTH07	SAMN07450685	PRJNA389557	Thailand	Asia	GCF_002249225.1	Contig	3.88413	38.9	79	3602	2017-08-11T00:00:00Z	ftp://ftp.ncbi.nlm.nih.gov/genomes/all/GCA/002/249/225/GCA_002249225.1_ASM224922v1	2
Acinetobacter baumannii	ABCRPSTH05	SAMN07450687	PRJNA389557	Thailand	Asia	GCF_002249245.1	Contig	3.95666	38.9	93	3691	2017-08-11T00:00:00Z	ftp://ftp.ncbi.nlm.nih.gov/genomes/all/GCA/002/249/245/GCA_002249245.1_ASM224924v1	2
Acinetobacter baumannii	ABCRPSTH09	SAMN07450683	PRJNA389557	Thailand	Asia	GCF_002249255.1	Contig	3.95033	38.8	89	3691	2017-08-11T00:00:00Z	ftp://ftp.ncbi.nlm.nih.gov/genomes/all/GCA/002/249/255/GCA_002249255.1_ASM224925v1	2
Acinetobacter baumannii	ABCRPSTH06	SAMN07450686	PRJNA389557	Thailand	Asia	GCF_002249265.1	Contig	3.88582	38.9	72	3605	2017-08-11T00:00:00Z	ftp://ftp.ncbi.nlm.nih.gov/genomes/all/GCA/002/249/265/GCA_002249265.1_ASM224926v1	2
Acinetobacter baumannii	ABCRPSTH10	SAMN07450598	PRJNA389557	Thailand	Asia	GCF_002249305.1	Contig	3.89362	38.9	99	3618	2017-08-11T00:00:00Z	ftp://ftp.ncbi.nlm.nih.gov/genomes/all/GCA/002/249/305/GCA_002249305.1_ASM224930v1	2
Acinetobacter baumannii	ABCRPSTH12	SAMN07450596	PRJNA389557	Thailand	Asia	GCF_002249325.1	Contig	3.87727	38.9	92	3593	2017-08-11T00:00:00Z	ftp://ftp.ncbi.nlm.nih.gov/genomes/all/GCA/002/249/325/GCA_002249325.1_ASM224932v1	2
Acinetobacter baumannii	ABCRPUTH04	SAMN07450595	PRJNA389557	Thailand	Asia	GCF_002249335.1	Contig	3.94112	38.8	79	3659	2017-08-11T00:00:00Z	ftp://ftp.ncbi.nlm.nih.gov/genomes/all/GCA/002/249/335/GCA_002249335.1_ASM224933v1	2
Acinetobacter baumannii	ABCRPUTH05	SAMN07450594	PRJNA389557	Thailand	Asia	GCF_002249365.1	Contig	3.94373	38.9	98	3652	2017-08-11T00:00:00Z	ftp://ftp.ncbi.nlm.nih.gov/genomes/all/GCA/002/249/365/GCA_002249365.1_ASM224936v1	215
Acinetobacter baumannii	ABCRPUTH07	SAMN07450722	PRJNA389557	Thailand	Asia	GCF_002249385.1	Contig	3.90906	38.9	97	3622	2017-08-11T00:00:00Z	ftp://ftp.ncbi.nlm.nih.gov/genomes/all/GCA/002/249/385/GCA_002249385.1_ASM224938v1	2
Acinetobacter baumannii	ABCRPUTH09	SAMN07450720	PRJNA389557	Thailand	Asia	GCF_002249405.1	Contig	3.97175	38.8	76	3704	2017-08-11T00:00:00Z	ftp://ftp.ncbi.nlm.nih.gov/genomes/all/GCA/002/249/405/GCA_002249405.1_ASM224940v1	2
Acinetobacter baumannii	ABCRPUTH08	SAMN07450721	PRJNA389557	Thailand	Asia	GCF_002249425.1	Contig	3.94287	38.8	72	3662	2017-08-11T00:00:00Z	ftp://ftp.ncbi.nlm.nih.gov/genomes/all/GCA/002/249/425/GCA_002249425.1_ASM224942v1	2
Acinetobacter baumannii	ABCRPUTH10	SAMN07450719	PRJNA389557	Thailand	Asia	GCF_002249435.1	Contig	3.93897	38.9	117	3641	2017-08-11T00:00:00Z	ftp://ftp.ncbi.nlm.nih.gov/genomes/all/GCA/002/249/435/GCA_002249435.1_ASM224943v1	215
Acinetobacter baumannii	ABCRPUTH12	SAMN07450717	PRJNA389557	Thailand	Asia	GCF_002249465.1	Contig	3.9403	38.8	73	3661	2017-08-11T00:00:00Z	ftp://ftp.ncbi.nlm.nih.gov/genomes/all/GCA/002/249/465/GCA_002249465.1_ASM224946v1	2
Acinetobacter baumannii	ABCRPUTH13	SAMN07450716	PRJNA389557	Thailand	Asia	GCF_002249475.1	Contig	3.85365	38.8	106	3584	2017-08-11T00:00:00Z	ftp://ftp.ncbi.nlm.nih.gov/genomes/all/GCA/002/249/475/GCA_002249475.1_ASM224947v1	571
Acinetobacter baumannii	ABCRPUTH14	SAMN07450715	PRJNA389557	Thailand	Asia	GCF_002249505.1	Contig	3.94114	38.8	78	3657	2017-08-11T00:00:00Z	ftp://ftp.ncbi.nlm.nih.gov/genomes/all/GCA/002/249/505/GCA_002249505.1_ASM224950v1	2
Acinetobacter baumannii	ABCRPUTH15	SAMN07450714	PRJNA389557	Thailand	Asia	GCF_002249525.1	Contig	4.02266	38.8	88	3766	2017-08-11T00:00:00Z	ftp://ftp.ncbi.nlm.nih.gov/genomes/all/GCA/002/249/525/GCA_002249525.1_ASM224952v1	2
Acinetobacter baumannii	ABCRPSTH08	SAMN07450684	PRJNA389557	Thailand	Asia	GCF_002249545.1	Contig	3.89804	38.9	91	3617	2017-08-11T00:00:00Z	ftp://ftp.ncbi.nlm.nih.gov/genomes/all/GCA/002/249/545/GCA_002249545.1_ASM224954v1	2
Acinetobacter baumannii	ABCRPSTH11	SAMN07450597	PRJNA389557	Thailand	Asia	GCF_002249585.1	Contig	3.89403	38.9	94	3618	2017-08-11T00:00:00Z	ftp://ftp.ncbi.nlm.nih.gov/genomes/all/GCA/002/249/585/GCA_002249585.1_ASM224958v1	2
Acinetobacter baumannii	ABCRPUTH11	SAMN07450718	PRJNA389557	Thailand	Asia	GCF_002249605.1	Contig	3.9545	38.9	105	3679	2017-08-11T00:00:00Z	ftp://ftp.ncbi.nlm.nih.gov/genomes/all/GCA/002/249/605/GCA_002249605.1_ASM224960v1	2
Acinetobacter baumannii	ABCRPUTH06	SAMN07450593	PRJNA389557	Thailand	Asia	GCF_002249655.1	Contig	3.93892	38.8	77	3656	2017-08-11T00:00:00Z	ftp://ftp.ncbi.nlm.nih.gov/genomes/all/GCA/002/249/655/GCA_002249655.1_ASM224965v1	2
Acinetobacter baumannii	DR1	SAMN07411957	PRJNA395649	India	Asia	GCF_002265555.1	Contig	3.94298	38.8	37	3702	2017-08-22T00:00:00Z	ftp://ftp.ncbi.nlm.nih.gov/genomes/all/GCA/002/265/555/GCA_002265555.1_ASM226555v1	49
Acinetobacter baumannii	DR2	SAMN07411958	PRJNA395649	India	Asia	GCF_002265675.1	Contig	3.89056	39	92	3596	2017-08-22T00:00:00Z	ftp://ftp.ncbi.nlm.nih.gov/genomes/all/GCA/002/265/675/GCA_002265675.1_ASM226567v1	2
Acinetobacter baumannii	AB173	SAMN07251729	PRJNA390870	China	Asia	GCF_002277145.1	Scaffold	4.08628	38.9	160	3845	2017-08-29T00:00:00Z	ftp://ftp.ncbi.nlm.nih.gov/genomes/all/GCA/002/277/145/GCA_002277145.1_ASM227714v1	2
Acinetobacter baumannii	AB172	SAMN07251728	PRJNA390870	China	Asia	GCF_002277175.1	Scaffold	4.19635	39.1	740	4037	2017-08-29T00:00:00Z	ftp://ftp.ncbi.nlm.nih.gov/genomes/all/GCA/002/277/175/GCA_002277175.1_ASM227717v1	2
Acinetobacter baumannii	AB165	SAMN07251726	PRJNA390870	China	Asia	GCF_002277185.1	Scaffold	4.00303	39	222	3744	2017-08-29T00:00:00Z	ftp://ftp.ncbi.nlm.nih.gov/genomes/all/GCA/002/277/185/GCA_002277185.1_ASM227718v1	2
Acinetobacter baumannii	AB162	SAMN07251725	PRJNA390870	China	Asia	GCF_002277215.1	Scaffold	4.02793	39	179	3773	2017-08-29T00:00:00Z	ftp://ftp.ncbi.nlm.nih.gov/genomes/all/GCA/002/277/215/GCA_002277215.1_ASM227721v1	2
Acinetobacter baumannii	AB161	SAMN07251724	PRJNA390870	China	Asia	GCF_002277225.1	Scaffold	4.01842	39	225	3762	2017-08-29T00:00:00Z	ftp://ftp.ncbi.nlm.nih.gov/genomes/all/GCA/002/277/225/GCA_002277225.1_ASM227722v1	2
Acinetobacter baumannii	AB147	SAMN07251722	PRJNA390870	China	Asia	GCF_002277235.1	Scaffold	4.13773	39.3	403	3917	2017-08-29T00:00:00Z	ftp://ftp.ncbi.nlm.nih.gov/genomes/all/GCA/002/277/235/GCA_002277235.1_ASM227723v1	2
Acinetobacter baumannii	AB134	SAMN07251721	PRJNA390870	China	Asia	GCF_002277275.1	Scaffold	4.02896	39	128	3771	2017-08-29T00:00:00Z	ftp://ftp.ncbi.nlm.nih.gov/genomes/all/GCA/002/277/275/GCA_002277275.1_ASM227727v1	2
Acinetobacter baumannii	AB112	SAMN07251719	PRJNA390870	China	Asia	GCF_002277285.1	Scaffold	4.04191	39	140	3789	2017-08-29T00:00:00Z	ftp://ftp.ncbi.nlm.nih.gov/genomes/all/GCA/002/277/285/GCA_002277285.1_ASM227728v1	2
Acinetobacter baumannii	AB118	SAMN07251720	PRJNA390870	China	Asia	GCF_002277315.1	Scaffold	4.0896	39	214	3829	2017-08-29T00:00:00Z	ftp://ftp.ncbi.nlm.nih.gov/genomes/all/GCA/002/277/315/GCA_002277315.1_ASM227731v1	2
Acinetobacter baumannii	AB108	SAMN07251718	PRJNA390870	China	Asia	GCF_002277325.1	Scaffold	4.0599	38.9	171	3805	2017-08-29T00:00:00Z	ftp://ftp.ncbi.nlm.nih.gov/genomes/all/GCA/002/277/325/GCA_002277325.1_ASM227732v1	2
Acinetobacter baumannii	AB100	SAMN07251716	PRJNA390870	China	Asia	GCF_002277355.1	Scaffold	4.0725	39.1	242	3847	2017-08-29T00:00:00Z	ftp://ftp.ncbi.nlm.nih.gov/genomes/all/GCA/002/277/355/GCA_002277355.1_ASM227735v1	2
Acinetobacter baumannii	AB99	SAMN07251715	PRJNA390870	China	Asia	GCF_002277365.1	Scaffold	4.01092	39	200	3743	2017-08-29T00:00:00Z	ftp://ftp.ncbi.nlm.nih.gov/genomes/all/GCA/002/277/365/GCA_002277365.1_ASM227736v1	2
Acinetobacter baumannii	AB91	SAMN07251713	PRJNA390870	China	Asia	GCF_002277385.1	Scaffold	4.01956	39	162	3775	2017-08-29T00:00:00Z	ftp://ftp.ncbi.nlm.nih.gov/genomes/all/GCA/002/277/385/GCA_002277385.1_ASM227738v1	2
Acinetobacter baumannii	AB96	SAMN07251714	PRJNA390870	China	Asia	GCF_002277405.1	Scaffold	4.01281	39	202	3767	2017-08-29T00:00:00Z	ftp://ftp.ncbi.nlm.nih.gov/genomes/all/GCA/002/277/405/GCA_002277405.1_ASM227740v1	2
Acinetobacter baumannii	AB89	SAMN07251712	PRJNA390870	China	Asia	GCF_002277435.1	Scaffold	3.99763	39	153	3754	2017-08-29T00:00:00Z	ftp://ftp.ncbi.nlm.nih.gov/genomes/all/GCA/002/277/435/GCA_002277435.1_ASM227743v1	2
Acinetobacter baumannii	AB88	SAMN07251711	PRJNA390870	China	Asia	GCF_002277445.1	Scaffold	4.02485	39	148	3762	2017-08-29T00:00:00Z	ftp://ftp.ncbi.nlm.nih.gov/genomes/all/GCA/002/277/445/GCA_002277445.1_ASM227744v1	2
Acinetobacter baumannii	AB79	SAMN07251709	PRJNA390870	China	Asia	GCF_002277455.1	Scaffold	4.48521	40	1350	4893	2017-08-29T00:00:00Z	ftp://ftp.ncbi.nlm.nih.gov/genomes/all/GCA/002/277/455/GCA_002277455.1_ASM227745v1	2
Acinetobacter baumannii	AB56	SAMN07251704	PRJNA390870	China	Asia	GCF_002277485.1	Scaffold	4.04568	38.9	117	3795	2017-08-29T00:00:00Z	ftp://ftp.ncbi.nlm.nih.gov/genomes/all/GCA/002/277/485/GCA_002277485.1_ASM227748v1	2
Acinetobacter baumannii	AB54	SAMN07251703	PRJNA390870	China	Asia	GCF_002277505.1	Scaffold	4.051	39.1	239	3805	2017-08-29T00:00:00Z	ftp://ftp.ncbi.nlm.nih.gov/genomes/all/GCA/002/277/505/GCA_002277505.1_ASM227750v1	2
Acinetobacter baumannii	AB46	SAMN07251701	PRJNA390870	China	Asia	GCF_002277515.1	Scaffold	4.04451	38.9	202	3778	2017-08-29T00:00:00Z	ftp://ftp.ncbi.nlm.nih.gov/genomes/all/GCA/002/277/515/GCA_002277515.1_ASM227751v1	2
Acinetobacter baumannii	AB174	SAMN07251730	PRJNA390870	China	Asia	GCF_002277535.1	Scaffold	4.07185	38.9	113	3823	2017-08-29T00:00:00Z	ftp://ftp.ncbi.nlm.nih.gov/genomes/all/GCA/002/277/535/GCA_002277535.1_ASM227753v1	2
Acinetobacter baumannii	AB166	SAMN07251727	PRJNA390870	China	Asia	GCF_002277575.1	Scaffold	4.11074	38.9	200	3967	2017-08-29T00:00:00Z	ftp://ftp.ncbi.nlm.nih.gov/genomes/all/GCA/002/277/575/GCA_002277575.1_ASM227757v1	2
Acinetobacter baumannii	AB156	SAMN07251723	PRJNA390870	China	Asia	GCF_002277585.1	Scaffold	4.03483	39.1	249	3780	2017-08-29T00:00:00Z	ftp://ftp.ncbi.nlm.nih.gov/genomes/all/GCA/002/277/585/GCA_002277585.1_ASM227758v1	2
Acinetobacter baumannii	AB101	SAMN07251717	PRJNA390870	China	Asia	GCF_002277605.1	Scaffold	4.06105	38.9	149	3814	2017-08-29T00:00:00Z	ftp://ftp.ncbi.nlm.nih.gov/genomes/all/GCA/002/277/605/GCA_002277605.1_ASM227760v1	2
Acinetobacter baumannii	AB81	SAMN07251710	PRJNA390870	China	Asia	GCF_002277635.1	Scaffold	4.09017	39.2	308	3844	2017-08-29T00:00:00Z	ftp://ftp.ncbi.nlm.nih.gov/genomes/all/GCA/002/277/635/GCA_002277635.1_ASM227763v1	2
Acinetobacter baumannii	AB74	SAMN07251707	PRJNA390870	China	Asia	GCF_002277655.1	Scaffold	4.00908	39	190	3757	2017-08-29T00:00:00Z	ftp://ftp.ncbi.nlm.nih.gov/genomes/all/GCA/002/277/655/GCA_002277655.1_ASM227765v1	2
Acinetobacter baumannii	AB73	SAMN07251706	PRJNA390870	China	Asia	GCF_002277675.1	Scaffold	4.03023	39	134	3773	2017-08-29T00:00:00Z	ftp://ftp.ncbi.nlm.nih.gov/genomes/all/GCA/002/277/675/GCA_002277675.1_ASM227767v1	2
Acinetobacter baumannii	AB72	SAMN07251705	PRJNA390870	China	Asia	GCF_002277705.1	Scaffold	4.05558	38.9	155	3809	2017-08-29T00:00:00Z	ftp://ftp.ncbi.nlm.nih.gov/genomes/all/GCA/002/277/705/GCA_002277705.1_ASM227770v1	2
Acinetobacter baumannii	AB52	SAMN07251702	PRJNA390870	China	Asia	GCF_002277715.1	Scaffold	3.99467	39	132	3749	2017-08-29T00:00:00Z	ftp://ftp.ncbi.nlm.nih.gov/genomes/all/GCA/002/277/715/GCA_002277715.1_ASM227771v1	2
Acinetobacter baumannii	Ab4977	SAMN07943355	PRJNA416164	China	Asia	GCF_002762095.1	Complete	3.96691	39.1	1	3651	2017-11-08T00:00:00Z	ftp://ftp.ncbi.nlm.nih.gov/genomes/all/GCA/002/762/095/GCA_002762095.1_ASM276209v1	2
Acinetobacter baumannii	Ab4568	SAMN07943353	PRJNA416164	China	Asia	GCF_002762115.1	Complete	4.00045	39.1	1	3699	2017-11-08T00:00:00Z	ftp://ftp.ncbi.nlm.nih.gov/genomes/all/GCA/002/762/115/GCA_002762115.1_ASM276211v1	2
Acinetobacter baumannii	Ab4653	SAMN07943354	PRJNA416164	China	Asia	GCF_002762155.1	Complete	3.91393	39.2	1	3588	2017-11-08T00:00:00Z	ftp://ftp.ncbi.nlm.nih.gov/genomes/all/GCA/002/762/155/GCA_002762155.1_ASM276215v1	2
Acinetobacter baumannii	VB3373	SAMN07977424	PRJNA417137	India	Asia	GCF_002762495.1	Contig	4.08419	38.9	130	3747	2017-11-11T00:00:00Z	ftp://ftp.ncbi.nlm.nih.gov/genomes/all/GCA/002/762/495/GCA_002762495.1_ASM276249v1	2
Acinetobacter baumannii	VB2265	SAMN07977423	PRJNA417137	India	Asia	GCF_002762505.1	Contig	4.08385	38.9	124	3750	2017-11-11T00:00:00Z	ftp://ftp.ncbi.nlm.nih.gov/genomes/all/GCA/002/762/505/GCA_002762505.1_ASM276250v1	2
Acinetobacter baumannii	VB17782	SAMN07977425	PRJNA417137	India	Asia	GCF_002762535.1	Contig	4.07317	38.9	113	3761	2017-11-11T00:00:00Z	ftp://ftp.ncbi.nlm.nih.gov/genomes/all/GCA/002/762/535/GCA_002762535.1_ASM276253v1	2
Acinetobacter baumannii	VB23193	SAMN07977426	PRJNA417137	India	Asia	GCF_002762545.2	Complete	4.23475	39.0573	4	3745	2019-02-05T00:00:00Z	ftp://ftp.ncbi.nlm.nih.gov/genomes/all/GCA/002/762/545/GCA_002762545.2_ASM276254v2	2
Acinetobacter baumannii	ZQ1	SAMN08043814	PRJNA419147	Iraq	Asia	GCF_002803655.2	Scaffold	3.9941	38.937	49	3707	2017-12-03T00:00:00Z	ftp://ftp.ncbi.nlm.nih.gov/genomes/all/GCA/002/803/655/GCA_002803655.2_ASM280365v2	2
Acinetobacter baumannii	SMGC-AB2	SAMN07178309	PRJNA388510	China	Asia	GCF_002837005.1	Contig	3.8721	39	41	3595	2017-12-12T00:00:00Z	ftp://ftp.ncbi.nlm.nih.gov/genomes/all/GCA/002/837/005/GCA_002837005.1_ASM283700v1	2
Acinetobacter baumannii	SMGC-AB1	SAMN07178308	PRJNA388510	China	Asia	GCF_002837035.1	Contig	3.8721	39	41	3594	2017-12-12T00:00:00Z	ftp://ftp.ncbi.nlm.nih.gov/genomes/all/GCA/002/837/035/GCA_002837035.1_ASM283703v1	2
Acinetobacter baumannii	ZQ8	SAMN08093367	PRJNA419147	Iraq	Asia	GCF_002837895.2	Scaffold	4.12384	38.8865	70	3810	2017-12-13T00:00:00Z	ftp://ftp.ncbi.nlm.nih.gov/genomes/all/GCA/002/837/895/GCA_002837895.2_ASM283789v2	513
Acinetobacter baumannii	ZQ10	SAMN08093369	PRJNA419147	Iraq	Asia	GCF_002837905.2	Scaffold	4.06629	38.8743	118	3780	2017-12-13T00:00:00Z	ftp://ftp.ncbi.nlm.nih.gov/genomes/all/GCA/002/837/905/GCA_002837905.2_ASM283790v2	575
Acinetobacter baumannii	ZQ4	SAMN08093363	PRJNA419147	Iraq	Asia	GCF_002837945.2	Scaffold	3.9279	38.979	122	3682	2017-12-13T00:00:00Z	ftp://ftp.ncbi.nlm.nih.gov/genomes/all/GCA/002/837/945/GCA_002837945.2_ASM283794v2	203
Acinetobacter baumannii	ZQ5	SAMN08093364	PRJNA419147	Iraq	Asia	GCF_002837955.2	Scaffold	4.04437	39.1845	72	3745	2017-12-13T00:00:00Z	ftp://ftp.ncbi.nlm.nih.gov/genomes/all/GCA/002/837/955/GCA_002837955.2_ASM283795v2	1
Acinetobacter baumannii	ZQ7	SAMN08093366	PRJNA419147	Iraq	Asia	GCF_002837985.2	Scaffold	3.98748	38.8885	53	3694	2017-12-13T00:00:00Z	ftp://ftp.ncbi.nlm.nih.gov/genomes/all/GCA/002/837/985/GCA_002837985.2_ASM283798v2	2
Acinetobacter baumannii	ZQ6	SAMN08093365	PRJNA419147	Iraq	Asia	GCF_002838005.2	Scaffold	4.10559	39.0664	90	3836	2017-12-13T00:00:00Z	ftp://ftp.ncbi.nlm.nih.gov/genomes/all/GCA/002/838/005/GCA_002838005.2_ASM283800v2	1
Acinetobacter baumannii	ZQ2	SAMN08093361	PRJNA419147	Iraq	Asia	GCF_002838015.2	Scaffold	4.28354	38.9645	209	3923	2017-12-13T00:00:00Z	ftp://ftp.ncbi.nlm.nih.gov/genomes/all/GCA/002/838/015/GCA_002838015.2_ASM283801v2	2
Acinetobacter baumannii	ZQ3	SAMN08093362	PRJNA419147	Iraq	Asia	GCF_002838025.2	Scaffold	4.10709	38.8832	73	3762	2017-12-13T00:00:00Z	ftp://ftp.ncbi.nlm.nih.gov/genomes/all/GCA/002/838/025/GCA_002838025.2_ASM283802v2	717
Acinetobacter baumannii	WCHAB005133	SAMN08364585	PRJNA387062	China	Asia	GCF_002950495.2	Complete	3.94168	39.2207	3	3583	2018-02-19T00:00:00Z	ftp://ftp.ncbi.nlm.nih.gov/genomes/all/GCA/002/950/495/GCA_002950495.2_ASM295049v2	2
Acinetobacter baumannii	KUFAR65	SAMN06690289	PRJNA380997	Kuwait	Asia	GCF_002992205.1	Contig	3.90117	39	76	3601	2018-03-09T00:00:00Z	ftp://ftp.ncbi.nlm.nih.gov/genomes/all/GCA/002/992/205/GCA_002992205.1_ASM299220v1	2
Acinetobacter baumannii	KUFAR62	SAMN06690286	PRJNA380997	Kuwait	Asia	GCF_002992225.1	Contig	3.93849	38.9	107	3663	2018-03-09T00:00:00Z	ftp://ftp.ncbi.nlm.nih.gov/genomes/all/GCA/002/992/225/GCA_002992225.1_ASM299222v1	2
Acinetobacter baumannii	KUFAR64	SAMN06690288	PRJNA380997	Kuwait	Asia	GCF_002992235.1	Contig	3.86611	38.9	96	3565	2018-03-09T00:00:00Z	ftp://ftp.ncbi.nlm.nih.gov/genomes/all/GCA/002/992/235/GCA_002992235.1_ASM299223v1	2
Acinetobacter baumannii	KUFAR57	SAMN06690283	PRJNA380997	Kuwait	Asia	GCF_002992255.1	Contig	3.95412	38.8	108	3680	2018-03-09T00:00:00Z	ftp://ftp.ncbi.nlm.nih.gov/genomes/all/GCA/002/992/255/GCA_002992255.1_ASM299225v1	2
Acinetobacter baumannii	KUFAR50	SAMN06690279	PRJNA380997	Kuwait	Asia	GCF_002992285.1	Contig	3.96246	39.1	105	3708	2018-03-09T00:00:00Z	ftp://ftp.ncbi.nlm.nih.gov/genomes/all/GCA/002/992/285/GCA_002992285.1_ASM299228v1	2
Acinetobacter baumannii	KUFAR53	SAMN06690281	PRJNA380997	Kuwait	Asia	GCF_002992305.1	Contig	3.89033	39	92	3599	2018-03-09T00:00:00Z	ftp://ftp.ncbi.nlm.nih.gov/genomes/all/GCA/002/992/305/GCA_002992305.1_ASM299230v1	2
Acinetobacter baumannii	KUFAR44	SAMN06690278	PRJNA380997	Kuwait	Asia	GCF_002992325.1	Contig	3.9406	39	69	3655	2018-03-09T00:00:00Z	ftp://ftp.ncbi.nlm.nih.gov/genomes/all/GCA/002/992/325/GCA_002992325.1_ASM299232v1	2
Acinetobacter baumannii	KUFAR42	SAMN06690277	PRJNA380997	Kuwait	Asia	GCF_002992345.1	Contig	3.91609	38.9	89	3653	2018-03-09T00:00:00Z	ftp://ftp.ncbi.nlm.nih.gov/genomes/all/GCA/002/992/345/GCA_002992345.1_ASM299234v1	2
Acinetobacter baumannii	KUFAR41	SAMN06690276	PRJNA380997	Kuwait	Asia	GCF_002992365.1	Contig	3.9394	39	93	3680	2018-03-09T00:00:00Z	ftp://ftp.ncbi.nlm.nih.gov/genomes/all/GCA/002/992/365/GCA_002992365.1_ASM299236v1	2
Acinetobacter baumannii	KUFAR40	SAMN06690275	PRJNA380997	Kuwait	Asia	GCF_002992385.1	Contig	3.9149	38.9	64	3630	2018-03-09T00:00:00Z	ftp://ftp.ncbi.nlm.nih.gov/genomes/all/GCA/002/992/385/GCA_002992385.1_ASM299238v1	2
Acinetobacter baumannii	KUFAR39	SAMN06690274	PRJNA380997	Kuwait	Asia	GCF_002992405.1	Contig	3.9595	38.9	104	3685	2018-03-09T00:00:00Z	ftp://ftp.ncbi.nlm.nih.gov/genomes/all/GCA/002/992/405/GCA_002992405.1_ASM299240v1	2
Acinetobacter baumannii	KUSSH36	SAMN06690272	PRJNA380997	Kuwait	Asia	GCF_002992425.1	Contig	3.88294	38.9	60	3578	2018-03-09T00:00:00Z	ftp://ftp.ncbi.nlm.nih.gov/genomes/all/GCA/002/992/425/GCA_002992425.1_ASM299242v1	2
Acinetobacter baumannii	KUSSH37	SAMN06690273	PRJNA380997	Kuwait	Asia	GCF_002992445.1	Contig	3.86739	38.9	100	3568	2018-03-09T00:00:00Z	ftp://ftp.ncbi.nlm.nih.gov/genomes/all/GCA/002/992/445/GCA_002992445.1_ASM299244v1	2
Acinetobacter baumannii	KUSSH33	SAMN06690270	PRJNA380997	Kuwait	Asia	GCF_002992465.1	Contig	3.86538	38.9	90	3568	2018-03-09T00:00:00Z	ftp://ftp.ncbi.nlm.nih.gov/genomes/all/GCA/002/992/465/GCA_002992465.1_ASM299246v1	2
Acinetobacter baumannii	KUSSH26	SAMN06690267	PRJNA380997	Kuwait	Asia	GCF_002992485.1	Contig	3.8746	38.9	94	3558	2018-03-09T00:00:00Z	ftp://ftp.ncbi.nlm.nih.gov/genomes/all/GCA/002/992/485/GCA_002992485.1_ASM299248v1	2
Acinetobacter baumannii	KUSSH18	SAMN06690264	PRJNA380997	Kuwait	Asia	GCF_002992505.1	Contig	3.85912	38.9	91	3548	2018-03-09T00:00:00Z	ftp://ftp.ncbi.nlm.nih.gov/genomes/all/GCA/002/992/505/GCA_002992505.1_ASM299250v1	2
Acinetobacter baumannii	KUSSH16	SAMN06690263	PRJNA380997	Kuwait	Asia	GCF_002992525.1	Contig	3.85844	39	101	3556	2018-03-09T00:00:00Z	ftp://ftp.ncbi.nlm.nih.gov/genomes/all/GCA/002/992/525/GCA_002992525.1_ASM299252v1	2
Acinetobacter baumannii	KUSSH15	SAMN06690262	PRJNA380997	Kuwait	Asia	GCF_002992545.1	Contig	3.8752	39	101	3571	2018-03-09T00:00:00Z	ftp://ftp.ncbi.nlm.nih.gov/genomes/all/GCA/002/992/545/GCA_002992545.1_ASM299254v1	2
Acinetobacter baumannii	KUSSH14	SAMN06690261	PRJNA380997	Kuwait	Asia	GCF_002992565.1	Contig	4.10417	39	114	3849	2018-03-09T00:00:00Z	ftp://ftp.ncbi.nlm.nih.gov/genomes/all/GCA/002/992/565/GCA_002992565.1_ASM299256v1	113
Acinetobacter baumannii	KUSSH10	SAMN06687414	PRJNA380997	Kuwait	Asia	GCF_002992585.1	Contig	3.87277	38.9	87	3566	2018-03-09T00:00:00Z	ftp://ftp.ncbi.nlm.nih.gov/genomes/all/GCA/002/992/585/GCA_002992585.1_ASM299258v1	2
Acinetobacter baumannii	KUSSH13	SAMN06687687	PRJNA380997	Kuwait	Asia	GCF_002992605.1	Contig	3.88702	39	80	3603	2018-03-09T00:00:00Z	ftp://ftp.ncbi.nlm.nih.gov/genomes/all/GCA/002/992/605/GCA_002992605.1_ASM299260v1	2
Acinetobacter baumannii	KUSSH09	SAMN06687324	PRJNA380997	Kuwait	Asia	GCF_002992625.1	Contig	4.46149	38.8	328	4153	2018-03-09T00:00:00Z	ftp://ftp.ncbi.nlm.nih.gov/genomes/all/GCA/002/992/625/GCA_002992625.1_ASM299262v1	2
Acinetobacter baumannii	KUSSH08	SAMN06687317	PRJNA380997	Kuwait	Asia	GCF_002992645.1	Contig	4.10407	39	112	3846	2018-03-09T00:00:00Z	ftp://ftp.ncbi.nlm.nih.gov/genomes/all/GCA/002/992/645/GCA_002992645.1_ASM299264v1	113
Acinetobacter baumannii	KUSSH02	SAMN06687315	PRJNA380997	Kuwait	Asia	GCF_002992665.1	Contig	3.85292	38.9	120	3549	2018-03-09T00:00:00Z	ftp://ftp.ncbi.nlm.nih.gov/genomes/all/GCA/002/992/665/GCA_002992665.1_ASM299266v1	2
Acinetobacter baumannii	KUSSH01	SAMN06660692	PRJNA380997	Kuwait	Asia	GCF_002992685.1	Contig	3.83685	39	85	3537	2018-03-09T00:00:00Z	ftp://ftp.ncbi.nlm.nih.gov/genomes/all/GCA/002/992/685/GCA_002992685.1_ASM299268v1	2
Acinetobacter baumannii	KUFAR67	SAMN06690290	PRJNA380997	Kuwait	Asia	GCF_002992705.1	Contig	3.9716	38.9	105	3691	2018-03-09T00:00:00Z	ftp://ftp.ncbi.nlm.nih.gov/genomes/all/GCA/002/992/705/GCA_002992705.1_ASM299270v1	2
Acinetobacter baumannii	KUFAR61	SAMN06690285	PRJNA380997	Kuwait	Asia	GCF_002992715.1	Contig	3.94179	39.1	96	3665	2018-03-09T00:00:00Z	ftp://ftp.ncbi.nlm.nih.gov/genomes/all/GCA/002/992/715/GCA_002992715.1_ASM299271v1	2
Acinetobacter baumannii	KUFAR63	SAMN06690287	PRJNA380997	Kuwait	Asia	GCF_002992745.1	Contig	3.8924	39	82	3609	2018-03-09T00:00:00Z	ftp://ftp.ncbi.nlm.nih.gov/genomes/all/GCA/002/992/745/GCA_002992745.1_ASM299274v1	2
Acinetobacter baumannii	KUFAR60	SAMN06690284	PRJNA380997	Kuwait	Asia	GCF_002992765.1	Contig	4.02802	39	90	3772	2018-03-09T00:00:00Z	ftp://ftp.ncbi.nlm.nih.gov/genomes/all/GCA/002/992/765/GCA_002992765.1_ASM299276v1	2
Acinetobacter baumannii	KUFAR51	SAMN06690280	PRJNA380997	Kuwait	Asia	GCF_002992775.1	Contig	3.89857	38.9	106	3634	2018-03-09T00:00:00Z	ftp://ftp.ncbi.nlm.nih.gov/genomes/all/GCA/002/992/775/GCA_002992775.1_ASM299277v1	2
Acinetobacter baumannii	KUFAR56	SAMN06690282	PRJNA380997	Kuwait	Asia	GCF_002992805.1	Contig	3.873	38.9	87	3579	2018-03-09T00:00:00Z	ftp://ftp.ncbi.nlm.nih.gov/genomes/all/GCA/002/992/805/GCA_002992805.1_ASM299280v1	2
Acinetobacter baumannii	KUSSH27	SAMN06690268	PRJNA380997	Kuwait	Asia	GCF_002992825.1	Contig	3.86706	38.9	109	3564	2018-03-09T00:00:00Z	ftp://ftp.ncbi.nlm.nih.gov/genomes/all/GCA/002/992/825/GCA_002992825.1_ASM299282v1	2
Acinetobacter baumannii	KUSSH35	SAMN06690271	PRJNA380997	Kuwait	Asia	GCF_002992845.1	Contig	3.88126	38.9	60	3566	2018-03-09T00:00:00Z	ftp://ftp.ncbi.nlm.nih.gov/genomes/all/GCA/002/992/845/GCA_002992845.1_ASM299284v1	2
Acinetobacter baumannii	KUSSH32	SAMN06690269	PRJNA380997	Kuwait	Asia	GCF_002992865.1	Contig	3.872	38.9	100	3567	2018-03-09T00:00:00Z	ftp://ftp.ncbi.nlm.nih.gov/genomes/all/GCA/002/992/865/GCA_002992865.1_ASM299286v1	2
Acinetobacter baumannii	KUSSH25	SAMN06690266	PRJNA380997	Kuwait	Asia	GCF_002992875.1	Contig	3.87067	38.9	88	3570	2018-03-09T00:00:00Z	ftp://ftp.ncbi.nlm.nih.gov/genomes/all/GCA/002/992/875/GCA_002992875.1_ASM299287v1	2
Acinetobacter baumannii	KUSSH20	SAMN06690265	PRJNA380997	Kuwait	Asia	GCF_002992905.1	Contig	3.8093	39	111	3541	2018-03-09T00:00:00Z	ftp://ftp.ncbi.nlm.nih.gov/genomes/all/GCA/002/992/905/GCA_002992905.1_ASM299290v1	2
Acinetobacter baumannii	WCHAB005078	SAMN08364584	PRJNA387062	China	Asia	GCF_002999195.2	Complete	4.14005	39.2245	4	3858	2018-03-14T00:00:00Z	ftp://ftp.ncbi.nlm.nih.gov/genomes/all/GCA/002/999/195/GCA_002999195.2_ASM299919v2	20
Acinetobacter baumannii	AB38	SAMN08619603	PRJNA436221	China	Asia	GCF_003006835.1	Scaffold	3.84368	39	70	3541	2018-03-18T00:00:00Z	ftp://ftp.ncbi.nlm.nih.gov/genomes/all/GCA/003/006/835/GCA_003006835.1_ASM300683v1	2
Acinetobacter baumannii	AB36	SAMN08619601	PRJNA436221	China	Asia	GCF_003006845.1	Scaffold	3.90975	39	86	3630	2018-03-18T00:00:00Z	ftp://ftp.ncbi.nlm.nih.gov/genomes/all/GCA/003/006/845/GCA_003006845.1_ASM300684v1	2
Acinetobacter baumannii	AB40	SAMN08619605	PRJNA436221	China	Asia	GCF_003006875.1	Scaffold	3.85257	39	69	3555	2018-03-18T00:00:00Z	ftp://ftp.ncbi.nlm.nih.gov/genomes/all/GCA/003/006/875/GCA_003006875.1_ASM300687v1	2
Acinetobacter baumannii	AB35	SAMN08619600	PRJNA436221	China	Asia	GCF_003006885.1	Contig	3.91024	39	77	3631	2018-03-18T00:00:00Z	ftp://ftp.ncbi.nlm.nih.gov/genomes/all/GCA/003/006/885/GCA_003006885.1_ASM300688v1	2
Acinetobacter baumannii	AB31	SAMN08619596	PRJNA436221	China	Asia	GCF_003006945.1	Scaffold	3.77095	39	37	3438	2018-03-18T00:00:00Z	ftp://ftp.ncbi.nlm.nih.gov/genomes/all/GCA/003/006/945/GCA_003006945.1_ASM300694v1	52
Acinetobacter baumannii	AB28	SAMN08619593	PRJNA436221	China	Asia	GCF_003006975.1	Scaffold	3.84554	39	69	3548	2018-03-18T00:00:00Z	ftp://ftp.ncbi.nlm.nih.gov/genomes/all/GCA/003/006/975/GCA_003006975.1_ASM300697v1	2
Acinetobacter baumannii	AB26	SAMN08619591	PRJNA436221	China	Asia	GCF_003006995.1	Scaffold	3.89619	39	59	3626	2018-03-18T00:00:00Z	ftp://ftp.ncbi.nlm.nih.gov/genomes/all/GCA/003/006/995/GCA_003006995.1_ASM300699v1	2
Acinetobacter baumannii	AB24	SAMN08619589	PRJNA436221	China	Asia	GCF_003007015.1	Scaffold	3.92185	39	94	3647	2018-03-18T00:00:00Z	ftp://ftp.ncbi.nlm.nih.gov/genomes/all/GCA/003/007/015/GCA_003007015.1_ASM300701v1	2
Acinetobacter baumannii	AB25	SAMN08619590	PRJNA436221	China	Asia	GCF_003007025.1	Scaffold	3.85002	39.1	100	3547	2018-03-18T00:00:00Z	ftp://ftp.ncbi.nlm.nih.gov/genomes/all/GCA/003/007/025/GCA_003007025.1_ASM300702v1	2
Acinetobacter baumannii	AB23	SAMN08619588	PRJNA436221	China	Asia	GCF_003007055.1	Scaffold	3.87655	39	57	3603	2018-03-18T00:00:00Z	ftp://ftp.ncbi.nlm.nih.gov/genomes/all/GCA/003/007/055/GCA_003007055.1_ASM300705v1	2
Acinetobacter baumannii	AB21	SAMN08619586	PRJNA436221	China	Asia	GCF_003007065.1	Scaffold	3.91243	39.1	93	3629	2018-03-18T00:00:00Z	ftp://ftp.ncbi.nlm.nih.gov/genomes/all/GCA/003/007/065/GCA_003007065.1_ASM300706v1	2
Acinetobacter baumannii	AB20	SAMN08619585	PRJNA436221	China	Asia	GCF_003007095.1	Scaffold	3.92202	39	94	3647	2018-03-18T00:00:00Z	ftp://ftp.ncbi.nlm.nih.gov/genomes/all/GCA/003/007/095/GCA_003007095.1_ASM300709v1	2
Acinetobacter baumannii	AB19	SAMN08619584	PRJNA436221	China	Asia	GCF_003007115.1	Scaffold	3.8649	39	85	3565	2018-03-18T00:00:00Z	ftp://ftp.ncbi.nlm.nih.gov/genomes/all/GCA/003/007/115/GCA_003007115.1_ASM300711v1	2
Acinetobacter baumannii	AB18	SAMN08619583	PRJNA436221	China	Asia	GCF_003007135.1	Scaffold	3.92762	39.1	90	3640	2018-03-18T00:00:00Z	ftp://ftp.ncbi.nlm.nih.gov/genomes/all/GCA/003/007/135/GCA_003007135.1_ASM300713v1	2
Acinetobacter baumannii	AB13	SAMN08619578	PRJNA436221	China	Asia	GCF_003007145.1	Scaffold	3.91526	38.9	75	3634	2018-03-18T00:00:00Z	ftp://ftp.ncbi.nlm.nih.gov/genomes/all/GCA/003/007/145/GCA_003007145.1_ASM300714v1	2
Acinetobacter baumannii	AB12	SAMN08619577	PRJNA436221	China	Asia	GCF_003007195.1	Scaffold	3.9626	39	97	3735	2018-03-18T00:00:00Z	ftp://ftp.ncbi.nlm.nih.gov/genomes/all/GCA/003/007/195/GCA_003007195.1_ASM300719v1	2
Acinetobacter baumannii	AB10	SAMN08619575	PRJNA436221	China	Asia	GCF_003007215.1	Scaffold	4.11357	39	55	3852	2018-03-18T00:00:00Z	ftp://ftp.ncbi.nlm.nih.gov/genomes/all/GCA/003/007/215/GCA_003007215.1_ASM300721v1	2
Acinetobacter baumannii	AB5	SAMN08619570	PRJNA436221	China	Asia	GCF_003007245.1	Scaffold	3.93248	39	50	3630	2018-03-18T00:00:00Z	ftp://ftp.ncbi.nlm.nih.gov/genomes/all/GCA/003/007/245/GCA_003007245.1_ASM300724v1	626
Acinetobacter baumannii	AB4	SAMN08619569	PRJNA436221	China	Asia	GCF_003007275.1	Scaffold	4.09982	38.9	124	3838	2018-03-18T00:00:00Z	ftp://ftp.ncbi.nlm.nih.gov/genomes/all/GCA/003/007/275/GCA_003007275.1_ASM300727v1	2
Acinetobacter baumannii	AB42	SAMN08619607	PRJNA436221	China	Asia	GCF_003007285.1	Scaffold	3.89297	39	62	3638	2018-03-18T00:00:00Z	ftp://ftp.ncbi.nlm.nih.gov/genomes/all/GCA/003/007/285/GCA_003007285.1_ASM300728v1	2
Acinetobacter baumannii	AB41	SAMN08619606	PRJNA436221	China	Asia	GCF_003007315.1	Scaffold	3.65087	39	68	3426	2018-03-18T00:00:00Z	ftp://ftp.ncbi.nlm.nih.gov/genomes/all/GCA/003/007/315/GCA_003007315.1_ASM300731v1	Unknown
Acinetobacter baumannii	AB39	SAMN08619604	PRJNA436221	China	Asia	GCF_003007335.1	Scaffold	3.84665	39	68	3547	2018-03-18T00:00:00Z	ftp://ftp.ncbi.nlm.nih.gov/genomes/all/GCA/003/007/335/GCA_003007335.1_ASM300733v1	2
Acinetobacter baumannii	AB37	SAMN08619602	PRJNA436221	China	Asia	GCF_003007355.1	Scaffold	3.91263	39	84	3629	2018-03-18T00:00:00Z	ftp://ftp.ncbi.nlm.nih.gov/genomes/all/GCA/003/007/355/GCA_003007355.1_ASM300735v1	2
Acinetobacter baumannii	AB34	SAMN08619599	PRJNA436221	China	Asia	GCF_003007375.1	Scaffold	3.88239	39	73	3584	2018-03-18T00:00:00Z	ftp://ftp.ncbi.nlm.nih.gov/genomes/all/GCA/003/007/375/GCA_003007375.1_ASM300737v1	2
Acinetobacter baumannii	AB30	SAMN08619595	PRJNA436221	China	Asia	GCF_003007395.1	Scaffold	3.95333	39	66	3662	2018-03-18T00:00:00Z	ftp://ftp.ncbi.nlm.nih.gov/genomes/all/GCA/003/007/395/GCA_003007395.1_ASM300739v1	2
Acinetobacter baumannii	AB29	SAMN08619594	PRJNA436221	China	Asia	GCF_003007405.1	Scaffold	3.86875	39	71	3570	2018-03-18T00:00:00Z	ftp://ftp.ncbi.nlm.nih.gov/genomes/all/GCA/003/007/405/GCA_003007405.1_ASM300740v1	2
Acinetobacter baumannii	AB22	SAMN08619587	PRJNA436221	China	Asia	GCF_003007435.1	Scaffold	3.9023	39	78	3619	2018-03-18T00:00:00Z	ftp://ftp.ncbi.nlm.nih.gov/genomes/all/GCA/003/007/435/GCA_003007435.1_ASM300743v1	2
Acinetobacter baumannii	AB27	SAMN08619592	PRJNA436221	China	Asia	GCF_003007455.1	Scaffold	3.92484	39	80	3633	2018-03-18T00:00:00Z	ftp://ftp.ncbi.nlm.nih.gov/genomes/all/GCA/003/007/455/GCA_003007455.1_ASM300745v1	2
Acinetobacter baumannii	AB17	SAMN08619582	PRJNA436221	China	Asia	GCF_003007475.1	Scaffold	3.90504	39	79	3626	2018-03-18T00:00:00Z	ftp://ftp.ncbi.nlm.nih.gov/genomes/all/GCA/003/007/475/GCA_003007475.1_ASM300747v1	2
Acinetobacter baumannii	AB15	SAMN08619580	PRJNA436221	China	Asia	GCF_003007485.1	Scaffold	3.93261	38.9	65	3661	2018-03-18T00:00:00Z	ftp://ftp.ncbi.nlm.nih.gov/genomes/all/GCA/003/007/485/GCA_003007485.1_ASM300748v1	2
Acinetobacter baumannii	AB16	SAMN08619581	PRJNA436221	China	Asia	GCF_003007515.1	Scaffold	3.96931	38.9	80	3715	2018-03-18T00:00:00Z	ftp://ftp.ncbi.nlm.nih.gov/genomes/all/GCA/003/007/515/GCA_003007515.1_ASM300751v1	2
Acinetobacter baumannii	AB8	SAMN08619573	PRJNA436221	China	Asia	GCF_003007535.1	Scaffold	3.93315	39.1	111	3643	2018-03-18T00:00:00Z	ftp://ftp.ncbi.nlm.nih.gov/genomes/all/GCA/003/007/535/GCA_003007535.1_ASM300753v1	2
Acinetobacter baumannii	AB9	SAMN08619574	PRJNA436221	China	Asia	GCF_003007585.1	Scaffold	3.92691	39	86	3633	2018-03-18T00:00:00Z	ftp://ftp.ncbi.nlm.nih.gov/genomes/all/GCA/003/007/585/GCA_003007585.1_ASM300758v1	2
Acinetobacter baumannii	AB3	SAMN08619568	PRJNA436221	China	Asia	GCF_003007615.1	Scaffold	3.92445	39	81	3630	2018-03-18T00:00:00Z	ftp://ftp.ncbi.nlm.nih.gov/genomes/all/GCA/003/007/615/GCA_003007615.1_ASM300761v1	2
Acinetobacter baumannii	AB2	SAMN08619567	PRJNA436221	China	Asia	GCF_003007635.1	Scaffold	3.85739	39	64	3552	2018-03-18T00:00:00Z	ftp://ftp.ncbi.nlm.nih.gov/genomes/all/GCA/003/007/635/GCA_003007635.1_ASM300763v1	2
Acinetobacter baumannii	AB1	SAMN08619566	PRJNA436221	China	Asia	GCF_003007655.1	Scaffold	3.90067	38.9	88	3601	2018-03-18T00:00:00Z	ftp://ftp.ncbi.nlm.nih.gov/genomes/all/GCA/003/007/655/GCA_003007655.1_ASM300765v1	2
Acinetobacter baumannii	SGH0915	SAMN08637739	PRJNA421215	Singapore	Asia	GCF_003020205.1	Contig	3.91771	38.9	81	3639	2018-03-27T00:00:00Z	ftp://ftp.ncbi.nlm.nih.gov/genomes/all/GCA/003/020/205/GCA_003020205.1_ASM302020v1	1
Acinetobacter baumannii	SGH0606	SAMN08637736	PRJNA421215	Singapore	Asia	GCF_003020215.1	Contig	4.10036	38.9	106	3851	2018-03-27T00:00:00Z	ftp://ftp.ncbi.nlm.nih.gov/genomes/all/GCA/003/020/215/GCA_003020215.1_ASM302021v1	1
Acinetobacter baumannii	SGH1101	SAMN08637740	PRJNA421215	Singapore	Asia	GCF_003020225.1	Contig	4.00421	38.9	100	3721	2018-03-27T00:00:00Z	ftp://ftp.ncbi.nlm.nih.gov/genomes/all/GCA/003/020/225/GCA_003020225.1_ASM302022v1	1
Acinetobacter baumannii	SGH0403	SAMN08637722	PRJNA421215	Singapore	Asia	GCF_003020265.1	Contig	4.00366	38.9	68	3713	2018-03-27T00:00:00Z	ftp://ftp.ncbi.nlm.nih.gov/genomes/all/GCA/003/020/265/GCA_003020265.1_ASM302026v1	2
Acinetobacter baumannii	SGH1010	SAMN08637730	PRJNA421215	Singapore	Asia	GCF_003020275.1	Contig	3.83048	39	55	3493	2018-03-27T00:00:00Z	ftp://ftp.ncbi.nlm.nih.gov/genomes/all/GCA/003/020/275/GCA_003020275.1_ASM302027v1	2
Acinetobacter baumannii	SGH1011	SAMN08637731	PRJNA421215	Singapore	Asia	GCF_003020285.1	Contig	3.94972	38.8	58	3666	2018-03-27T00:00:00Z	ftp://ftp.ncbi.nlm.nih.gov/genomes/all/GCA/003/020/285/GCA_003020285.1_ASM302028v1	2
Acinetobacter baumannii	SGH0825	SAMN08637727	PRJNA421215	Singapore	Asia	GCF_003020325.1	Contig	4.00841	39	56	3696	2018-03-27T00:00:00Z	ftp://ftp.ncbi.nlm.nih.gov/genomes/all/GCA/003/020/325/GCA_003020325.1_ASM302032v1	2
Acinetobacter baumannii	SGH0805	SAMN08637737	PRJNA421215	Singapore	Asia	GCF_003020345.1	Contig	3.92176	39	66	3628	2018-03-27T00:00:00Z	ftp://ftp.ncbi.nlm.nih.gov/genomes/all/GCA/003/020/345/GCA_003020345.1_ASM302034v1	Unknown
Acinetobacter baumannii	SGH0410	SAMN08637734	PRJNA421215	Singapore	Asia	GCF_003020365.1	Contig	4.05472	39	73	3796	2018-03-27T00:00:00Z	ftp://ftp.ncbi.nlm.nih.gov/genomes/all/GCA/003/020/365/GCA_003020365.1_ASM302036v1	1
Acinetobacter baumannii	SGH1113	SAMN08637733	PRJNA421215	Singapore	Asia	GCF_003020385.1	Contig	4.01469	38.9	76	3752	2018-03-27T00:00:00Z	ftp://ftp.ncbi.nlm.nih.gov/genomes/all/GCA/003/020/385/GCA_003020385.1_ASM302038v1	2
Acinetobacter baumannii	SGH0807	SAMN08637738	PRJNA421215	Singapore	Asia	GCF_003020405.1	Contig	4.13513	39	139	3879	2018-03-27T00:00:00Z	ftp://ftp.ncbi.nlm.nih.gov/genomes/all/GCA/003/020/405/GCA_003020405.1_ASM302040v1	1
Acinetobacter baumannii	SGH0411	SAMN08637735	PRJNA421215	Singapore	Asia	GCF_003020415.1	Contig	3.91812	39	82	3616	2018-03-27T00:00:00Z	ftp://ftp.ncbi.nlm.nih.gov/genomes/all/GCA/003/020/415/GCA_003020415.1_ASM302041v1	1
Acinetobacter baumannii	SGH0823	SAMN08637726	PRJNA421215	Singapore	Asia	GCF_003020445.1	Contig	4.05555	38.9	62	3762	2018-03-27T00:00:00Z	ftp://ftp.ncbi.nlm.nih.gov/genomes/all/GCA/003/020/445/GCA_003020445.1_ASM302044v1	2
Acinetobacter baumannii	SGH1012	SAMN08637732	PRJNA421215	Singapore	Asia	GCF_003020455.1	Contig	3.8957	38.9	73	3604	2018-03-27T00:00:00Z	ftp://ftp.ncbi.nlm.nih.gov/genomes/all/GCA/003/020/455/GCA_003020455.1_ASM302045v1	2
Acinetobacter baumannii	SGH0907	SAMN08637729	PRJNA421215	Singapore	Asia	GCF_003020485.1	Contig	3.92385	39	62	3632	2018-03-27T00:00:00Z	ftp://ftp.ncbi.nlm.nih.gov/genomes/all/GCA/003/020/485/GCA_003020485.1_ASM302048v1	2
Acinetobacter baumannii	SGH0905	SAMN08637728	PRJNA421215	Singapore	Asia	GCF_003020505.1	Contig	3.95982	38.9	75	3680	2018-03-27T00:00:00Z	ftp://ftp.ncbi.nlm.nih.gov/genomes/all/GCA/003/020/505/GCA_003020505.1_ASM302050v1	2
Acinetobacter baumannii	SGH0702	SAMN08637725	PRJNA421215	Singapore	Asia	GCF_003020525.1	Contig	4.12574	38.9	76	3888	2018-03-27T00:00:00Z	ftp://ftp.ncbi.nlm.nih.gov/genomes/all/GCA/003/020/525/GCA_003020525.1_ASM302052v1	2
Acinetobacter baumannii	SGH0604	SAMN08637724	PRJNA421215	Singapore	Asia	GCF_003020545.1	Contig	4.09088	39	79	3813	2018-03-27T00:00:00Z	ftp://ftp.ncbi.nlm.nih.gov/genomes/all/GCA/003/020/545/GCA_003020545.1_ASM302054v1	2
Acinetobacter baumannii	SGH0602	SAMN08637723	PRJNA421215	Singapore	Asia	GCF_003020565.1	Contig	4.07781	38.9	66	3819	2018-03-27T00:00:00Z	ftp://ftp.ncbi.nlm.nih.gov/genomes/all/GCA/003/020/565/GCA_003020565.1_ASM302056v1	2
Acinetobacter baumannii	SGH0402	SAMN08637721	PRJNA421215	Singapore	Asia	GCF_003020575.1	Contig	4.00645	38.9	71	3714	2018-03-27T00:00:00Z	ftp://ftp.ncbi.nlm.nih.gov/genomes/all/GCA/003/020/575/GCA_003020575.1_ASM302057v1	2
Acinetobacter baumannii	KR3831	SAMN09273690	PRJNA473420	Oman	Asia	GCF_003185745.1	Contig	4.09228	39.2	135	3954	2018-06-04T00:00:00Z	ftp://ftp.ncbi.nlm.nih.gov/genomes/all/GCA/003/185/745/GCA_003185745.1_ASM318574v1	1
Acinetobacter baumannii	XH731	SAMN07135563	PRJNA361029	China	Asia	GCF_003264255.1	Complete	3.97913	38.9108	2	3657	2018-06-25T00:00:00Z	ftp://ftp.ncbi.nlm.nih.gov/genomes/all/GCA/003/264/255/GCA_003264255.1_ASM326425v1	2
Acinetobacter baumannii	XH386	SAMN07135565	PRJNA273343	China	Asia	GCF_003264275.1	Complete	4.22104	39.1664	2	3942	2018-06-25T00:00:00Z	ftp://ftp.ncbi.nlm.nih.gov/genomes/all/GCA/003/264/275/GCA_003264275.1_ASM326427v1	2
Acinetobacter baumannii	XH731	SAMN06219545	PRJNA361029	China	Asia	GCF_003264295.1	Complete	3.97433	38.9107	2	3649	2018-06-25T00:00:00Z	ftp://ftp.ncbi.nlm.nih.gov/genomes/all/GCA/003/264/295/GCA_003264295.1_ASM326429v1	2
Acinetobacter baumannii	s201	SAMN06061923	PRJNA355052	China	Asia	GCF_003332235.1	Scaffold	3.85476	39	55	3516	2018-07-20T00:00:00Z	ftp://ftp.ncbi.nlm.nih.gov/genomes/all/GCA/003/332/235/GCA_003332235.1_ASM333223v1	2
Acinetobacter baumannii	MH6	SAMN09667782	PRJNA481426	China	Asia	GCF_003335925.1	Scaffold	3.8298	39.7	875	4039	2018-07-23T00:00:00Z	ftp://ftp.ncbi.nlm.nih.gov/genomes/all/GCA/003/335/925/GCA_003335925.1_ASM333592v1	Unknown
Acinetobacter baumannii	MH7	SAMN09667783	PRJNA481426	China	Asia	GCF_003335945.1	Scaffold	3.97398	39.1	85	3687	2018-07-23T00:00:00Z	ftp://ftp.ncbi.nlm.nih.gov/genomes/all/GCA/003/335/945/GCA_003335945.1_ASM333594v1	2
Acinetobacter baumannii	AB4	SAMN09667773	PRJNA481426	Hong Kong	Asia	GCF_003335955.1	Scaffold	3.84332	38.9	107	3562	2018-07-23T00:00:00Z	ftp://ftp.ncbi.nlm.nih.gov/genomes/all/GCA/003/335/955/GCA_003335955.1_ASM333595v1	2
Acinetobacter baumannii	MH5	SAMN09667781	PRJNA481426	Hong Kong	Asia	GCF_003335965.1	Scaffold	3.7205	39.7	863	3648	2018-07-23T00:00:00Z	ftp://ftp.ncbi.nlm.nih.gov/genomes/all/GCA/003/335/965/GCA_003335965.1_ASM333596v1	255
Acinetobacter baumannii	MH2	SAMN09667779	PRJNA481426	Hong Kong	Asia	GCF_003336005.1	Scaffold	3.97709	38.8	85	3579	2018-07-23T00:00:00Z	ftp://ftp.ncbi.nlm.nih.gov/genomes/all/GCA/003/336/005/GCA_003336005.1_ASM333600v1	2
Acinetobacter baumannii	MH1	SAMN09667778	PRJNA481426	Hong Kong	Asia	GCF_003336035.1	Scaffold	3.87193	39.1	110	3448	2018-07-23T00:00:00Z	ftp://ftp.ncbi.nlm.nih.gov/genomes/all/GCA/003/336/035/GCA_003336035.1_ASM333603v1	Unknown
Acinetobacter baumannii	AB10	SAMN09667777	PRJNA481426	Hong Kong	Asia	GCF_003336045.1	Scaffold	3.8731	39	45	3539	2018-07-23T00:00:00Z	ftp://ftp.ncbi.nlm.nih.gov/genomes/all/GCA/003/336/045/GCA_003336045.1_ASM333604v1	2
Acinetobacter baumannii	AB8	SAMN09667776	PRJNA481426	Hong Kong	Asia	GCF_003336075.1	Scaffold	3.86045	39.1	197	3521	2018-07-23T00:00:00Z	ftp://ftp.ncbi.nlm.nih.gov/genomes/all/GCA/003/336/075/GCA_003336075.1_ASM333607v1	2
Acinetobacter baumannii	AB7	SAMN09667775	PRJNA481426	Hong Kong	Asia	GCF_003336085.1	Scaffold	3.95038	39.1	139	3668	2018-07-23T00:00:00Z	ftp://ftp.ncbi.nlm.nih.gov/genomes/all/GCA/003/336/085/GCA_003336085.1_ASM333608v1	2
Acinetobacter baumannii	AB3	SAMN09667772	PRJNA481426	Hong Kong	Asia	GCF_003336125.1	Contig	4.21357	39.2	172	4036	2018-07-23T00:00:00Z	ftp://ftp.ncbi.nlm.nih.gov/genomes/all/GCA/003/336/125/GCA_003336125.1_ASM333612v1	2
Acinetobacter baumannii	AB2	SAMN09667771	PRJNA481426	Hong Kong	Asia	GCF_003336135.1	Scaffold	4.17062	39.7	756	4302	2018-07-23T00:00:00Z	ftp://ftp.ncbi.nlm.nih.gov/genomes/all/GCA/003/336/135/GCA_003336135.1_ASM333613v1	255
Acinetobacter baumannii	AB1	SAMN09667770	PRJNA481426	Hong Kong	Asia	GCF_003336155.1	Scaffold	3.78232	38.9	66	3459	2018-07-23T00:00:00Z	ftp://ftp.ncbi.nlm.nih.gov/genomes/all/GCA/003/336/155/GCA_003336155.1_ASM333615v1	Unknown
Acinetobacter baumannii	Pesh-31	SAMN09708306	PRJNA482499	Pakistan	Asia	GCF_003345795.1	Contig	4.00017	38.8	319	3730	2018-07-30T00:00:00Z	ftp://ftp.ncbi.nlm.nih.gov/genomes/all/GCA/003/345/795/GCA_003345795.1_ASM334579v1	2
Acinetobacter baumannii	Lah-01	SAMN09708285	PRJNA482499	Pakistan	Asia	GCF_003345805.1	Contig	3.97109	39	253	3705	2018-07-30T00:00:00Z	ftp://ftp.ncbi.nlm.nih.gov/genomes/all/GCA/003/345/805/GCA_003345805.1_ASM334580v1	2
Acinetobacter baumannii	Pesh-25	SAMN09708301	PRJNA482499	Pakistan	Asia	GCF_003345835.1	Contig	4.09563	38.9	743	3947	2018-07-30T00:00:00Z	ftp://ftp.ncbi.nlm.nih.gov/genomes/all/GCA/003/345/835/GCA_003345835.1_ASM334583v1	2
Acinetobacter baumannii	Pesh-20	SAMN09708299	PRJNA482499	Pakistan	Asia	GCF_003345845.1	Contig	4.06193	39	322	3816	2018-07-30T00:00:00Z	ftp://ftp.ncbi.nlm.nih.gov/genomes/all/GCA/003/345/845/GCA_003345845.1_ASM334584v1	1
Acinetobacter baumannii	Pesh-33	SAMN09708307	PRJNA482499	Pakistan	Asia	GCF_003345855.1	Contig	4.07289	38.8	764	3898	2018-07-30T00:00:00Z	ftp://ftp.ncbi.nlm.nih.gov/genomes/all/GCA/003/345/855/GCA_003345855.1_ASM334585v1	2
Acinetobacter baumannii	Pesh-28	SAMN09708304	PRJNA482499	Pakistan	Asia	GCF_003345865.1	Contig	4.01435	38.9	428	3783	2018-07-30T00:00:00Z	ftp://ftp.ncbi.nlm.nih.gov/genomes/all/GCA/003/345/865/GCA_003345865.1_ASM334586v1	158
Acinetobacter baumannii	Pesh-10	SAMN09708294	PRJNA482499	Pakistan	Asia	GCF_003345915.1	Contig	4.08449	38.8	535	3857	2018-07-30T00:00:00Z	ftp://ftp.ncbi.nlm.nih.gov/genomes/all/GCA/003/345/915/GCA_003345915.1_ASM334591v1	2
Acinetobacter baumannii	Pesh-07	SAMN09708293	PRJNA482499	Pakistan	Asia	GCF_003345925.1	Contig	4.01168	38.9	516	3805	2018-07-30T00:00:00Z	ftp://ftp.ncbi.nlm.nih.gov/genomes/all/GCA/003/345/925/GCA_003345925.1_ASM334592v1	158
Acinetobacter baumannii	Pesh-06	SAMN09708292	PRJNA482499	Pakistan	Asia	GCF_003345955.1	Contig	4.07238	38.9	316	3803	2018-07-30T00:00:00Z	ftp://ftp.ncbi.nlm.nih.gov/genomes/all/GCA/003/345/955/GCA_003345955.1_ASM334595v1	2
Acinetobacter baumannii	Lah-14	SAMN09708288	PRJNA482499	Pakistan	Asia	GCF_003345965.1	Contig	4.08083	38.9	315	3830	2018-07-30T00:00:00Z	ftp://ftp.ncbi.nlm.nih.gov/genomes/all/GCA/003/345/965/GCA_003345965.1_ASM334596v1	1
Acinetobacter baumannii	Lah-08	SAMN09708287	PRJNA482499	Pakistan	Asia	GCF_003345995.1	Contig	4.06792	38.9	421	3826	2018-07-30T00:00:00Z	ftp://ftp.ncbi.nlm.nih.gov/genomes/all/GCA/003/345/995/GCA_003345995.1_ASM334599v1	2
Acinetobacter baumannii	Pesh-37	SAMN09708309	PRJNA482499	Pakistan	Asia	GCF_003346005.1	Contig	4.18935	38.8	417	3919	2018-07-30T00:00:00Z	ftp://ftp.ncbi.nlm.nih.gov/genomes/all/GCA/003/346/005/GCA_003346005.1_ASM334600v1	1106
Acinetobacter baumannii	ISAB51	SAMN03765510	PRJNA286055	Taiwan	Asia	GCF_003352485.1	Scaffold	4.06906	39	77	3804	2018-08-01T00:00:00Z	ftp://ftp.ncbi.nlm.nih.gov/genomes/all/GCA/003/352/485/GCA_003352485.1_ASM335248v1	2
Acinetobacter baumannii	KMDRAB15	SAMN03765511	PRJNA286055	Taiwan	Asia	GCF_003352495.1	Scaffold	4.11252	39.1	178	3864	2018-08-01T00:00:00Z	ftp://ftp.ncbi.nlm.nih.gov/genomes/all/GCA/003/352/495/GCA_003352495.1_ASM335249v1	2
Acinetobacter baumannii	KSPU17	SAMN03765513	PRJNA286055	Taiwan	Asia	GCF_003352525.1	Scaffold	3.98344	39	143	3723	2018-08-01T00:00:00Z	ftp://ftp.ncbi.nlm.nih.gov/genomes/all/GCA/003/352/525/GCA_003352525.1_ASM335252v1	2
Acinetobacter baumannii	KSPU8	SAMN03765514	PRJNA286055	Taiwan	Asia	GCF_003352535.1	Scaffold	3.84263	39	198	3592	2018-08-01T00:00:00Z	ftp://ftp.ncbi.nlm.nih.gov/genomes/all/GCA/003/352/535/GCA_003352535.1_ASM335253v1	2
Acinetobacter baumannii	KMDRAB19	SAMN03765512	PRJNA286055	Taiwan	Asia	GCF_003352565.1	Scaffold	5.25637	38.7	847	5311	2018-08-01T00:00:00Z	ftp://ftp.ncbi.nlm.nih.gov/genomes/all/GCA/003/352/565/GCA_003352565.1_ASM335256v1	Unknown
Acinetobacter baumannii	MDRAB16	SAMN03765515	PRJNA286055	Taiwan	Asia	GCF_003352595.1	Scaffold	4.05533	38.8	265	3704	2018-08-01T00:00:00Z	ftp://ftp.ncbi.nlm.nih.gov/genomes/all/GCA/003/352/595/GCA_003352595.1_ASM335259v1	2
Acinetobacter baumannii	MDRAB55	SAMN03765518	PRJNA286055	Taiwan	Asia	GCF_003352605.1	Scaffold	4.02703	38.9	120	3793	2018-08-01T00:00:00Z	ftp://ftp.ncbi.nlm.nih.gov/genomes/all/GCA/003/352/605/GCA_003352605.1_ASM335260v1	2
Acinetobacter baumannii	MDRAB41	SAMN03765517	PRJNA286055	Taiwan	Asia	GCF_003352615.1	Scaffold	4.09834	38.9	147	3884	2018-08-01T00:00:00Z	ftp://ftp.ncbi.nlm.nih.gov/genomes/all/GCA/003/352/615/GCA_003352615.1_ASM335261v1	2
Acinetobacter baumannii	SPU6	SAMN03765521	PRJNA286055	Taiwan	Asia	GCF_003352665.1	Scaffold	3.93822	38.9	91	3685	2018-08-01T00:00:00Z	ftp://ftp.ncbi.nlm.nih.gov/genomes/all/GCA/003/352/665/GCA_003352665.1_ASM335266v1	2
Acinetobacter baumannii	MDRAB58	SAMN03765519	PRJNA286055	Taiwan	Asia	GCF_003352675.1	Scaffold	3.93623	38.9	102	3663	2018-08-01T00:00:00Z	ftp://ftp.ncbi.nlm.nih.gov/genomes/all/GCA/003/352/675/GCA_003352675.1_ASM335267v1	2
Acinetobacter baumannii	SPU7	SAMN03765522	PRJNA286055	Taiwan	Asia	GCF_003352685.1	Scaffold	3.98475	38.9	112	3622	2018-08-01T00:00:00Z	ftp://ftp.ncbi.nlm.nih.gov/genomes/all/GCA/003/352/685/GCA_003352685.1_ASM335268v1	2
Acinetobacter baumannii	MDRAB19	SAMN03765516	PRJNA286055	Taiwan	Asia	GCF_003352725.1	Scaffold	4.06964	38.9	279	3818	2018-08-01T00:00:00Z	ftp://ftp.ncbi.nlm.nih.gov/genomes/all/GCA/003/352/725/GCA_003352725.1_ASM335272v1	2
Acinetobacter baumannii	MDRAB7	SAMN03765520	PRJNA286055	Taiwan	Asia	GCF_003352735.1	Scaffold	4.09404	39	165	3756	2018-08-01T00:00:00Z	ftp://ftp.ncbi.nlm.nih.gov/genomes/all/GCA/003/352/735/GCA_003352735.1_ASM335273v1	2
Acinetobacter baumannii	s277	SAMN06460910	PRJNA355052	China	Asia	GCF_003355585.1	Scaffold	3.98868	39	76	3655	2018-08-03T00:00:00Z	ftp://ftp.ncbi.nlm.nih.gov/genomes/all/GCA/003/355/585/GCA_003355585.1_ASM335558v1	2
Acinetobacter baumannii	s276	SAMN06460909	PRJNA355052	China	Asia	GCF_003355595.1	Scaffold	3.96806	39	48	3637	2018-08-03T00:00:00Z	ftp://ftp.ncbi.nlm.nih.gov/genomes/all/GCA/003/355/595/GCA_003355595.1_ASM335559v1	2
Acinetobacter baumannii	s275	SAMN06460908	PRJNA355052	China	Asia	GCF_003355605.1	Scaffold	4.01659	39.1	47	3682	2018-08-03T00:00:00Z	ftp://ftp.ncbi.nlm.nih.gov/genomes/all/GCA/003/355/605/GCA_003355605.1_ASM335560v1	2
Acinetobacter baumannii	s274	SAMN06460907	PRJNA355052	China	Asia	GCF_003355665.1	Scaffold	3.99645	39	53	3645	2018-08-03T00:00:00Z	ftp://ftp.ncbi.nlm.nih.gov/genomes/all/GCA/003/355/665/GCA_003355665.1_ASM335566v1	2
Acinetobacter baumannii	s273	SAMN06460906	PRJNA355052	China	Asia	GCF_003355675.1	Scaffold	3.9966	39	53	3657	2018-08-03T00:00:00Z	ftp://ftp.ncbi.nlm.nih.gov/genomes/all/GCA/003/355/675/GCA_003355675.1_ASM335567v1	2
Acinetobacter baumannii	s271	SAMN06460904	PRJNA355052	China	Asia	GCF_003355705.1	Scaffold	4.00244	39	46	3601	2018-08-03T00:00:00Z	ftp://ftp.ncbi.nlm.nih.gov/genomes/all/GCA/003/355/705/GCA_003355705.1_ASM335570v1	2
Acinetobacter baumannii	s272	SAMN06460905	PRJNA355052	China	Asia	GCF_003355725.1	Scaffold	4.00481	39	50	3661	2018-08-03T00:00:00Z	ftp://ftp.ncbi.nlm.nih.gov/genomes/all/GCA/003/355/725/GCA_003355725.1_ASM335572v1	2
Acinetobacter baumannii	s270	SAMN06460903	PRJNA355052	China	Asia	GCF_003355745.1	Scaffold	3.99728	39	43	3641	2018-08-03T00:00:00Z	ftp://ftp.ncbi.nlm.nih.gov/genomes/all/GCA/003/355/745/GCA_003355745.1_ASM335574v1	2
Acinetobacter baumannii	s269	SAMN06460902	PRJNA355052	China	Asia	GCF_003355755.1	Scaffold	3.99889	39	48	3638	2018-08-03T00:00:00Z	ftp://ftp.ncbi.nlm.nih.gov/genomes/all/GCA/003/355/755/GCA_003355755.1_ASM335575v1	2
Acinetobacter baumannii	s267	SAMN06460900	PRJNA355052	China	Asia	GCF_003355785.1	Scaffold	3.81731	39	54	3464	2018-08-03T00:00:00Z	ftp://ftp.ncbi.nlm.nih.gov/genomes/all/GCA/003/355/785/GCA_003355785.1_ASM335578v1	2
Acinetobacter baumannii	s268	SAMN06460901	PRJNA355052	China	Asia	GCF_003355795.1	Scaffold	3.84503	38.9	52	3498	2018-08-03T00:00:00Z	ftp://ftp.ncbi.nlm.nih.gov/genomes/all/GCA/003/355/795/GCA_003355795.1_ASM335579v1	2
Acinetobacter baumannii	s266	SAMN06460899	PRJNA355052	China	Asia	GCF_003355815.1	Scaffold	3.83149	38.9	69	3496	2018-08-03T00:00:00Z	ftp://ftp.ncbi.nlm.nih.gov/genomes/all/GCA/003/355/815/GCA_003355815.1_ASM335581v1	2
Acinetobacter baumannii	s265	SAMN06460898	PRJNA355052	China	Asia	GCF_003355845.1	Scaffold	3.85583	38.9	51	3514	2018-08-03T00:00:00Z	ftp://ftp.ncbi.nlm.nih.gov/genomes/all/GCA/003/355/845/GCA_003355845.1_ASM335584v1	2
Acinetobacter baumannii	s264	SAMN06460897	PRJNA355052	China	Asia	GCF_003355865.1	Scaffold	3.85177	38.9	49	3508	2018-08-03T00:00:00Z	ftp://ftp.ncbi.nlm.nih.gov/genomes/all/GCA/003/355/865/GCA_003355865.1_ASM335586v1	2
Acinetobacter baumannii	s263	SAMN06460896	PRJNA355052	China	Asia	GCF_003355875.1	Scaffold	3.84703	38.9	53	3495	2018-08-03T00:00:00Z	ftp://ftp.ncbi.nlm.nih.gov/genomes/all/GCA/003/355/875/GCA_003355875.1_ASM335587v1	2
Acinetobacter baumannii	s262	SAMN06460895	PRJNA355052	China	Asia	GCF_003355885.1	Scaffold	3.85771	38.9	49	3500	2018-08-03T00:00:00Z	ftp://ftp.ncbi.nlm.nih.gov/genomes/all/GCA/003/355/885/GCA_003355885.1_ASM335588v1	2
Acinetobacter baumannii	s261	SAMN06460894	PRJNA355052	China	Asia	GCF_003355915.1	Scaffold	3.85263	38.9	51	3499	2018-08-03T00:00:00Z	ftp://ftp.ncbi.nlm.nih.gov/genomes/all/GCA/003/355/915/GCA_003355915.1_ASM335591v1	2
Acinetobacter baumannii	s258	SAMN06460891	PRJNA355052	China	Asia	GCF_003355945.1	Scaffold	3.85251	39	52	3484	2018-08-03T00:00:00Z	ftp://ftp.ncbi.nlm.nih.gov/genomes/all/GCA/003/355/945/GCA_003355945.1_ASM335594v1	2
Acinetobacter baumannii	s257	SAMN06460890	PRJNA355052	China	Asia	GCF_003355965.1	Scaffold	3.78214	38.9	51	3405	2018-08-03T00:00:00Z	ftp://ftp.ncbi.nlm.nih.gov/genomes/all/GCA/003/355/965/GCA_003355965.1_ASM335596v1	2
Acinetobacter baumannii	s260	SAMN06460893	PRJNA355052	China	Asia	GCF_003355985.1	Scaffold	3.84647	38.9	48	3479	2018-08-03T00:00:00Z	ftp://ftp.ncbi.nlm.nih.gov/genomes/all/GCA/003/355/985/GCA_003355985.1_ASM335598v1	2
Acinetobacter baumannii	s259	SAMN06460892	PRJNA355052	China	Asia	GCF_003355995.1	Scaffold	3.84946	38.9	46	3471	2018-08-03T00:00:00Z	ftp://ftp.ncbi.nlm.nih.gov/genomes/all/GCA/003/355/995/GCA_003355995.1_ASM335599v1	2
Acinetobacter baumannii	s256	SAMN06460889	PRJNA355052	China	Asia	GCF_003356025.1	Scaffold	3.71532	39.1	85	3355	2018-08-03T00:00:00Z	ftp://ftp.ncbi.nlm.nih.gov/genomes/all/GCA/003/356/025/GCA_003356025.1_ASM335602v1	33
Acinetobacter baumannii	s254	SAMN06460887	PRJNA355052	China	Asia	GCF_003356045.1	Scaffold	3.85588	38.9	53	3497	2018-08-03T00:00:00Z	ftp://ftp.ncbi.nlm.nih.gov/genomes/all/GCA/003/356/045/GCA_003356045.1_ASM335604v1	2
Acinetobacter baumannii	s255	SAMN06460888	PRJNA355052	China	Asia	GCF_003356055.1	Scaffold	3.84518	38.9	53	3475	2018-08-03T00:00:00Z	ftp://ftp.ncbi.nlm.nih.gov/genomes/all/GCA/003/356/055/GCA_003356055.1_ASM335605v1	2
Acinetobacter baumannii	s253	SAMN06460886	PRJNA355052	China	Asia	GCF_003356085.1	Scaffold	3.85147	38.9	56	3505	2018-08-03T00:00:00Z	ftp://ftp.ncbi.nlm.nih.gov/genomes/all/GCA/003/356/085/GCA_003356085.1_ASM335608v1	2
Acinetobacter baumannii	s252	SAMN06460885	PRJNA355052	China	Asia	GCF_003356105.1	Scaffold	3.85561	39	49	3486	2018-08-03T00:00:00Z	ftp://ftp.ncbi.nlm.nih.gov/genomes/all/GCA/003/356/105/GCA_003356105.1_ASM335610v1	2
Acinetobacter baumannii	s251	SAMN06460884	PRJNA355052	China	Asia	GCF_003356125.1	Scaffold	3.90793	38.9	45	3594	2018-08-03T00:00:00Z	ftp://ftp.ncbi.nlm.nih.gov/genomes/all/GCA/003/356/125/GCA_003356125.1_ASM335612v1	2
Acinetobacter baumannii	s250	SAMN06460883	PRJNA355052	China	Asia	GCF_003356145.1	Scaffold	3.90778	38.9	54	3582	2018-08-03T00:00:00Z	ftp://ftp.ncbi.nlm.nih.gov/genomes/all/GCA/003/356/145/GCA_003356145.1_ASM335614v1	2
Acinetobacter baumannii	s249	SAMN06460882	PRJNA355052	China	Asia	GCF_003356155.1	Scaffold	3.88273	38.9	46	3568	2018-08-03T00:00:00Z	ftp://ftp.ncbi.nlm.nih.gov/genomes/all/GCA/003/356/155/GCA_003356155.1_ASM335615v1	Unknown
Acinetobacter baumannii	s248	SAMN06460881	PRJNA355052	China	Asia	GCF_003356185.1	Scaffold	3.90312	38.9	49	3564	2018-08-03T00:00:00Z	ftp://ftp.ncbi.nlm.nih.gov/genomes/all/GCA/003/356/185/GCA_003356185.1_ASM335618v1	2
Acinetobacter baumannii	s246	SAMN06460879	PRJNA355052	China	Asia	GCF_003356205.1	Scaffold	3.91116	38.9	46	3596	2018-08-03T00:00:00Z	ftp://ftp.ncbi.nlm.nih.gov/genomes/all/GCA/003/356/205/GCA_003356205.1_ASM335620v1	2
Acinetobacter baumannii	s247	SAMN06460880	PRJNA355052	China	Asia	GCF_003356225.1	Scaffold	3.9049	38.9	58	3574	2018-08-03T00:00:00Z	ftp://ftp.ncbi.nlm.nih.gov/genomes/all/GCA/003/356/225/GCA_003356225.1_ASM335622v1	2
Acinetobacter baumannii	s245	SAMN06460878	PRJNA355052	China	Asia	GCF_003356235.1	Scaffold	3.90693	38.9	46	3580	2018-08-03T00:00:00Z	ftp://ftp.ncbi.nlm.nih.gov/genomes/all/GCA/003/356/235/GCA_003356235.1_ASM335623v1	2
Acinetobacter baumannii	s244	SAMN06460877	PRJNA355052	China	Asia	GCF_003356265.1	Scaffold	3.91178	38.9	54	3587	2018-08-03T00:00:00Z	ftp://ftp.ncbi.nlm.nih.gov/genomes/all/GCA/003/356/265/GCA_003356265.1_ASM335626v1	2
Acinetobacter baumannii	s243	SAMN06460876	PRJNA355052	China	Asia	GCF_003356285.1	Scaffold	3.9089	38.9	50	3587	2018-08-03T00:00:00Z	ftp://ftp.ncbi.nlm.nih.gov/genomes/all/GCA/003/356/285/GCA_003356285.1_ASM335628v1	2
Acinetobacter baumannii	s242	SAMN06460875	PRJNA355052	China	Asia	GCF_003356295.1	Scaffold	3.8682	38.8	50	3570	2018-08-03T00:00:00Z	ftp://ftp.ncbi.nlm.nih.gov/genomes/all/GCA/003/356/295/GCA_003356295.1_ASM335629v1	2
Acinetobacter baumannii	s241	SAMN06460874	PRJNA355052	China	Asia	GCF_003356315.1	Scaffold	3.90526	38.8	53	3579	2018-08-03T00:00:00Z	ftp://ftp.ncbi.nlm.nih.gov/genomes/all/GCA/003/356/315/GCA_003356315.1_ASM335631v1	2
Acinetobacter baumannii	s240	SAMN06460873	PRJNA355052	China	Asia	GCF_003356345.1	Scaffold	3.92485	38.8	49	3609	2018-08-03T00:00:00Z	ftp://ftp.ncbi.nlm.nih.gov/genomes/all/GCA/003/356/345/GCA_003356345.1_ASM335634v1	2
Acinetobacter baumannii	s239	SAMN06460872	PRJNA355052	China	Asia	GCF_003356365.1	Scaffold	3.92538	38.8	54	3607	2018-08-03T00:00:00Z	ftp://ftp.ncbi.nlm.nih.gov/genomes/all/GCA/003/356/365/GCA_003356365.1_ASM335636v1	2
Acinetobacter baumannii	s238	SAMN06460871	PRJNA355052	China	Asia	GCF_003356385.1	Scaffold	3.93943	38.8	48	3576	2018-08-03T00:00:00Z	ftp://ftp.ncbi.nlm.nih.gov/genomes/all/GCA/003/356/385/GCA_003356385.1_ASM335638v1	2
Acinetobacter baumannii	s236	SAMN06460869	PRJNA355052	China	Asia	GCF_003356405.1	Scaffold	3.94049	38.8	47	3620	2018-08-03T00:00:00Z	ftp://ftp.ncbi.nlm.nih.gov/genomes/all/GCA/003/356/405/GCA_003356405.1_ASM335640v1	Unknown
Acinetobacter baumannii	s234	SAMN06460867	PRJNA355052	China	Asia	GCF_003356425.1	Scaffold	3.94315	38.8	49	3602	2018-08-03T00:00:00Z	ftp://ftp.ncbi.nlm.nih.gov/genomes/all/GCA/003/356/425/GCA_003356425.1_ASM335642v1	2
Acinetobacter baumannii	s237	SAMN06460870	PRJNA355052	China	Asia	GCF_003356445.1	Scaffold	3.93879	38.8	51	3597	2018-08-03T00:00:00Z	ftp://ftp.ncbi.nlm.nih.gov/genomes/all/GCA/003/356/445/GCA_003356445.1_ASM335644v1	2
Acinetobacter baumannii	s235	SAMN06460868	PRJNA355052	China	Asia	GCF_003356455.1	Scaffold	3.94198	38.8	53	3622	2018-08-03T00:00:00Z	ftp://ftp.ncbi.nlm.nih.gov/genomes/all/GCA/003/356/455/GCA_003356455.1_ASM335645v1	2
Acinetobacter baumannii	s233	SAMN06460866	PRJNA355052	China	Asia	GCF_003356485.1	Scaffold	3.93383	38.8	53	3631	2018-08-03T00:00:00Z	ftp://ftp.ncbi.nlm.nih.gov/genomes/all/GCA/003/356/485/GCA_003356485.1_ASM335648v1	2
Acinetobacter baumannii	s232	SAMN06460865	PRJNA355052	China	Asia	GCF_003356505.1	Scaffold	3.83883	39	55	3483	2018-08-03T00:00:00Z	ftp://ftp.ncbi.nlm.nih.gov/genomes/all/GCA/003/356/505/GCA_003356505.1_ASM335650v1	2
Acinetobacter baumannii	s231	SAMN06460864	PRJNA355052	China	Asia	GCF_003356525.1	Scaffold	3.85433	39	48	3485	2018-08-03T00:00:00Z	ftp://ftp.ncbi.nlm.nih.gov/genomes/all/GCA/003/356/525/GCA_003356525.1_ASM335652v1	2
Acinetobacter baumannii	s230	SAMN06460863	PRJNA355052	China	Asia	GCF_003356535.1	Scaffold	3.85313	38.9	57	3498	2018-08-03T00:00:00Z	ftp://ftp.ncbi.nlm.nih.gov/genomes/all/GCA/003/356/535/GCA_003356535.1_ASM335653v1	2
Acinetobacter baumannii	s229	SAMN06460862	PRJNA355052	China	Asia	GCF_003356565.1	Scaffold	3.9423	38.8	51	3625	2018-08-03T00:00:00Z	ftp://ftp.ncbi.nlm.nih.gov/genomes/all/GCA/003/356/565/GCA_003356565.1_ASM335656v1	2
Acinetobacter baumannii	s228	SAMN06460861	PRJNA355052	China	Asia	GCF_003356575.1	Scaffold	4.12076	39	105	3679	2018-08-03T00:00:00Z	ftp://ftp.ncbi.nlm.nih.gov/genomes/all/GCA/003/356/575/GCA_003356575.1_ASM335657v1	2
Acinetobacter baumannii	s226	SAMN06460859	PRJNA355052	China	Asia	GCF_003356605.1	Scaffold	3.8521	38.9	53	3511	2018-08-03T00:00:00Z	ftp://ftp.ncbi.nlm.nih.gov/genomes/all/GCA/003/356/605/GCA_003356605.1_ASM335660v1	2
Acinetobacter baumannii	s227	SAMN06460860	PRJNA355052	China	Asia	GCF_003356625.1	Scaffold	3.85373	38.9	52	3516	2018-08-03T00:00:00Z	ftp://ftp.ncbi.nlm.nih.gov/genomes/all/GCA/003/356/625/GCA_003356625.1_ASM335662v1	2
Acinetobacter baumannii	s225	SAMN06460858	PRJNA355052	China	Asia	GCF_003356635.1	Scaffold	3.85292	39	45	3505	2018-08-03T00:00:00Z	ftp://ftp.ncbi.nlm.nih.gov/genomes/all/GCA/003/356/635/GCA_003356635.1_ASM335663v1	2
Acinetobacter baumannii	s224	SAMN06460857	PRJNA355052	China	Asia	GCF_003356645.1	Scaffold	3.85081	38.9	58	3516	2018-08-03T00:00:00Z	ftp://ftp.ncbi.nlm.nih.gov/genomes/all/GCA/003/356/645/GCA_003356645.1_ASM335664v1	2
Acinetobacter baumannii	s223	SAMN06460856	PRJNA355052	China	Asia	GCF_003356685.1	Scaffold	3.85546	39	52	3513	2018-08-03T00:00:00Z	ftp://ftp.ncbi.nlm.nih.gov/genomes/all/GCA/003/356/685/GCA_003356685.1_ASM335668v1	2
Acinetobacter baumannii	s222	SAMN06460855	PRJNA355052	China	Asia	GCF_003356705.1	Scaffold	4.04611	39	30	3727	2018-08-03T00:00:00Z	ftp://ftp.ncbi.nlm.nih.gov/genomes/all/GCA/003/356/705/GCA_003356705.1_ASM335670v1	2
Acinetobacter baumannii	s221	SAMN06460854	PRJNA355052	China	Asia	GCF_003356725.1	Scaffold	4.03868	38.9	35	3740	2018-08-03T00:00:00Z	ftp://ftp.ncbi.nlm.nih.gov/genomes/all/GCA/003/356/725/GCA_003356725.1_ASM335672v1	2
Acinetobacter baumannii	s220	SAMN06460853	PRJNA355052	China	Asia	GCF_003356745.1	Scaffold	4.05459	38.9	32	3761	2018-08-03T00:00:00Z	ftp://ftp.ncbi.nlm.nih.gov/genomes/all/GCA/003/356/745/GCA_003356745.1_ASM335674v1	2
Acinetobacter baumannii	s218	SAMN06460851	PRJNA355052	China	Asia	GCF_003356765.1	Scaffold	4.05432	39	40	3739	2018-08-03T00:00:00Z	ftp://ftp.ncbi.nlm.nih.gov/genomes/all/GCA/003/356/765/GCA_003356765.1_ASM335676v1	2
Acinetobacter baumannii	s219	SAMN06460852	PRJNA355052	China	Asia	GCF_003356785.1	Scaffold	4.05605	39	37	3742	2018-08-03T00:00:00Z	ftp://ftp.ncbi.nlm.nih.gov/genomes/all/GCA/003/356/785/GCA_003356785.1_ASM335678v1	2
Acinetobacter baumannii	s217	SAMN06460850	PRJNA355052	China	Asia	GCF_003356795.1	Scaffold	4.07074	39	44	3752	2018-08-03T00:00:00Z	ftp://ftp.ncbi.nlm.nih.gov/genomes/all/GCA/003/356/795/GCA_003356795.1_ASM335679v1	2
Acinetobacter baumannii	s216	SAMN06460849	PRJNA355052	China	Asia	GCF_003356815.1	Scaffold	4.05718	39	37	3754	2018-08-03T00:00:00Z	ftp://ftp.ncbi.nlm.nih.gov/genomes/all/GCA/003/356/815/GCA_003356815.1_ASM335681v1	2
Acinetobacter baumannii	s215	SAMN06460848	PRJNA355052	China	Asia	GCF_003356845.1	Scaffold	4.05549	39	33	3728	2018-08-03T00:00:00Z	ftp://ftp.ncbi.nlm.nih.gov/genomes/all/GCA/003/356/845/GCA_003356845.1_ASM335684v1	2
Acinetobacter baumannii	s214	SAMN06460847	PRJNA355052	China	Asia	GCF_003356865.1	Scaffold	4.05845	39	38	3751	2018-08-03T00:00:00Z	ftp://ftp.ncbi.nlm.nih.gov/genomes/all/GCA/003/356/865/GCA_003356865.1_ASM335686v1	2
Acinetobacter baumannii	s212	SAMN06460845	PRJNA355052	China	Asia	GCF_003356875.1	Scaffold	4.05313	39	35	3751	2018-08-03T00:00:00Z	ftp://ftp.ncbi.nlm.nih.gov/genomes/all/GCA/003/356/875/GCA_003356875.1_ASM335687v1	2
Acinetobacter baumannii	s213	SAMN06460846	PRJNA355052	China	Asia	GCF_003356905.1	Scaffold	4.05445	39	34	3744	2018-08-03T00:00:00Z	ftp://ftp.ncbi.nlm.nih.gov/genomes/all/GCA/003/356/905/GCA_003356905.1_ASM335690v1	2
Acinetobacter baumannii	s211	SAMN06460844	PRJNA355052	China	Asia	GCF_003356925.1	Scaffold	4.05786	39	32	3751	2018-08-03T00:00:00Z	ftp://ftp.ncbi.nlm.nih.gov/genomes/all/GCA/003/356/925/GCA_003356925.1_ASM335692v1	2
Acinetobacter baumannii	s210	SAMN06460843	PRJNA355052	China	Asia	GCF_003356945.1	Scaffold	3.84079	38.9	48	3489	2018-08-03T00:00:00Z	ftp://ftp.ncbi.nlm.nih.gov/genomes/all/GCA/003/356/945/GCA_003356945.1_ASM335694v1	2
Acinetobacter baumannii	s208	SAMN06460841	PRJNA355052	China	Asia	GCF_003356965.1	Scaffold	3.85294	39	43	3505	2018-08-03T00:00:00Z	ftp://ftp.ncbi.nlm.nih.gov/genomes/all/GCA/003/356/965/GCA_003356965.1_ASM335696v1	2
Acinetobacter baumannii	s209	SAMN06460842	PRJNA355052	China	Asia	GCF_003356975.1	Scaffold	3.85238	38.9	51	3515	2018-08-03T00:00:00Z	ftp://ftp.ncbi.nlm.nih.gov/genomes/all/GCA/003/356/975/GCA_003356975.1_ASM335697v1	2
Acinetobacter baumannii	s207	SAMN06460840	PRJNA355052	China	Asia	GCF_003357005.1	Scaffold	3.85628	38.9	58	3521	2018-08-03T00:00:00Z	ftp://ftp.ncbi.nlm.nih.gov/genomes/all/GCA/003/357/005/GCA_003357005.1_ASM335700v1	2
Acinetobacter baumannii	s204	SAMN06460838	PRJNA355052	China	Asia	GCF_003357025.1	Scaffold	3.85854	38.9	52	3525	2018-08-03T00:00:00Z	ftp://ftp.ncbi.nlm.nih.gov/genomes/all/GCA/003/357/025/GCA_003357025.1_ASM335702v1	2
Acinetobacter baumannii	s206	SAMN06460839	PRJNA355052	China	Asia	GCF_003357035.1	Scaffold	3.85737	39	53	3518	2018-08-03T00:00:00Z	ftp://ftp.ncbi.nlm.nih.gov/genomes/all/GCA/003/357/035/GCA_003357035.1_ASM335703v1	2
Acinetobacter baumannii	s203	SAMN06460837	PRJNA355052	China	Asia	GCF_003357045.1	Scaffold	3.85464	38.9	52	3524	2018-08-03T00:00:00Z	ftp://ftp.ncbi.nlm.nih.gov/genomes/all/GCA/003/357/045/GCA_003357045.1_ASM335704v1	2
Acinetobacter baumannii	s202	SAMN06460836	PRJNA355052	China	Asia	GCF_003357085.1	Scaffold	3.85656	39	47	3512	2018-08-03T00:00:00Z	ftp://ftp.ncbi.nlm.nih.gov/genomes/all/GCA/003/357/085/GCA_003357085.1_ASM335708v1	2
Acinetobacter baumannii	VB12065	SAMN10170271	PRJNA494506	India	Asia	GCF_003627405.1	Contig	3.99098	39.1	138	3568	2018-10-09T00:00:00Z	ftp://ftp.ncbi.nlm.nih.gov/genomes/all/GCA/003/627/405/GCA_003627405.1_ASM362740v1	Unknown
Acinetobacter baumannii	VB23531	SAMN10170274	PRJNA494506	India	Asia	GCF_003627455.1	Contig	3.95517	39	105	3539	2018-10-09T00:00:00Z	ftp://ftp.ncbi.nlm.nih.gov/genomes/all/GCA/003/627/455/GCA_003627455.1_ASM362745v1	2
Acinetobacter baumannii	VB29123	SAMN10170275	PRJNA494506	India	Asia	GCF_003627465.1	Contig	4.04174	38.9	160	3618	2018-10-09T00:00:00Z	ftp://ftp.ncbi.nlm.nih.gov/genomes/all/GCA/003/627/465/GCA_003627465.1_ASM362746v1	1
Acinetobacter baumannii	VB34909	SAMN10170273	PRJNA494506	India	Asia	GCF_003627515.1	Contig	3.9878	39	117	3536	2018-10-09T00:00:00Z	ftp://ftp.ncbi.nlm.nih.gov/genomes/all/GCA/003/627/515/GCA_003627515.1_ASM362751v1	Unknown
Acinetobacter baumannii	VB28046	SAMN10338983	PRJNA498931	India	Asia	GCF_003711855.1	Contig	3.95478	39	115	3592	2018-11-05T00:00:00Z	ftp://ftp.ncbi.nlm.nih.gov/genomes/all/GCA/003/711/855/GCA_003711855.1_ASM371185v1	2
[truncated: 4,552 more rows]

## Sheet: Table S5
Table S5 cSNP based grouping of ST2 isolates
[truncated: 29 more rows]

## Sheet: Table S6a
Table S6a OCL typing of all A. baumannii isolates
[truncated: 635 more rows]

## Sheet: TableS6b
Table S6b KL typing of all A. baumannii isolates
[truncated: 635 more rows]

[truncated: 22 more sheets: Table S6c, Table S7a, Table S7b, Table S8, Table S9, Table S10, Table S11, Table S12, Table S13, Table S14a, Table S14b, Table S14c, Table S15, Table S16a, Table S16b, Table S16c, Table S17, Table S18, Table S19, Table S20a …]
